# Supplementary material for: Crystal structure of tetra­iso­butyl­thiuram di­sulfide
Source: Acta Crystallogr E Crystallogr Commun. 2017 Oct 24;73(Pt 11):1764–9. doi: 10.1107/S2056989017015158 (PMC5683509; doi:10.1107/S2056989017015158)
Supplement: Supplementary file 1 [file e-73-01764-sup1.cif]

##############################################################################
#                                                                            #
# This CIF contains the data in a paper accepted for publication in          #
# Acta Crystallographica Section E. It conforms to the requirements of       #
# Notes for Authors for Acta Crystallographica Section E, and has been       #
# peer reviewed under the auspices of the IUCr Commission on Journals.       #
#                                                                            #
# Full details of the Crystallographic Information File format               #
# are given in the paper "The Crystallographic Information File (CIF):       #
# a New Standard Archive File for Crystallography" by S. R. Hall, F. H.      #
# Allen and I. D. Brown [Acta Cryst. (1991), A47, 655-685].                  #
#                                                                            #
# The current version of the core CIF dictionary is obtainable from          #
# ftp://ftp.iucr.org/pub/cif_core.dic.                                       #
#                                                                            #
# Software is freely available for graphical display of the structure(s)     #
# in this CIF. For information consult the CIF software page                 #
# http://www.iucr.org/resources/cif/software.                                #
#                                                                            #
# This file may be used for bona fide research purposes within the           #
# scientific community so long as proper attribution is given to the journal # 
# article from which it was obtained.                                        #
#                                                                            #
##############################################################################
data_I
_audit_creation_method     'SHELXL-2014/7'
_chemical_name_systematic
;\
<i>N</i>,<i>N</i>,<i>N</i>',<i>N</i>'-Tetrakis(2-methylpropyl)disulfane-\
1,2-dicarbothioamide
;
_chemical_name_common     ?
_chemical_formula_moiety     'C18 H36 N2 S4'
_chemical_formula_sum     'C18 H36 N2 S4'
_chemical_formula_iupac     'C18 H36 N2 S4'
_chemical_formula_weight     408.73
_chemical_melting_point     ?
_shelx_space_group_comment
;
The symmetry employed for this shelxl refinement is uniquely defined
by the following loop, which should always be used as a source of
symmetry information in preference to the above space-group names.
They are only intended as comments.
;
_space_group_crystal_system     triclinic
_space_group_name_H-M_alt     'P -1'
_space_group_name_Hall     '-P 1'
loop_
    _space_group_symop_operation_xyz
    'x, y, z'
    '-x, -y, -z'
_cell_length_a     7.2449(11)
_cell_length_b     9.6102(14)
_cell_length_c     17.196(3)
_cell_angle_alpha     98.580(2)
_cell_angle_beta     94.540(2)
_cell_angle_gamma     103.409(2)
_cell_volume     1143.5(3)
_cell_formula_units_Z     2
_cell_measurement_reflns_used     4848
_cell_measurement_theta_min     2.212
_cell_measurement_theta_max     25.214
_cell_measurement_temperature     100(2)
_exptl_crystal_description     block
_exptl_crystal_colour     'pale yellow'
_exptl_crystal_size_max     0.168
_exptl_crystal_size_mid     0.120
_exptl_crystal_size_min     0.057
_exptl_crystal_density_diffrn     1.187
_exptl_crystal_density_meas     ?
_exptl_crystal_density_method     'not measured'
_exptl_crystal_F_000     444
_exptl_absorpt_coefficient_mu     0.419
_exptl_absorpt_correction_type     multi-scan
_exptl_absorpt_process_details
;
(<i>SADABS</i>; Bruker, 2016)
;
_shelx_estimated_absorpt_T_min     0.933
_shelx_estimated_absorpt_T_max     0.977
_exptl_absorpt_correction_T_min     0.745
_exptl_absorpt_correction_T_max     0.977
_exptl_special_details
;
The diffraction data were obtained from 3 sets of 400 frames,
each of width 0.5\% in \w, collected at \f = 0.00,
90.00 and 180.00\% and 2 sets of 800 frames, each of
width 0.45\% in \f, collected at \w = --30.00 and 210.00\%.
The scan time was 60 sec/frame.
;
_diffrn_ambient_temperature     100(2)
_diffrn_radiation_type     MoK\a
_diffrn_radiation_wavelength     0.71073
_diffrn_radiation_monochromator     graphite
_diffrn_measurement_device_type     'Bruker APEXII CCD'
_diffrn_measurement_method     '\f and \w scans'
_diffrn_detector_area_resol_mean     8.3333
_diffrn_reflns_number     17180
_diffrn_reflns_av_R_equivalents     0.0571
_diffrn_reflns_theta_min     2.212
_diffrn_reflns_theta_max     25.408
_diffrn_reflns_theta_full     25.242
_diffrn_measured_fraction_theta_max     0.991
_diffrn_measured_fraction_theta_full     0.998
_diffrn_reflns_limit_h_min     -8
_diffrn_reflns_limit_h_max     8
_diffrn_reflns_limit_k_min     -11
_diffrn_reflns_limit_k_max     11
_diffrn_reflns_limit_l_min     -20
_diffrn_reflns_limit_l_max     20
_refine_special_details     ?
_reflns_number_total     4168
_reflns_number_gt     3161
_reflns_threshold_expression     'I > 2\s(I)'
_refine_ls_structure_factor_coef     Fsqd
_refine_ls_matrix_type     full
_refine_ls_R_factor_all     0.0716
_refine_ls_R_factor_gt     0.0516
_refine_ls_wR_factor_gt     0.1347
_refine_ls_wR_factor_ref     0.1462
_refine_ls_goodness_of_fit_ref     1.071
_refine_ls_restrained_S_all     1.071
_refine_ls_number_reflns     4168
_refine_ls_number_parameters     225
_refine_ls_number_restraints     0
_refine_ls_hydrogen_treatment     constr
_refine_ls_weighting_scheme     calc
_refine_ls_weighting_details
                      'w=1/[\s^2^(Fo^2^)+(0.0883P)^2^] where P=(Fo^2^+2Fc^2^)/3'
_atom_sites_solution_hydrogens     geom
_atom_sites_solution_primary     direct
_atom_sites_solution_secondary     ?
_refine_ls_shift/su_max     0.001
_refine_ls_shift/su_mean     0.000
_refine_diff_density_max     0.865
_refine_diff_density_min     -0.347
_refine_ls_extinction_method     none
_refine_ls_extinction_coef     .
loop_
    _atom_type_symbol
    _atom_type_description
    _atom_type_scat_dispersion_real
    _atom_type_scat_dispersion_imag
    _atom_type_scat_source
    'C' 'C' 0.0033 0.0016
                         'International Tables Vol C Tables 4.2.6.8 and 6.1.1.4'
    'H' 'H' 0.0000 0.0000
                         'International Tables Vol C Tables 4.2.6.8 and 6.1.1.4'
    'N' 'N' 0.0061 0.0033
                         'International Tables Vol C Tables 4.2.6.8 and 6.1.1.4'
    'S' 'S' 0.1246 0.1234
                         'International Tables Vol C Tables 4.2.6.8 and 6.1.1.4'
_computing_data_collection
;
<i>APEX3</i> (Bruker, 2016)
;
_computing_cell_refinement
;
<i>SAINT</i> (Bruker, 2016)
;
_computing_data_reduction
;
<i>SAINT</i> (Bruker, 2016)
;
_computing_structure_solution
;
<i>SHELXT</i> (Sheldrick, 2015<i>a</i>)
;
_computing_structure_refinement
;
<i>SHELXL2014</i> (Sheldrick, 2015<i>b</i>)
;
_computing_molecular_graphics
;
<i>SHELXTL</i> (Sheldrick, 2008)
;
_computing_publication_material
;
<i>SHELXTL</i> (Sheldrick, 2008)
;
loop_
    _atom_site_type_symbol
    _atom_site_label
    _atom_site_fract_x
    _atom_site_fract_y
    _atom_site_fract_z
    _atom_site_U_iso_or_equiv
    _atom_site_adp_type
    _atom_site_calc_flag
    _atom_site_occupancy
    _atom_site_disorder_assembly
    _atom_site_disorder_group
    S S1 0.11097(10) 0.22088(8) 0.72835(4) 0.0265(2) Uani d 1 . .
    S S2 0.35046(10) 0.62092(8) 0.68215(4) 0.0268(2) Uani d 1 . .
    S S3 0.37169(10) 0.47724(7) 0.84025(4) 0.0250(2) Uani d 1 . .
    S S4 0.13548(10) 0.54581(8) 0.82084(4) 0.0253(2) Uani d 1 . .
    N N1 0.4760(3) 0.2440(2) 0.77920(12) 0.0177(5) Uani d 1 . .
    N N2 0.0291(3) 0.6939(2) 0.71490(12) 0.0184(5) Uani d 1 . .
    C C1 0.3217(4) 0.2980(3) 0.77839(15) 0.0195(6) Uani d 1 . .
    C C2 0.1689(4) 0.6296(3) 0.73258(16) 0.0208(6) Uani d 1 . .
    C C3 0.6574(4) 0.3090(3) 0.83096(15) 0.0195(6) Uani d 1 . .
    H H3A 0.6641 0.4125 0.8506 0.023 Uiso calc 1 . .
    H H3B 0.7650 0.3052 0.7993 0.023 Uiso calc 1 . .
    C C4 0.6811(4) 0.2335(3) 0.90154(15) 0.0253(6) Uani d 1 . .
    H H4 0.6567 0.1270 0.8813 0.030 Uiso calc 1 . .
    C C5 0.8874(4) 0.2875(4) 0.94048(18) 0.0375(8) Uani d 1 . .
    H H5A 0.9155 0.3924 0.9597 0.056 Uiso calc 1 . .
    H H5B 0.9740 0.2674 0.9017 0.056 Uiso calc 1 . .
    H H5C 0.9052 0.2375 0.9851 0.056 Uiso calc 1 . .
    C C6 0.5418(5) 0.2552(4) 0.96030(17) 0.0384(8) Uani d 1 . .
    H H6A 0.5722 0.3576 0.9854 0.058 Uiso calc 1 . .
    H H6B 0.5511 0.1948 1.0009 0.058 Uiso calc 1 . .
    H H6C 0.4115 0.2273 0.9328 0.058 Uiso calc 1 . .
    C C7 0.4768(4) 0.1089(3) 0.72601(15) 0.0215(6) Uani d 1 . .
    H H7A 0.3433 0.0528 0.7085 0.026 Uiso calc 1 . .
    H H7B 0.5411 0.0491 0.7556 0.026 Uiso calc 1 . .
    C C8 0.5774(4) 0.1370(3) 0.65392(16) 0.0295(7) Uani d 1 . .
    H H8 0.7063 0.2031 0.6734 0.035 Uiso calc 1 . .
    C C9 0.6088(4) -0.0045(3) 0.61130(17) 0.0303(7) Uani d 1 . .
    H H9A 0.6814 -0.0465 0.6480 0.045 Uiso calc 1 . .
    H H9B 0.6803 0.0145 0.5664 0.045 Uiso calc 1 . .
    H H9C 0.4849 -0.0727 0.5920 0.045 Uiso calc 1 . .
    C C10 0.4765(5) 0.2120(4) 0.59941(19) 0.0437(9) Uani d 1 . .
    H H10A 0.5528 0.2336 0.5562 0.066 Uiso calc 1 . .
    H H10B 0.4598 0.3026 0.6291 0.066 Uiso calc 1 . .
    H H10C 0.3510 0.1484 0.5775 0.066 Uiso calc 1 . .
    C C11 -0.1242(4) 0.7070(3) 0.76450(15) 0.0191(6) Uani d 1 . .
    H H11A -0.1361 0.6320 0.7988 0.023 Uiso calc 1 . .
    H H11B -0.2462 0.6864 0.7296 0.023 Uiso calc 1 . .
    C C12 -0.0943(4) 0.8561(3) 0.81718(16) 0.0266(7) Uani d 1 . .
    H H12 -0.1195 0.9262 0.7826 0.032 Uiso calc 1 . .
    C C13 0.1058(4) 0.9157(3) 0.86038(18) 0.0337(7) Uani d 1 . .
    H H13A 0.1164 1.0126 0.8906 0.051 Uiso calc 1 . .
    H H13B 0.1988 0.9220 0.8218 0.051 Uiso calc 1 . .
    H H13C 0.1316 0.8510 0.8966 0.051 Uiso calc 1 . .
    C C14 -0.2443(5) 0.8413(3) 0.87450(18) 0.0353(7) Uani d 1 . .
    H H14A -0.2247 0.7710 0.9081 0.053 Uiso calc 1 . .
    H H14B -0.3719 0.8077 0.8446 0.053 Uiso calc 1 . .
    H H14C -0.2329 0.9358 0.9077 0.053 Uiso calc 1 . .
    C C15 0.0346(4) 0.7671(3) 0.64587(15) 0.0209(6) Uani d 1 . .
    H H15A 0.1683 0.8198 0.6436 0.025 Uiso calc 1 . .
    H H15B -0.0420 0.8400 0.6531 0.025 Uiso calc 1 . .
    C C16 -0.0405(4) 0.6652(3) 0.56672(15) 0.0232(6) Uani d 1 . .
    H H16 0.0321 0.5883 0.5614 0.028 Uiso calc 1 . .
    C C17 -0.2504(4) 0.5917(4) 0.56081(18) 0.0360(8) Uani d 1 . .
    H H17A -0.3243 0.6653 0.5659 0.054 Uiso calc 1 . .
    H H17B -0.2725 0.5343 0.6033 0.054 Uiso calc 1 . .
    H H17C -0.2908 0.5276 0.5094 0.054 Uiso calc 1 . .
    C C18 0.0007(5) 0.7523(3) 0.50071(17) 0.0385(8) Uani d 1 . .
    H H18A -0.0641 0.8315 0.5064 0.058 Uiso calc 1 . .
    H H18B -0.0459 0.6888 0.4494 0.058 Uiso calc 1 . .
    H H18C 0.1388 0.7927 0.5036 0.058 Uiso calc 1 . .
loop_
    _atom_site_aniso_label
    _atom_site_aniso_U_11
    _atom_site_aniso_U_22
    _atom_site_aniso_U_33
    _atom_site_aniso_U_12
    _atom_site_aniso_U_13
    _atom_site_aniso_U_23
    S1 0.0192(4) 0.0294(4) 0.0315(4) 0.0091(3) 0.0001(3) 0.0041(3)
    S2 0.0186(4) 0.0343(4) 0.0328(4) 0.0133(3) 0.0059(3) 0.0101(3)
    S3 0.0285(4) 0.0215(4) 0.0278(4) 0.0155(3) -0.0030(3) 0.0013(3)
    S4 0.0285(4) 0.0274(4) 0.0283(4) 0.0188(3) 0.0074(3) 0.0100(3)
    N1 0.0191(12) 0.0171(11) 0.0176(11) 0.0076(9) -0.0006(9) 0.0013(9)
    N2 0.0163(11) 0.0180(11) 0.0235(12) 0.0087(9) 0.0031(9) 0.0045(9)
    C1 0.0240(15) 0.0182(13) 0.0206(14) 0.0106(11) 0.0053(11) 0.0070(11)
    C2 0.0195(14) 0.0196(14) 0.0237(14) 0.0061(11) 0.0002(11) 0.0037(11)
    C3 0.0184(14) 0.0165(13) 0.0243(14) 0.0066(11) -0.0010(11) 0.0039(11)
    C4 0.0280(16) 0.0263(15) 0.0239(15) 0.0103(12) -0.0007(12) 0.0075(12)
    C5 0.0311(18) 0.053(2) 0.0319(17) 0.0170(15) -0.0057(13) 0.0111(15)
    C6 0.0363(18) 0.054(2) 0.0283(17) 0.0109(16) 0.0034(14) 0.0167(15)
    C7 0.0260(15) 0.0158(13) 0.0255(15) 0.0111(11) 0.0052(12) 0.0020(11)
    C8 0.0365(18) 0.0273(16) 0.0288(16) 0.0152(14) 0.0092(13) 0.0033(13)
    C9 0.0390(18) 0.0301(16) 0.0289(16) 0.0204(14) 0.0079(13) 0.0068(13)
    C10 0.059(2) 0.048(2) 0.0371(19) 0.0299(18) 0.0191(17) 0.0126(16)
    C11 0.0152(13) 0.0184(13) 0.0267(14) 0.0088(11) 0.0041(11) 0.0047(11)
    C12 0.0342(17) 0.0212(14) 0.0301(16) 0.0143(13) 0.0071(13) 0.0088(12)
    C13 0.0413(19) 0.0250(16) 0.0339(17) 0.0071(14) 0.0042(14) 0.0040(13)
    C14 0.0410(19) 0.0326(17) 0.0377(18) 0.0196(15) 0.0118(15) 0.0033(14)
    C15 0.0216(14) 0.0179(13) 0.0258(15) 0.0101(11) 0.0001(11) 0.0050(11)
    C16 0.0206(14) 0.0256(14) 0.0257(15) 0.0102(12) 0.0020(11) 0.0048(12)
    C17 0.0275(17) 0.0418(19) 0.0328(17) 0.0045(14) 0.0003(13) -0.0043(14)
    C18 0.0384(19) 0.045(2) 0.0327(18) 0.0081(15) 0.0006(14) 0.0130(15)
_geom_special_details
;
 All esds (except the esd in the dihedral angle between two l.s. planes)
 are estimated using the full covariance matrix.  The cell esds are taken
 into account individually in the estimation of esds in distances, angles
 and torsion angles; correlations between esds in cell parameters are only
 used when they are defined by crystal symmetry.  An approximate (isotropic)
 treatment of cell esds is used for estimating esds involving l.s. planes.
;
loop_
    _geom_bond_atom_site_label_1
    _geom_bond_atom_site_label_2
    _geom_bond_site_symmetry_2
    _geom_bond_distance
    _geom_bond_publ_flag
    S1 C1 . 1.642(3) ?
    S2 C2 . 1.643(3) ?
    S3 C1 . 1.826(3) ?
    S3 S4 . 1.9931(10) ?
    S4 C2 . 1.828(3) ?
    N1 C1 . 1.337(3) ?
    N1 C7 . 1.474(3) ?
    N1 C3 . 1.476(3) ?
    N2 C2 . 1.341(3) ?
    N2 C15 . 1.466(3) ?
    N2 C11 . 1.469(3) ?
    C3 C4 . 1.522(4) ?
    C3 H3A . 0.9900 ?
    C3 H3B . 0.9900 ?
    C4 C6 . 1.510(4) ?
    C4 C5 . 1.527(4) ?
    C4 H4 . 1.0000 ?
    C5 H5A . 0.9800 ?
    C5 H5B . 0.9800 ?
    C5 H5C . 0.9800 ?
    C6 H6A . 0.9800 ?
    C6 H6B . 0.9800 ?
    C6 H6C . 0.9800 ?
    C7 C8 . 1.514(4) ?
    C7 H7A . 0.9900 ?
    C7 H7B . 0.9900 ?
    C8 C10 . 1.506(4) ?
    C8 C9 . 1.520(4) ?
    C8 H8 . 1.0000 ?
    C9 H9A . 0.9800 ?
    C9 H9B . 0.9800 ?
    C9 H9C . 0.9800 ?
    C10 H10A . 0.9800 ?
    C10 H10B . 0.9800 ?
    C10 H10C . 0.9800 ?
    C11 C12 . 1.536(4) ?
    C11 H11A . 0.9900 ?
    C11 H11B . 0.9900 ?
    C12 C13 . 1.516(4) ?
    C12 C14 . 1.521(4) ?
    C12 H12 . 1.0000 ?
    C13 H13A . 0.9800 ?
    C13 H13B . 0.9800 ?
    C13 H13C . 0.9800 ?
    C14 H14A . 0.9800 ?
    C14 H14B . 0.9800 ?
    C14 H14C . 0.9800 ?
    C15 C16 . 1.532(4) ?
    C15 H15A . 0.9900 ?
    C15 H15B . 0.9900 ?
    C16 C17 . 1.510(4) ?
    C16 C18 . 1.516(4) ?
    C16 H16 . 1.0000 ?
    C17 H17A . 0.9800 ?
    C17 H17B . 0.9800 ?
    C17 H17C . 0.9800 ?
    C18 H18A . 0.9800 ?
    C18 H18B . 0.9800 ?
    C18 H18C . 0.9800 ?
loop_
    _geom_angle_atom_site_label_1
    _geom_angle_atom_site_label_2
    _geom_angle_atom_site_label_3
    _geom_angle_site_symmetry_1
    _geom_angle_site_symmetry_3
    _geom_angle
    _geom_angle_publ_flag
    C1 S3 S4 . . 104.71(9) ?
    C2 S4 S3 . . 104.22(9) ?
    C1 N1 C7 . . 121.1(2) ?
    C1 N1 C3 . . 125.3(2) ?
    C7 N1 C3 . . 113.6(2) ?
    C2 N2 C15 . . 119.3(2) ?
    C2 N2 C11 . . 123.9(2) ?
    C15 N2 C11 . . 116.6(2) ?
    N1 C1 S1 . . 126.7(2) ?
    N1 C1 S3 . . 111.45(18) ?
    S1 C1 S3 . . 121.80(15) ?
    N2 C2 S2 . . 125.8(2) ?
    N2 C2 S4 . . 112.26(19) ?
    S2 C2 S4 . . 121.90(16) ?
    N1 C3 C4 . . 113.4(2) ?
    N1 C3 H3A . . 108.9 ?
    C4 C3 H3A . . 108.9 ?
    N1 C3 H3B . . 108.9 ?
    C4 C3 H3B . . 108.9 ?
    H3A C3 H3B . . 107.7 ?
    C6 C4 C3 . . 112.5(2) ?
    C6 C4 C5 . . 111.4(2) ?
    C3 C4 C5 . . 108.8(2) ?
    C6 C4 H4 . . 108.0 ?
    C3 C4 H4 . . 108.0 ?
    C5 C4 H4 . . 108.0 ?
    C4 C5 H5A . . 109.5 ?
    C4 C5 H5B . . 109.5 ?
    H5A C5 H5B . . 109.5 ?
    C4 C5 H5C . . 109.5 ?
    H5A C5 H5C . . 109.5 ?
    H5B C5 H5C . . 109.5 ?
    C4 C6 H6A . . 109.5 ?
    C4 C6 H6B . . 109.5 ?
    H6A C6 H6B . . 109.5 ?
    C4 C6 H6C . . 109.5 ?
    H6A C6 H6C . . 109.5 ?
    H6B C6 H6C . . 109.5 ?
    N1 C7 C8 . . 112.5(2) ?
    N1 C7 H7A . . 109.1 ?
    C8 C7 H7A . . 109.1 ?
    N1 C7 H7B . . 109.1 ?
    C8 C7 H7B . . 109.1 ?
    H7A C7 H7B . . 107.8 ?
    C10 C8 C7 . . 113.3(3) ?
    C10 C8 C9 . . 112.2(3) ?
    C7 C8 C9 . . 109.4(2) ?
    C10 C8 H8 . . 107.2 ?
    C7 C8 H8 . . 107.2 ?
    C9 C8 H8 . . 107.2 ?
    C8 C9 H9A . . 109.5 ?
    C8 C9 H9B . . 109.5 ?
    H9A C9 H9B . . 109.5 ?
    C8 C9 H9C . . 109.5 ?
    H9A C9 H9C . . 109.5 ?
    H9B C9 H9C . . 109.5 ?
    C8 C10 H10A . . 109.5 ?
    C8 C10 H10B . . 109.5 ?
    H10A C10 H10B . . 109.5 ?
    C8 C10 H10C . . 109.5 ?
    H10A C10 H10C . . 109.5 ?
    H10B C10 H10C . . 109.5 ?
    N2 C11 C12 . . 114.6(2) ?
    N2 C11 H11A . . 108.6 ?
    C12 C11 H11A . . 108.6 ?
    N2 C11 H11B . . 108.6 ?
    C12 C11 H11B . . 108.6 ?
    H11A C11 H11B . . 107.6 ?
    C13 C12 C14 . . 111.6(2) ?
    C13 C12 C11 . . 113.9(2) ?
    C14 C12 C11 . . 107.2(2) ?
    C13 C12 H12 . . 108.0 ?
    C14 C12 H12 . . 108.0 ?
    C11 C12 H12 . . 108.0 ?
    C12 C13 H13A . . 109.5 ?
    C12 C13 H13B . . 109.5 ?
    H13A C13 H13B . . 109.5 ?
    C12 C13 H13C . . 109.5 ?
    H13A C13 H13C . . 109.5 ?
    H13B C13 H13C . . 109.5 ?
    C12 C14 H14A . . 109.5 ?
    C12 C14 H14B . . 109.5 ?
    H14A C14 H14B . . 109.5 ?
    C12 C14 H14C . . 109.5 ?
    H14A C14 H14C . . 109.5 ?
    H14B C14 H14C . . 109.5 ?
    N2 C15 C16 . . 114.4(2) ?
    N2 C15 H15A . . 108.7 ?
    C16 C15 H15A . . 108.7 ?
    N2 C15 H15B . . 108.7 ?
    C16 C15 H15B . . 108.7 ?
    H15A C15 H15B . . 107.6 ?
    C17 C16 C18 . . 111.2(2) ?
    C17 C16 C15 . . 112.8(2) ?
    C18 C16 C15 . . 108.2(2) ?
    C17 C16 H16 . . 108.2 ?
    C18 C16 H16 . . 108.2 ?
    C15 C16 H16 . . 108.2 ?
    C16 C17 H17A . . 109.5 ?
    C16 C17 H17B . . 109.5 ?
    H17A C17 H17B . . 109.5 ?
    C16 C17 H17C . . 109.5 ?
    H17A C17 H17C . . 109.5 ?
    H17B C17 H17C . . 109.5 ?
    C16 C18 H18A . . 109.5 ?
    C16 C18 H18B . . 109.5 ?
    H18A C18 H18B . . 109.5 ?
    C16 C18 H18C . . 109.5 ?
    H18A C18 H18C . . 109.5 ?
    H18B C18 H18C . . 109.5 ?
loop_
    _geom_hbond_atom_site_label_D
    _geom_hbond_atom_site_label_H
    _geom_hbond_atom_site_label_A
    _geom_hbond_site_symmetry_A
    _geom_hbond_distance_DH
    _geom_hbond_distance_HA
    _geom_hbond_distance_DA
    _geom_hbond_angle_DHA
    C3 H3A S3 . 0.99 2.34 2.907(3) 115.3
    C7 H7A S1 . 0.99 2.60 3.084(3) 110.3
    C8 H8 S1 1_655 1.00 2.97 3.834(3) 145.6
    C11 H11A S4 . 0.99 2.33 2.896(3) 115.3
    C11 H11B S2 1_455 0.99 2.87 3.810(3) 159.5
    C16 H16 S2 . 1.00 2.91 3.473(3) 116.9
_shelx_hkl_file
;
  -1   0   0   34.30    3.30
  -1   0   0   35.70    3.60
  -1   0   0   27.70    3.30
   1   0   0   40.50    3.70
   1   0   0   36.00    3.30
   1   0   0   37.40    3.30
  -2   0   0  572.34   44.50
  -2   0   0  455.25   44.20
  -2   0   0  483.75   44.30
  -2   0   0  480.95   44.30
   2   0   0  499.45   44.50
   2   0   0  517.45   44.20
   2   0   0  518.85   44.20
  -3   0   0   75.29    6.80
  -3   0   0   51.69    6.50
  -3   0   0   53.49    6.90
  -3   0   0   74.89    7.10
   3   0   0   62.89    6.80
   3   0   0   74.09    6.60
   3   0   0   74.09    7.80
  -4   0   0 1036.20   90.79
  -4   0   0  983.00   90.99
  -4   0   0 1052.29   90.99
  -4   0   0 1067.29   91.29
   4   0   0 1051.69   90.79
   4   0   0 1013.70   90.89
   4   0   0 1010.10   91.39
  -5   0   0  157.58   16.00
  -5   0   0  118.69   14.40
  -5   0   0  155.68   15.00
   5   0   0  161.28   14.90
   5   0   0  177.68   16.70
   5   0   0  158.48   14.70
  -6   0   0   94.99    8.90
  -6   0   0   66.19   10.00
  -6   0   0   76.09    9.40
   6   0   0   85.89   11.20
   6   0   0   75.19    9.40
   6   0   0   64.79    9.10
   6   0   0   84.59    9.70
  -7   0   0    8.80    5.90
  -7   0   0   10.90    8.40
   7   0   0    6.50    8.10
  -8   0   0  227.38   26.70
  -8   0   0  228.08   24.90
   8   0   0  274.87   28.50
   8  -1   0  119.39   17.20
  -8   1   0  153.38   15.30
  -8   1   0  137.29   17.30
   7  -1   0   42.40   10.50
  -7   1   0   66.39    7.90
  -7   1   0   46.50   10.10
   6  -1   0  497.95   44.60
   6  -1   0  439.26   43.20
  -6   1   0  447.96   43.20
  -6   1   0  582.24   44.60
   5  -1   0   14.30    5.20
   5  -1   0   15.20    4.10
   5  -1   0   11.10    3.80
   5  -1   0   14.70    3.50
  -5   1   0    8.60    4.50
  -5   1   0   14.90    3.50
  -5   1   0    9.60    3.70
  -5   1   0   19.70    4.70
   4  -1   0  285.57   27.00
   4  -1   0  292.17   26.20
   4  -1   0  303.57   26.20
   4  -1   0  292.97   26.10
  -4   1   0  311.67   26.50
  -4   1   0  281.27   26.20
  -4   1   0  299.07   26.80
  -4   1   0  273.17   26.10
   3  -1   0  329.47   28.30
   3  -1   0  324.77   28.40
   3  -1   0  334.47   28.40
  -3   1   0  327.17   28.30
  -3   1   0  320.37   28.30
  -3   1   0  310.77   28.50
  -3   1   0  266.67   28.60
   2  -1   0 1720.13  147.89
   2  -1   0 1678.53  147.99
   2  -1   0 1746.83  147.99
   2  -1   0 1673.83  148.19
  -2   1   0 1703.73  147.99
  -2   1   0 1757.62  147.99
  -2   1   0 1627.64  147.99
  -2   1   0 1564.74  148.09
   1  -1   0  103.39    9.40
   1  -1   0  100.49    9.00
  -1   1   0  102.09    9.10
  -1   1   0   99.39    9.20
   0  -1   0 1231.88  104.39
   0  -1   0 1244.88  104.29
   0  -1   0 1168.08  104.39
   0   1   0 1109.49  104.29
  -1  -1   0    3.60    1.60
  -1  -1   0   10.80    1.70
  -1  -1   0    5.80    1.10
   1   1   0   19.30    2.10
   1   1   0    6.60    1.20
  -2  -1   0    1.60    1.30
  -2  -1   0    3.80    1.90
  -2  -1   0    6.60    1.80
   2   1   0    0.20    2.20
   2   1   0    5.50    1.50
   2   1   0    4.70    1.50
  -3  -1   0  174.48   16.80
  -3  -1   0  204.48   17.30
  -3  -1   0  215.08   17.50
  -3  -1   0  184.18   17.20
   3   1   0  175.78   17.50
   3   1   0  186.08   16.90
   3   1   0  185.58   17.00
  -4  -1   0  322.77   30.30
  -4  -1   0  376.16   31.10
  -4  -1   0  349.07   30.70
  -4  -1   0  318.87   30.70
   4   1   0  347.97   31.20
   4   1   0  334.17   30.40
   4   1   0  344.77   30.50
  -5  -1   0  126.09   13.10
  -5  -1   0  145.09   13.90
  -5  -1   0  170.08   15.10
   5   1   0  131.99   13.60
   5   1   0  109.39   14.70
   5   1   0  146.59   14.10
  -6  -1   0    1.20    5.30
  -6  -1   0   -1.80    4.20
  -6  -1   0   -6.80    6.50
   6   1   0   -2.10    5.50
   6   1   0   -0.70    7.80
  -7  -1   0  146.29   14.80
  -7  -1   0  149.19   16.70
   7   1   0  135.59   17.80
  -8  -1   0    4.20    7.70
  -8  -1   0   16.10   10.00
   8   1   0    3.60   13.20
   8  -2   0   24.20   13.50
  -8   2   0   12.90    9.60
   7  -2   0   -7.20    9.00
   7  -2   0    3.40    5.40
  -7   2   0    0.50    7.50
  -7   2   0   -4.10    5.90
   6  -2   0    6.70    4.30
   6  -2   0   21.60    6.60
  -6   2   0    5.30    4.40
  -6   2   0   10.30    6.30
   5  -2   0    1.80    3.00
   5  -2   0    1.40    3.60
   5  -2   0    4.70    3.10
   5  -2   0   -4.40    4.70
  -5   2   0    5.90    3.20
  -5   2   0   -3.50    4.60
  -5   2   0    2.00    4.40
   4  -2   0  220.58   19.10
   4  -2   0  194.38   19.80
   4  -2   0  224.18   18.90
   4  -2   0  195.58   18.90
  -4   2   0  195.48   19.70
  -4   2   0  215.18   19.00
  -4   2   0  200.38   19.30
   3  -2   0  158.58   14.10
   3  -2   0  157.38   14.20
   3  -2   0  156.58   14.00
   3  -2   0  163.68   14.80
  -3   2   0  137.49   14.50
  -3   2   0  150.88   14.10
  -3   2   0  158.98   14.40
   2  -2   0  587.44   52.89
   2  -2   0  599.64   52.59
   2  -2   0  594.34   52.59
  -2   2   0  589.54   52.69
  -2   2   0  610.24   52.59
  -2   2   0  598.84   52.79
   1  -2   0   -1.10    1.20
   1  -2   0    0.70    1.50
   1  -2   0   -0.20    0.80
  -1   2   0   -0.30    1.20
  -1   2   0    2.40    1.20
   0  -2   0 2331.17  202.48
   0  -2   0 2337.97  202.68
   0  -2   0 2246.88  202.68
   0  -2   0 2371.36  202.48
   0   2   0 2247.48  202.48
  -1  -2   0 1783.52  153.48
  -1  -2   0 1710.23  153.28
  -1  -2   0 1774.32  153.38
   1   2   0 1728.53  153.28
   1   2   0 1737.23  153.48
  -2  -2   0  910.21   81.19
  -2  -2   0  946.91   81.59
   2   2   0  930.21   81.29
   2   2   0  907.91   81.59
  -3  -2   0   55.19    6.30
  -3  -2   0   52.99    6.10
  -3  -2   0   46.60    5.30
   3   2   0   51.39    5.60
   3   2   0   59.59    5.50
   3   2   0   52.99    6.70
  -4  -2   0  220.58   20.70
  -4  -2   0  214.68   20.30
  -4  -2   0  206.38   19.60
   4   2   0  207.88   19.70
   4   2   0  213.68   20.80
   4   2   0  235.28   20.00
  -5  -2   0  546.05   46.30
  -5  -2   0  456.75   45.80
  -5  -2   0  536.55   45.30
   5   2   0  526.85   45.50
   5   2   0  484.25   46.60
  -6  -2   0    4.40    6.30
  -6  -2   0   -4.50    6.40
  -6  -2   0   -2.60    4.40
   6   2   0    9.10    6.20
   6   2   0    7.90    7.40
  -7  -2   0   20.80    8.70
  -7  -2   0   17.40    6.40
   7   2   0   12.70   11.30
   8  -3   0    4.60   12.80
   8  -3   0    0.90    6.70
  -8   3   0    8.70    9.40
   7  -3   0    1.00    9.20
   7  -3   0    5.10    5.20
  -7   3   0   -4.90    7.40
   6  -3   0  530.35   49.50
   6  -3   0  556.14   48.30
  -6   3   0  511.45   49.10
  -6   3   0  566.24   49.50
   5  -3   0  512.55   44.60
   5  -3   0  483.85   45.60
  -5   3   0  534.45   45.10
  -5   3   0  544.45   44.70
  -5   3   0  431.46   45.10
   4  -3   0   93.09   12.50
   4  -3   0  118.49   10.80
   4  -3   0  114.99   10.80
   4  -3   0  108.29   11.10
  -4   3   0  115.39   11.50
  -4   3   0  110.09   10.90
  -4   3   0  120.99   11.80
   3  -3   0   14.00    2.30
   3  -3   0   11.50    4.10
   3  -3   0   18.80    2.50
  -3   3   0   14.70    3.00
  -3   3   0   14.70    2.70
  -3   3   0   15.20    3.20
   2  -3   0  705.83   61.59
   2  -3   0  703.13   61.99
   2  -3   0  682.13   61.69
  -2   3   0  707.93   61.69
  -2   3   0  703.13   61.79
   1  -3   0   83.79    8.20
   1  -3   0   94.39    8.60
   1  -3   0   99.09    8.20
   1  -3   0   95.79    9.10
  -1   3   0   95.59    8.40
  -1   3   0   77.79    8.30
   0  -3   0   66.79    6.60
   0  -3   0   59.59    5.60
   0  -3   0   60.79    5.60
   0  -3   0   72.39    6.40
   0  -3   0   62.69    5.50
   0   3   0   55.59    5.70
   0   3   0   56.99    5.90
  -1  -3   0  228.58   22.70
  -1  -3   0  261.77   22.40
  -1  -3   0  258.37   22.80
  -1  -3   0  272.97   22.30
  -1  -3   0  249.48   22.30
   1   3   0  255.07   22.40
   1   3   0  225.48   22.80
  -2  -3   0  195.58   18.10
  -2  -3   0  189.78   17.40
  -2  -3   0  187.78   17.40
  -2  -3   0  177.28   17.70
   2   3   0  233.18   18.50
   2   3   0  199.48   17.60
  -3  -3   0  738.73   63.99
  -3  -3   0  714.23   64.49
  -3  -3   0  713.73   64.29
   3   3   0  718.53   64.09
   3   3   0  740.03   64.69
  -4  -3   0   10.90    4.60
  -4  -3   0   16.40    3.30
  -4  -3   0   14.20    4.70
   4   3   0   18.90    4.10
   4   3   0   23.80    6.20
  -5  -3   0   89.09   10.30
  -5  -3   0   98.99   10.50
  -5  -3   0   90.29    8.80
   5   3   0   59.49   10.90
   5   3   0   83.89    9.60
  -6  -3   0   11.40    4.90
  -6  -3   0    2.20    6.90
  -6  -3   0    3.50    7.00
   6   3   0    8.60    9.00
   6   3   0    3.20    6.10
  -7  -3   0   28.70    9.40
  -7  -3   0   27.40    6.80
  -7  -3   0   28.40   10.00
   7   3   0   10.30   10.40
   8  -4   0  204.28   25.20
   8  -4   0  214.88   22.30
  -8   4   0  270.77   25.50
   7  -4   0  215.98   19.90
   7  -4   0  194.38   22.40
  -7   4   0  190.98   22.00
   6  -4   0   53.19    6.90
   6  -4   0   62.99   10.40
  -6   4   0   61.69    8.70
  -6   4   0   57.69    9.00
   5  -4   0   97.69    9.80
   5  -4   0   84.29   11.00
  -5   4   0   86.89   10.70
  -5   4   0  108.29   10.40
   4  -4   0  138.99   11.80
   4  -4   0  102.49   13.10
   4  -4   0  124.69   11.70
  -4   4   0  123.49   12.40
  -4   4   0  115.19   12.00
  -4   4   0  113.79   12.60
   3  -4   0   41.20    4.00
   3  -4   0   25.50    5.20
   3  -4   0   36.80    4.20
  -3   4   0   31.60    4.70
  -3   4   0   43.30    4.80
  -3   4   0   39.70    4.30
   2  -4   0  514.95   46.20
   2  -4   0  541.85   46.00
   2  -4   0  497.55   46.60
   2  -4   0  529.65   46.00
  -2   4   0  526.25   46.20
  -2   4   0  509.85   46.20
   1  -4   0    4.40    1.10
   1  -4   0    1.90    2.80
   1  -4   0    5.20    2.30
   1  -4   0    5.50    1.30
  -1   4   0    5.30    1.80
  -1   4   0    3.60    1.70
  -1   4   0    5.90    2.00
   0  -4   0  429.26   39.20
   0  -4   0  465.35   39.30
   0  -4   0  431.96   38.60
   0  -4   0  453.75   38.60
   0  -4   0  447.46   38.60
   0   4   0  426.16   38.80
   0   4   0  418.26   38.70
  -1  -4   0   35.70    5.10
  -1  -4   0   40.60    4.40
  -1  -4   0   38.40    4.10
  -1  -4   0   41.40    4.20
  -1  -4   0   36.00    5.20
   1   4   0   37.80    4.20
   1   4   0   56.69    5.70
  -2  -4   0   69.29    6.30
  -2  -4   0   59.79    6.20
  -2  -4   0   57.49    7.30
  -2  -4   0   55.09    6.50
   2   4   0   69.59    6.80
   2   4   0   70.49    8.10
  -3  -4   0    0.90    4.00
  -3  -4   0   -3.00    3.50
  -3  -4   0   -1.10    2.00
   3   4   0    1.20    4.50
   3   4   0    0.10    2.90
  -4  -4   0    6.10    4.80
  -4  -4   0    6.10    2.90
  -4  -4   0    7.30    5.20
   4   4   0    5.40    6.60
   4   4   0    9.40    4.00
  -5  -4   0    6.10    6.30
  -5  -4   0    2.40    3.60
  -5  -4   0    2.50    6.00
   5   4   0   -0.10    7.80
   5   4   0   -1.90    5.20
  -6  -4   0    6.70    7.70
  -6  -4   0    0.40    5.00
  -6  -4   0    0.80    8.10
   6   4   0    6.50    9.00
   6   4   0    9.90    7.10
  -7  -4   0    4.00    6.80
  -7  -4   0    3.90    9.90
  -7  -4   0   10.60    9.40
   7   4   0   -2.00    9.40
   7   4   0    1.10   14.00
   8  -5   0   54.29   13.40
   8  -5   0   46.50    8.60
  -8   5   0   71.39   12.30
   7  -5   0    9.70    9.00
   7  -5   0   15.20    5.50
  -7   5   0   11.30    8.60
  -7   5   0   25.70    9.00
   6  -5   0   38.60    9.80
   6  -5   0   58.09    6.60
  -6   5   0   47.10    8.90
  -6   5   0   61.99    8.80
   5  -5   0  142.39   15.60
   5  -5   0  126.29   12.40
  -5   5   0  126.99   13.50
  -5   5   0  113.89   13.20
   4  -5   0    6.90    2.60
   4  -5   0    7.40    2.70
   4  -5   0    3.70    5.10
  -4   5   0    3.90    3.90
  -4   5   0    3.00    4.30
   3  -5   0    5.90    4.00
   3  -5   0    3.90    1.90
   3  -5   0    5.30    2.10
   3  -5   0    1.60    2.50
  -3   5   0    3.50    3.00
  -3   5   0    2.60    2.90
   2  -5   0 1115.99   96.49
   2  -5   0 1040.50   97.29
   2  -5   0 1097.69   96.89
   2  -5   0 1156.08   96.49
  -2   5   0 1081.19   96.69
  -2   5   0 1081.19   96.79
   1  -5   0    4.20    3.50
   1  -5   0    2.80    2.70
   1  -5   0    6.30    1.20
   1  -5   0    6.10    1.30
  -1   5   0    4.30    2.40
  -1   5   0    3.60    1.90
  -1   5   0    8.40    2.40
   0  -5   0   13.80    3.50
   0  -5   0    6.60    1.30
   0  -5   0    4.70    1.70
   0  -5   0   11.30    1.50
   0  -5   0    7.70    3.40
   0   5   0    6.40    2.20
   0   5   0    9.00    2.50
  -1  -5   0    8.40    2.20
  -1  -5   0   10.90    1.80
  -1  -5   0    2.90    3.30
  -1  -5   0    5.10    3.70
  -1  -5   0   11.40    1.60
   1   5   0    9.50    2.40
   1   5   0    5.40    2.70
   1   5   0    7.30    4.00
  -2  -5   0  121.89   12.00
  -2  -5   0  126.29   11.40
  -2  -5   0  122.19   12.80
  -2  -5   0  124.99   11.50
   2   5   0  122.99   13.40
   2   5   0  127.49   12.00
  -3  -5   0   31.30    4.10
  -3  -5   0   43.50    6.80
  -3  -5   0   32.10    5.40
   3   5   0   43.30    7.30
   3   5   0   33.30    5.00
  -4  -5   0    1.30    3.10
  -4  -5   0    1.30    5.70
  -4  -5   0    0.90    5.10
   4   5   0    0.10    7.10
   4   5   0    1.10    4.30
  -5  -5   0    4.60    7.10
  -5  -5   0   17.00    7.10
  -5  -5   0    4.20    4.20
   5   5   0    6.30    6.10
   5   5   0   31.10    9.80
  -6  -5   0   11.20    8.80
  -6  -5   0   36.00    6.30
  -6  -5   0   21.80    9.40
   6   5   0   11.40   11.90
   6   5   0   27.40    8.10
   8  -6   0   21.50    7.10
   8  -6   0   24.60   14.50
  -8   6   0   27.50   10.90
   7  -6   0  128.09   14.10
   7  -6   0  125.19   17.30
  -7   6   0  146.39   16.50
  -7   6   0  179.78   17.30
   6  -6   0  434.56   43.50
   6  -6   0  447.36   41.10
  -6   6   0  515.25   42.70
  -6   6   0  444.46   42.10
   5  -6   0  386.16   33.90
   5  -6   0  383.26   35.80
  -5   6   0  382.96   34.60
  -5   6   0  355.66   34.80
   4  -6   0  169.58   19.10
   4  -6   0  205.18   17.40
  -4   6   0  187.78   18.10
  -4   6   0  187.58   18.50
   3  -6   0  353.06   37.50
   3  -6   0  416.46   36.40
   3  -6   0  429.16   36.80
  -3   6   0  416.16   36.80
  -3   6   0  422.76   36.80
   2  -6   0  375.96   39.50
   2  -6   0  465.95   38.50
   2  -6   0  438.46   38.50
   2  -6   0  434.86   39.20
  -2   6   0  431.06   38.80
  -2   6   0  447.26   38.90
   1  -6   0   61.59    5.60
   1  -6   0   59.59    7.20
   1  -6   0   57.09    7.40
   1  -6   0   56.39    5.70
  -1   6   0   68.39    7.00
   0  -6   0   12.30    1.80
   0  -6   0   13.90    1.70
   0  -6   0   15.00    4.70
   0  -6   0   13.40    4.30
   0   6   0   13.90    3.20
  -1  -6   0   -2.80    4.30
  -1  -6   0   -0.10    4.20
  -1  -6   0    1.60    1.60
  -1  -6   0    0.60    1.50
   1   6   0   -2.30    2.60
   1   6   0    7.60    4.90
  -2  -6   0  645.84   55.99
  -2  -6   0  612.44   54.79
   2   6   0  620.34   56.39
   2   6   0  616.34   55.19
  -3  -6   0   11.00    5.60
  -3  -6   0    6.50    2.80
   3   6   0   13.90    6.70
   3   6   0   13.00    4.30
  -4  -6   0    0.90    7.00
  -4  -6   0   -4.80    3.30
   4   6   0   -6.10    5.00
   4   6   0    7.20    8.10
  -5  -6   0    4.50    8.30
  -5  -6   0   15.70    4.80
   5   6   0    6.20    9.60
   5   6   0    2.40    6.60
  -6  -6   0   55.79    8.00
   6   6   0   48.50   14.70
   6   6   0   38.00   10.80
   7  -7   0   81.19    9.80
   7  -7   0   89.89   15.00
  -7   7   0   90.89   12.90
  -7   7   0   84.79   13.30
   6  -7   0  140.49   17.30
  -6   7   0  142.09   16.00
  -6   7   0  178.98   18.50
   5  -7   0    2.60    7.90
   5  -7   0    8.80    3.20
  -5   7   0    6.90    9.30
  -5   7   0    4.50    5.70
   4  -7   0  184.28   20.20
   4  -7   0  196.38   17.20
  -4   7   0  172.78   18.30
   3  -7   0    3.30    3.90
   3  -7   0    2.50    5.50
   3  -7   0    3.30    1.90
  -3   7   0    4.50    3.90
   2  -7   0  538.15   47.80
   2  -7   0  510.65   48.80
   2  -7   0  590.34   49.40
   2  -7   0  548.05   47.80
  -2   7   0  540.95   48.40
   1  -7   0   88.69   10.50
   1  -7   0   89.69   10.70
  -1   7   0   83.39    9.50
   0  -7   0   18.50    5.30
   0  -7   0   27.20    5.70
   0   7   0   27.60    4.30
   0   7   0   19.90    8.00
  -1  -7   0   22.40    5.80
  -1  -7   0   29.10    6.20
   1   7   0   32.40    7.50
   1   7   0   19.50    4.20
  -2  -7   0  134.19   15.20
  -2  -7   0  118.29   11.50
   2   7   0  128.99   13.10
   2   7   0  148.09   15.80
  -3  -7   0    8.60    2.90
  -3  -7   0    8.50    7.10
   3   7   0   13.20    5.10
   3   7   0   -2.10    7.70
  -4  -7   0    3.40    3.70
  -4  -7   0   -5.40    8.00
   4   7   0   -0.90    6.20
   4   7   0    2.40   10.00
  -5  -7   0   18.20    5.20
  -5  -7   0   12.40   10.10
   5   7   0   14.10    7.60
   5   7   0   32.10   14.20
   7  -8   0   38.20    7.10
   7  -8   0   70.89   14.60
  -7   8   0   52.99   10.80
   6  -8   0    6.70   10.90
   6  -8   0   14.90    4.50
  -6   8   0   27.00    8.00
   5  -8   0   38.10    5.00
   5  -8   0   34.50   10.70
  -5   8   0   39.10    7.80
   4  -8   0    3.30    2.50
   4  -8   0   -0.70    6.70
  -4   8   0    5.20    5.30
   3  -8   0   10.50    6.90
   3  -8   0   13.70    5.10
   3  -8   0   14.00    2.30
  -3   8   0    9.50    4.80
   2  -8   0  191.68   19.70
   2  -8   0  193.08   20.90
  -2   8   0  214.18   19.20
   1  -8   0  187.88   20.50
   1  -8   0  220.68   22.00
  -1   8   0  219.98   19.80
   0  -8   0   86.29    9.80
   0  -8   0   64.19    9.90
   0   8   0   76.19   12.00
   0   8   0   68.29    8.30
  -1  -8   0   99.19   12.50
  -1  -8   0  113.99   13.00
   1   8   0  114.19   11.60
   1   8   0   88.79   13.00
  -2  -8   0   14.90    8.00
   2   8   0    9.80    9.60
   2   8   0   13.90    5.40
  -3  -8   0   86.89   12.80
   3   8   0  128.29   11.80
   3   8   0   88.39   15.10
  -4  -8   0    3.00    3.00
  -4  -8   0    2.40    8.70
   4   8   0  -12.80   13.10
   4   8   0   -1.10    7.10
   6  -9   0   61.69    7.20
   6  -9   0   55.39   14.30
  -6   9   0   69.99   10.60
   5  -9   0   26.90    4.10
   5  -9   0   32.50   11.10
  -5   9   0   15.00    7.30
   4  -9   0    2.40    2.30
   4  -9   0    8.40    9.00
  -4   9   0   10.70    6.20
   3  -9   0   35.00    9.00
  -3   9   0   58.29    7.50
   2  -9   0    8.10    7.70
   2  -9   0    3.90    6.00
  -2   9   0    8.00    5.10
   1  -9   0   23.30    6.70
   1  -9   0   28.80    8.60
  -1   9   0   33.60    6.00
   0  -9   0   44.10    8.60
   0  -9   0   42.70    9.30
   0   9   0   29.60   10.80
   0   9   0   34.30    6.60
  -1  -9   0   55.99   10.50
  -1  -9   0   59.89   10.80
   1   9   0   87.89   13.60
   1   9   0   67.89    8.70
  -2  -9   0   67.49   11.80
   2   9   0  128.89   16.80
   2   9   0   96.19   11.00
  -3  -9   0   50.49   10.90
   3   9   0   66.39   15.50
   3   9   0   59.39    9.20
   6 -10   0   77.49    8.10
   5 -10   0    8.40    2.50
   5 -10   0    5.00   11.70
  -5  10   0    9.60    7.60
   4 -10   0    4.50    8.70
  -4  10   0   -4.00    6.70
   3 -10   0  111.39   15.70
  -3  10   0  115.89   12.90
   2 -10   0   92.59   12.20
   2 -10   0  100.79   14.80
  -2  10   0  106.09   11.50
   1 -10   0   -4.90    8.80
   1 -10   0    4.90    7.50
  -1  10   0    2.40    6.00
   0 -10   0    3.00    8.60
   0 -10   0   -1.30    8.90
   0  10   0   -3.80    6.10
   0  10   0   -3.00   10.10
  -1 -10   0   23.60   10.70
  -1 -10   0   26.10    9.30
   1  10   0   30.70   12.10
   1  10   0   27.00    7.60
  -2 -10   0   73.49   13.90
   2  10   0   97.39   11.60
   2  10   0   75.39   17.70
   4 -11   0   45.10   14.30
  -4  11   0   60.29   10.30
   3 -11   0   -1.80   11.00
  -3  11   0    0.20    7.20
   2 -11   0   43.00   11.70
  -2  11   0   37.60    8.50
   1 -11   0   -7.60   11.20
   1 -11   0    2.20    8.70
  -1  11   0    5.70    7.50
  -1  11   0    2.80   13.00
   0 -11   0    6.50   11.80
   0  11   0   -7.80   14.50
   0  11   0   -2.30    7.30
   0  11  -1   -0.70    7.40
   0  11  -1   -2.00   14.20
   0 -11   1   -7.30    9.80
   0 -11   1    0.60   10.20
  -1  11  -1  152.08   20.90
  -1  11  -1  130.49   14.70
   1 -11   1  105.69   16.70
   1 -11   1  140.39   16.00
  -2  11  -1   -4.30    7.20
   2 -11   1   -0.30   11.10
   2 -11   1    8.60    8.80
  -3  11  -1    2.20    7.40
   3 -11   1    0.40   11.50
  -4  11  -1    3.40    8.20
   4 -11   1    9.80   12.20
   2  10  -1    5.40   14.40
   2  10  -1    4.50    8.00
  -2 -10   1    1.10    9.10
   1  10  -1   10.30   12.80
   1  10  -1   27.10    7.30
  -1 -10   1   14.20    9.40
  -1 -10   1   16.20    9.60
   0  10  -1  118.09   16.80
   0  10  -1  104.39   11.90
   0 -10   1   87.29   13.40
   0 -10   1  104.29   13.80
  -1  10  -1   25.80    6.90
   1 -10   1   17.00    8.20
   1 -10   1   29.30   10.00
  -2  10  -1   10.40    6.20
   2 -10   1   13.80    7.40
   2 -10   1   17.60   10.60
  -3  10  -1  108.39   12.50
   3 -10   1  110.09   15.50
  -4  10  -1   67.69    9.80
   4 -10   1   56.59   11.60
   4 -10   1   61.39    6.10
  -5  10  -1  460.55   45.10
   5 -10   1  508.85   47.90
   5 -10   1  490.75   43.30
   6 -10   1    8.40    4.70
   3   9  -1   84.69   15.60
   3   9  -1   26.90    8.60
  -3  -9   1   63.59   11.60
   2   9  -1  329.77   31.20
   2   9  -1  309.07   35.00
  -2  -9   1  354.16   33.30
   1   9  -1    9.10    5.80
   1   9  -1   18.30   10.40
  -1  -9   1    0.30    7.60
  -1  -9   1   23.40    8.30
   0   9  -1    1.80    5.30
   0   9  -1   -0.10    9.80
   0  -9   1   12.60    6.90
   0  -9   1   -6.50    7.00
  -1   9  -1  112.79   13.00
   1  -9   1  137.39   16.10
   1  -9   1  137.69   14.50
  -2   9  -1   16.80    5.50
   2  -9   1   19.00    6.40
   2  -9   1   20.10    8.10
  -3   9  -1   56.29    8.10
   3  -9   1   48.30    9.40
   3  -9   1   60.99    8.70
   3  -9   1   53.49    5.40
  -4   9  -1   43.00    7.80
   4  -9   1   45.40   10.80
   4  -9   1   46.20    5.20
  -5   9  -1   16.40    7.30
   5  -9   1   38.70   11.20
   5  -9   1   15.10    4.20
  -6   9  -1   -2.60    8.30
   6  -9   1   13.20    4.70
   6  -9   1    9.70   12.20
   4   8  -1   -0.90    7.30
   4   8  -1    4.80   13.20
  -4  -8   1    1.90    3.90
  -4  -8   1    7.30    9.20
   3   8  -1    7.10    6.10
   3   8  -1    4.20   10.60
  -3  -8   1    2.50    3.10
  -3  -8   1    1.80    8.40
   2   8  -1   20.00    9.50
   2   8  -1   25.30    5.90
  -2  -8   1   18.40    8.00
  -2  -8   1   16.40    3.10
   1   8  -1   74.99    8.80
   1   8  -1   88.89   11.90
  -1  -8   1   67.89   10.20
  -1  -8   1   82.89   10.60
  -1  -8   1   77.19    7.40
   0   8  -1   40.20    8.80
   0   8  -1   35.00    5.70
   0  -8   1   40.10    7.80
   0  -8   1   34.40    3.60
   0  -8   1   32.30    3.40
   0  -8   1   35.00    7.00
  -1   8  -1    6.60    4.20
   1  -8   1   -0.60    1.80
   1  -8   1   -1.70    5.30
   1  -8   1    3.60    1.50
   1  -8   1    3.20    6.00
  -2   8  -1    3.80    4.30
   2  -8   1   -1.20    6.10
   2  -8   1    1.80    1.80
   2  -8   1   -2.00    5.00
  -3   8  -1    6.30    4.50
   3  -8   1    3.20    2.40
   3  -8   1    4.90    6.70
   3  -8   1    1.20    5.00
  -4   8  -1    9.20    5.40
   4  -8   1    0.40    6.70
   4  -8   1    9.00    3.00
  -5   8  -1   59.09    8.90
   5  -8   1   56.39    6.70
   5  -8   1   63.29   11.80
  -6   8  -1   18.20    8.40
   6  -8   1   12.70   11.10
   6  -8   1   17.80    4.60
  -7   8  -1   16.70    9.90
   7  -8   1    9.50    5.60
   7  -8   1   13.90   12.80
   5   7  -1  116.79   15.20
   5   7  -1  178.28   19.90
  -5  -7   1  111.49   16.90
  -5  -7   1  170.28   14.80
   4   7  -1   45.10    8.10
   4   7  -1   27.30   12.00
  -4  -7   1   45.50    9.10
  -4  -7   1   59.29    6.30
   3   7  -1    8.50    5.30
   3   7  -1    5.30    8.00
  -3  -7   1    9.20    3.40
  -3  -7   1    4.60    7.00
   2   7  -1  146.29   15.30
   2   7  -1  186.88   17.70
  -2  -7   1  142.19   14.20
  -2  -7   1  167.58   17.20
   1   7  -1  627.74   55.39
   1   7  -1  633.94   56.69
  -1  -7   1  630.64   54.99
  -1  -7   1  618.04   56.39
  -1  -7   1  602.14   56.29
   0   7  -1   26.00    7.80
   0   7  -1   30.20    4.50
   0  -7   1   23.50    2.80
   0  -7   1   25.70    5.70
   0  -7   1   22.20    3.10
   0  -7   1   26.40    5.90
  -1   7  -1    4.70    3.40
   1  -7   1    0.30    1.50
   1  -7   1    1.10    4.40
   1  -7   1   -1.20    5.20
   1  -7   1    1.10    1.90
  -2   7  -1   25.00    4.60
   2  -7   1   24.80    3.00
   2  -7   1   18.40    5.90
   2  -7   1   22.90    5.00
  -3   7  -1 1895.01  165.88
   3  -7   1 1885.81  166.58
   3  -7   1 1852.51  165.48
   3  -7   1 1904.51  165.98
  -4   7  -1   28.90    5.70
   4  -7   1   31.20    7.10
   4  -7   1   26.40    3.90
  -5   7  -1   62.09    8.10
   5  -7   1   54.19    9.80
   5  -7   1   46.10    5.90
  -6   7  -1    1.10    7.20
  -6   7  -1   -4.90    7.90
   6  -7   1   -1.10    7.90
  -7   7  -1  383.46   35.10
  -7   7  -1  393.16   35.90
   7  -7   1  340.17   32.60
   7  -7   1  317.67   36.40
   6   6  -1    0.60    8.30
   6   6  -1   -1.60   14.00
  -6  -6   1   10.60    6.30
  -6  -6   1   -5.30    9.30
   5   6  -1  268.37   28.20
   5   6  -1  223.48   24.30
  -5  -6   1  234.28   26.00
  -5  -6   1  263.47   23.10
   4   6  -1   -3.90    5.30
   4   6  -1   -2.90    8.70
  -4  -6   1   13.10    7.20
  -4  -6   1    9.30    3.80
   3   6  -1  567.64   50.09
   3   6  -1  551.54   51.49
  -3  -6   1  571.64   49.60
  -3  -6   1  540.15   50.99
   2   6  -1   27.40    6.90
   2   6  -1   28.50    4.40
  -2  -6   1   20.10    3.20
  -2  -6   1   21.20    5.80
   1   6  -1  368.76   34.30
   1   6  -1  418.66   35.40
  -1  -6   1  393.46   34.10
  -1  -6   1  393.46   35.10
  -1  -6   1  377.06   34.00
  -1  -6   1  365.76   35.20
   0   6  -1    3.20    2.90
   0  -6   1    4.60    1.60
   0  -6   1    6.40    4.20
   0  -6   1    3.80    3.70
   0  -6   1    3.50    1.80
  -1   6  -1  892.61   78.29
   1  -6   1  901.41   78.69
   1  -6   1  896.51   77.99
   1  -6   1  877.81   78.89
   1  -6   1  866.71   77.89
  -2   6  -1  168.48   15.30
  -2   6  -1  172.68   15.70
   2  -6   1  161.68   15.20
   2  -6   1  144.09   16.70
   2  -6   1  175.38   16.00
   2  -6   1  171.58   15.10
  -3   6  -1  420.66   35.70
  -3   6  -1  422.46   35.90
   3  -6   1  366.66   36.60
   3  -6   1  390.86   35.30
   3  -6   1  386.76   35.90
  -4   6  -1    7.00    4.30
  -4   6  -1    9.70    4.60
   4  -6   1   10.10    4.10
   4  -6   1    9.40    2.80
   4  -6   1   15.30    6.10
  -5   6  -1   69.99    9.50
  -5   6  -1   75.09    9.20
   5  -6   1   63.89    9.90
   5  -6   1   82.99    7.90
  -6   6  -1  189.38   20.50
  -6   6  -1  219.28   20.70
   6  -6   1  176.88   22.20
   6  -6   1  191.08   18.60
  -7   6  -1  214.38   23.00
  -7   6  -1  225.78   23.20
   7  -6   1  206.68   23.60
   7  -6   1  187.38   20.20
  -8   6  -1    8.80   10.30
   8  -6   1    1.60   14.00
   8  -6   1    6.40    6.70
   6   5  -1    7.10    7.60
   6   5  -1    1.00   10.00
  -6  -5   1    1.40    8.60
  -6  -5   1    5.50    5.60
  -6  -5   1   13.60    8.80
   5   5  -1   26.90    9.30
   5   5  -1   21.60    6.70
  -5  -5   1   38.40    8.10
  -5  -5   1   44.30    8.60
  -5  -5   1   22.30    5.20
   4   5  -1   30.50    8.00
   4   5  -1   50.59    6.30
  -4  -5   1   49.40    7.10
  -4  -5   1   42.40    7.50
  -4  -5   1   36.80    5.30
   3   5  -1  165.68   16.70
   3   5  -1  149.19   14.20
  -3  -5   1  160.68   13.80
  -3  -5   1  135.99   14.70
  -3  -5   1  129.69   15.00
   2   5  -1   18.00    5.50
   2   5  -1   24.70    3.70
  -2  -5   1   15.90    3.30
  -2  -5   1    7.60    4.50
  -2  -5   1   23.00    2.80
   1   5  -1  192.38   18.80
   1   5  -1  208.48   18.00
  -1  -5   1  233.28   19.00
  -1  -5   1  196.48   17.70
  -1  -5   1  197.08   17.70
  -1  -5   1  171.58   18.50
   0   5  -1 1360.76  116.49
   0  -5   1 1311.17  116.29
   0  -5   1 1282.97  116.89
   0  -5   1 1327.97  116.29
   0  -5   1 1332.57  116.89
  -1   5  -1   71.09    7.10
   1  -5   1   62.39    6.50
   1  -5   1   53.59    7.50
   1  -5   1   80.19    7.70
   1  -5   1   69.09    6.40
  -2   5  -1  111.49   10.60
  -2   5  -1   93.49   10.20
   2  -5   1  110.79   10.70
   2  -5   1  100.09   11.60
   2  -5   1  112.59   10.10
   2  -5   1  116.79   10.00
  -3   5  -1   56.09    6.30
  -3   5  -1   53.69    6.20
  -3   5  -1   58.49    6.10
   3  -5   1   55.39    7.40
   3  -5   1   54.49    5.60
   3  -5   1   56.79    6.50
  -4   5  -1  341.47   32.40
  -4   5  -1  375.66   32.40
   4  -5   1  349.57   31.90
   4  -5   1  338.77   32.90
   4  -5   1  371.46   32.10
  -5   5  -1    3.90    5.10
  -5   5  -1    1.80    5.30
   5  -5   1    0.30    5.70
   5  -5   1    0.60    3.30
  -6   5  -1    7.80    6.70
  -6   5  -1    4.10    6.70
   6  -5   1    3.90    4.20
   6  -5   1    3.50    7.20
  -7   5  -1  332.27   30.10
   7  -5   1  274.37   30.80
   7  -5   1  280.17   27.40
  -8   5  -1  128.79   17.20
   8  -5   1  142.39   19.00
   8  -5   1  143.89   14.80
   7   4  -1    3.50   12.60
  -7  -4   1   14.60   10.10
  -7  -4   1   14.40    9.30
  -7  -4   1    9.40    7.00
   6   4  -1   35.70    7.70
   6   4  -1   10.20   10.40
  -6  -4   1   26.70    8.70
  -6  -4   1   32.30    8.60
  -6  -4   1   36.70    6.10
   5   4  -1   15.70    7.90
   5   4  -1   14.80    5.60
  -5  -4   1   19.10    6.70
  -5  -4   1    6.50    6.20
  -5  -4   1   26.50    4.60
   4   4  -1   21.60    4.80
   4   4  -1   20.40    7.20
  -4  -4   1   23.80    4.10
  -4  -4   1   39.70    6.30
  -4  -4   1   33.80    5.80
   3   4  -1    1.00    4.40
   3   4  -1    1.90    3.00
  -3  -4   1   -0.30    3.50
  -3  -4   1    4.00    2.30
  -3  -4   1   -1.60    4.00
   2   4  -1   75.19    7.20
   2   4  -1   80.49    8.90
  -2  -4   1   65.79    7.70
  -2  -4   1   69.79    6.80
  -2  -4   1   67.79    7.20
  -2  -4   1   54.99    6.60
   1   4  -1   69.89    8.30
   1   4  -1   76.79    7.20
  -1  -4   1   68.59    7.90
  -1  -4   1   81.69    7.00
  -1  -4   1   70.59    7.10
  -1  -4   1   70.49    6.90
  -1  -4   1   73.09    8.00
   0   4  -1  233.88   21.80
   0  -4   1  256.57   22.30
   0  -4   1  234.88   21.60
   0  -4   1  255.77   22.40
   0  -4   1  250.57   21.70
  -1   4  -1   37.90    4.20
  -1   4  -1   48.30    4.50
   1  -4   1   43.70    4.20
   1  -4   1   40.20    4.80
   1  -4   1   51.89    4.50
   1  -4   1   33.70    5.00
  -2   4  -1  785.62   67.59
  -2   4  -1  772.32   67.49
   2  -4   1  755.52   67.59
   2  -4   1  759.22   67.39
   2  -4   1  755.02   67.99
  -3   4  -1  181.98   18.30
  -3   4  -1  212.88   18.10
  -3   4  -1  215.78   18.30
   3  -4   1  184.08   17.90
   3  -4   1  197.68   18.20
   3  -4   1  206.98   19.10
  -4   4  -1  171.98   15.70
  -4   4  -1  173.38   16.00
  -4   4  -1  148.29   16.00
   4  -4   1  197.58   15.50
   4  -4   1  172.88   15.50
   4  -4   1  129.39   16.50
  -5   4  -1   37.10    6.40
  -5   4  -1   34.40    6.50
   5  -4   1   38.50    7.70
   5  -4   1   40.10    5.00
  -6   4  -1  150.28   17.70
  -6   4  -1  158.98   18.10
   6  -4   1  148.19   18.50
   6  -4   1  200.78   16.30
  -7   4  -1  238.68   24.90
   7  -4   1  224.78   22.60
   7  -4   1  252.47   26.40
  -8   4  -1   49.40   11.20
   8  -4   1   36.80    7.90
   8  -4   1   22.50   12.40
   7   3  -1   42.40   13.00
  -7  -3   1   21.40    6.90
  -7  -3   1   28.80    9.60
   6   3  -1    8.40    6.30
   6   3  -1   35.10    9.40
  -6  -3   1    4.30    6.40
  -6  -3   1   16.60    5.10
  -6  -3   1    5.70    7.10
   5   3  -1  322.87   29.60
   5   3  -1  325.37   31.20
  -5  -3   1  298.47   30.00
  -5  -3   1  357.16   30.70
  -5  -3   1  320.17   29.20
   4   3  -1  180.98   16.30
   4   3  -1  182.18   18.10
  -4  -3   1  176.28   15.90
  -4  -3   1  173.58   17.20
  -4  -3   1  146.59   16.70
   3   3  -1   67.19    9.20
   3   3  -1   81.79    8.40
   3   3  -1   83.29    8.50
  -3  -3   1   99.59    9.10
  -3  -3   1   79.69    9.20
  -3  -3   1   84.99    8.10
   2   3  -1  168.38   14.50
   2   3  -1  148.49   15.20
  -2  -3   1  151.08   14.30
  -2  -3   1  163.18   14.70
  -2  -3   1  161.38   15.00
   1   3  -1  147.49   13.30
   1   3  -1  181.78   13.80
  -1  -3   1  145.49   13.70
  -1  -3   1  141.39   13.30
  -1  -3   1  142.59   13.60
  -1  -3   1  134.69   13.10
   0   3  -1  655.03   57.09
   0  -3   1  656.93   57.29
   0  -3   1  642.84   56.99
   0  -3   1  637.74   57.29
  -1   3  -1    6.50    1.40
  -1   3  -1    6.70    1.70
   1  -3   1    5.00    2.10
   1  -3   1    4.80    1.20
   1  -3   1    4.30    1.80
  -2   3  -1 1035.30   89.89
  -2   3  -1 1045.80   89.79
  -2   3  -1  990.00   89.79
   2  -3   1  975.40   90.09
   2  -3   1 1060.89   89.69
   2  -3   1 1011.70   89.89
  -3   3  -1 1344.47  118.59
  -3   3  -1 1367.66  118.29
  -3   3  -1 1361.06  118.49
   3  -3   1 1367.26  118.89
   3  -3   1 1338.27  118.29
   3  -3   1 1330.97  118.39
   3  -3   1 1312.77  118.39
  -4   3  -1   30.40    4.20
  -4   3  -1   20.60    4.80
  -4   3  -1   29.60    4.70
   4  -3   1   27.60    3.80
   4  -3   1   35.60    4.20
   4  -3   1   35.30    4.50
   4  -3   1   27.30    5.50
  -5   3  -1  339.67   30.10
  -5   3  -1  300.27   30.20
  -5   3  -1  313.77   29.50
   5  -3   1  358.46   30.90
   5  -3   1  310.87   29.30
   5  -3   1  333.77   29.40
  -6   3  -1  109.39   11.30
  -6   3  -1  107.09   10.30
  -6   3  -1  101.99   11.70
   6  -3   1   99.69   12.40
   6  -3   1   67.79    9.50
  -7   3  -1  205.48   22.80
   7  -3   1  194.48   20.40
   7  -3   1  239.58   24.00
  -8   3  -1    9.50    9.70
   8  -3   1   21.50    7.40
   8  -3   1   15.60   12.10
   7   2  -1    3.80   11.10
  -7  -2   1   15.70    6.10
  -7  -2   1   20.90    8.90
   6   2  -1   22.90    6.60
   6   2  -1   34.70    8.90
  -6  -2   1   29.10    8.10
  -6  -2   1   21.40    6.90
  -6  -2   1   37.50    5.70
   5   2  -1  126.19   13.20
   5   2  -1  119.79   11.70
  -5  -2   1  105.09   11.20
  -5  -2   1  112.89   12.40
  -5  -2   1   84.89   12.00
   4   2  -1   55.99    8.00
   4   2  -1   58.09    6.30
   4   2  -1   55.29    6.50
  -4  -2   1   57.19    7.00
  -4  -2   1   54.29    7.30
  -4  -2   1   68.49    6.30
   3   2  -1   81.69    8.50
   3   2  -1   82.49    8.60
   3   2  -1   93.39   10.00
  -3  -2   1   94.79    9.50
  -3  -2   1   89.69    9.10
  -3  -2   1   90.09    8.50
  -3  -2   1   87.89    9.20
   2   2  -1    7.90    2.40
   2   2  -1    5.30    1.90
   2   2  -1    7.70    1.90
  -2  -2   1    9.80    2.40
  -2  -2   1   14.50    2.60
  -2  -2   1    8.10    1.60
   1   2  -1    0.70    1.80
   1   2  -1    2.10    1.20
  -1  -2   1    1.30    1.80
  -1  -2   1    2.20    1.50
  -1  -2   1    4.40    1.10
   0   2  -1  841.92   75.79
   0  -2   1  866.21   75.69
   0  -2   1  869.81   75.89
   0  -2   1  872.01   75.89
  -1   2  -1 3254.87  285.87
  -1   2  -1 3247.48  285.87
   1  -2   1 3315.27  286.07
   1  -2   1 3266.67  285.77
   1  -2   1 3203.28  285.97
  -2   2  -1  165.38   14.30
  -2   2  -1  148.89   14.50
  -2   2  -1  166.38   14.50
   2  -2   1  165.18   14.40
   2  -2   1  157.48   14.30
   2  -2   1  152.88   14.80
   2  -2   1  157.28   14.40
  -3   2  -1   37.20    4.30
  -3   2  -1   46.90    4.80
  -3   2  -1   30.60    4.80
   3  -2   1   30.20    4.10
   3  -2   1   40.30    4.70
   3  -2   1   49.00    5.20
   3  -2   1   46.70    4.50
  -4   2  -1   -0.90    2.30
  -4   2  -1    0.00    3.10
  -4   2  -1    3.30    3.00
   4  -2   1    2.40    2.30
   4  -2   1   -0.70    2.70
   4  -2   1    1.60    2.50
   4  -2   1    0.90    4.20
  -5   2  -1   -3.80    3.20
  -5   2  -1    5.60    4.30
  -5   2  -1    0.10    4.70
   5  -2   1   -0.10    3.30
   5  -2   1    0.90    3.30
   5  -2   1   -5.90    3.00
   5  -2   1    4.70    4.90
  -6   2  -1   12.10    4.70
  -6   2  -1   10.30    6.40
   6  -2   1   26.00    7.60
   6  -2   1   13.10    4.40
  -7   2  -1   46.00    7.40
  -7   2  -1   32.20    8.90
   7  -2   1   48.30   10.70
   7  -2   1   29.70    6.90
  -8   2  -1   39.50   10.70
   8  -2   1   46.20   13.40
   8   1  -1    2.40   12.40
  -8  -1   1   12.70    7.50
  -8  -1   1    9.40   10.00
   7   1  -1    8.60   10.10
  -7  -1   1   17.50    5.90
  -7  -1   1    0.70    8.10
   6   1  -1    3.60    5.30
   6   1  -1    4.00    6.70
  -6  -1   1    6.80    4.50
  -6  -1   1    6.40    6.80
  -6  -1   1    1.90    5.60
   5   1  -1    1.70    3.60
   5   1  -1   13.20    6.20
   5   1  -1    7.60    4.20
  -5  -1   1    8.50    4.20
  -5  -1   1   20.60    5.80
  -5  -1   1   14.80    3.60
   4   1  -1  167.38   17.10
   4   1  -1  229.48   18.30
   4   1  -1  197.48   17.30
  -4  -1   1  188.68   17.60
  -4  -1   1  174.88   17.10
  -4  -1   1  202.48   18.10
  -4  -1   1  171.18   17.40
   3   1  -1 1043.60   93.79
   3   1  -1 1071.09   93.89
   3   1  -1 1086.09   94.19
  -3  -1   1 1113.09   94.19
  -3  -1   1 1015.30   93.99
  -3  -1   1 1066.49   93.99
  -3  -1   1 1078.59   93.79
   2   1  -1  616.04   50.99
   2   1  -1  576.84   50.99
   2   1  -1  560.74   51.29
  -2  -1   1  604.44   50.99
  -2  -1   1  562.74   51.09
  -2  -1   1  573.64   51.19
  -2  -1   1  555.44   51.19
   1   1  -1 9999.00  853.71
   1   1  -1 9664.53  853.91
   1   1  -1 9647.83  853.71
  -1  -1   1 9386.26  853.81
  -1  -1   1 9878.01  853.71
  -1  -1   1 9819.32  853.81
   0   1  -1  123.49   10.40
   0  -1   1  120.99   10.40
   0  -1   1  118.29   10.40
   0  -1   1  103.49   10.50
  -1   1  -1  163.38   14.50
  -1   1  -1  166.48   14.50
  -1   1  -1  156.28   14.40
   1  -1   1  157.18   14.60
   1  -1   1  160.88   14.50
   1  -1   1  168.38   14.50
   1  -1   1  167.18   14.40
  -2   1  -1   63.29    6.60
  -2   1  -1   71.39    6.80
  -2   1  -1   51.99    6.70
   2  -1   1   77.09    7.20
   2  -1   1   72.79    6.60
   2  -1   1   71.89    6.70
   2  -1   1   84.29    6.80
  -3   1  -1   75.09    7.80
  -3   1  -1   76.29    8.30
  -3   1  -1   77.69    7.60
  -3   1  -1   71.79    7.90
   3  -1   1   77.29    7.60
   3  -1   1   90.69    7.80
   3  -1   1   81.69    7.90
  -4   1  -1  103.39   10.90
  -4   1  -1  120.09   11.20
  -4   1  -1  114.19   11.60
  -4   1  -1  101.39   11.80
   4  -1   1  126.79   11.20
   4  -1   1  127.59   11.00
   4  -1   1   97.89   12.30
   4  -1   1  119.19   11.30
  -5   1  -1  628.44   58.09
  -5   1  -1  591.54   57.79
  -5   1  -1  672.23   58.49
  -5   1  -1  664.33   57.99
   5  -1   1  688.43   58.09
   5  -1   1  679.53   57.99
   5  -1   1  628.94   58.69
   5  -1   1  655.23   57.79
  -6   1  -1    3.00    4.30
  -6   1  -1    1.10    6.30
   6  -1   1    2.50    4.00
   6  -1   1   -0.10    5.90
  -7   1  -1    7.50    5.80
  -7   1  -1    7.80    8.10
   7  -1   1   13.60    9.00
  -8   1  -1    2.90    9.40
  -8   1  -1    1.70    7.70
   8  -1   1   -1.30   10.80
   8   0  -1   57.59   12.80
  -8   0   1   37.30    8.60
  -8   0   1   27.80   11.30
   7   0  -1    2.50    8.50
  -7   0   1   -6.90    7.80
  -7   0   1    2.60    5.30
   6   0  -1    3.40    4.30
   6   0  -1   -6.20    6.40
  -6   0   1    5.90    5.50
  -6   0   1   -0.10    4.10
   5   0  -1  112.69   11.20
   5   0  -1  127.79   11.10
   5   0  -1   91.29   12.00
  -5   0   1   98.19   11.30
  -5   0   1  107.09   11.90
  -5   0   1  103.69   11.10
  -5   0   1  124.39   12.10
   4   0  -1  378.76   34.80
   4   0  -1  404.26   35.00
   4   0  -1  439.06   35.60
  -4   0   1  358.86   34.90
  -4   0   1  393.66   35.50
  -4   0   1  381.86   35.00
  -4   0   1  393.06   35.10
   3   0  -1 2023.00  177.48
   3   0  -1 1961.00  177.78
   3   0  -1 2081.69  177.58
  -3   0   1 1905.71  177.48
  -3   0   1 2002.90  177.58
  -3   0   1 2086.99  177.78
  -3   0   1 2079.39  177.58
   2   0  -1  667.83   58.89
   2   0  -1  664.13   59.09
   2   0  -1  683.03   58.79
  -2   0   1  610.24   58.79
  -2   0   1  714.83   59.09
  -2   0   1  681.13   58.89
  -2   0   1  664.83   58.89
   1   0  -1 1346.07  112.59
   1   0  -1 1258.17  112.69
  -1   0   1 1312.07  112.59
  -1   0   1 1334.27  112.59
  -1   0   1 1249.57  112.59
  -1   0   1 1189.98  112.69
  -1   0  -1  720.33   64.79
  -1   0  -1  788.82   64.89
  -1   0  -1  720.73   64.79
   1   0   1  724.33   64.79
  -2   0  -1   32.50    3.40
  -2   0  -1   28.00    3.50
  -2   0  -1   25.10    3.30
  -2   0  -1   28.50    3.00
   2   0   1   29.00    3.00
   2   0   1   28.30    3.70
   2   0   1   31.70    3.20
  -3   0  -1  176.48   16.30
  -3   0  -1  166.48   16.50
  -3   0  -1  175.48   16.80
  -3   0  -1  190.08   16.70
   3   0   1  177.18   16.30
   3   0   1  185.98   16.90
   3   0   1  199.08   16.50
  -4   0  -1  153.88   13.40
  -4   0  -1  150.08   14.00
  -4   0  -1  146.59   13.50
  -4   0  -1  125.49   12.90
   4   0   1  123.99   13.00
   4   0   1  110.39   14.20
   4   0   1  153.68   13.00
  -5   0  -1  628.04   57.89
  -5   0  -1  646.74   58.39
  -5   0  -1  679.53   57.69
   5   0   1  611.74   57.59
   5   0   1  705.63   57.89
   5   0   1  630.34   58.39
  -6   0  -1    7.90    4.40
  -6   0  -1    9.70    5.40
  -6   0  -1    1.40    6.40
   6   0   1    6.20    6.00
   6   0   1    2.50    5.10
   6   0   1   16.50    7.60
  -7   0  -1    0.40    7.80
  -7   0  -1   -0.70    5.70
   7   0   1    2.70    8.30
  -8   0  -1    8.70    8.90
  -8   0  -1   18.00    8.10
   8   0   1   24.80   12.90
   8  -1  -1   -5.30   10.50
  -8   1   1    1.70    9.70
   7  -1  -1   13.30    9.20
   7  -1  -1   11.40    5.50
  -7   1   1   14.70    5.70
  -7   1   1    7.90    8.00
   6  -1  -1   80.29    8.30
   6  -1  -1   65.69   10.10
  -6   1   1   80.09    8.50
  -6   1   1   74.89   10.40
   5  -1  -1 1246.78  107.69
   5  -1  -1 1249.07  107.89
   5  -1  -1 1250.37  107.79
   5  -1  -1 1257.07  108.49
  -5   1   1 1120.69  108.29
  -5   1   1 1201.48  107.69
  -5   1   1 1291.47  108.09
  -5   1   1 1152.68  107.79
   4  -1  -1   80.39    8.00
   4  -1  -1   81.19    8.30
   4  -1  -1   87.89    9.70
   4  -1  -1   78.19    8.10
  -4   1   1   80.99    8.00
  -4   1   1   74.69    8.20
  -4   1   1   65.19    8.60
  -4   1   1   93.89    8.70
   3  -1  -1    3.60    2.50
   3  -1  -1    2.30    2.00
   3  -1  -1    2.20    1.60
  -3   1   1    2.20    1.80
  -3   1   1    2.50    2.30
  -3   1   1   -2.10    2.50
  -3   1   1    1.70    1.50
   2  -1  -1  553.44   50.09
   2  -1  -1  566.84   49.99
   2  -1  -1  524.65   49.90
   2  -1  -1  595.64   50.29
  -2   1   1  545.85   49.90
  -2   1   1  580.64   49.99
  -2   1   1  596.74   50.09
  -2   1   1  613.44   50.29
   1  -1  -1    3.20    0.70
   1  -1  -1    2.70    1.50
  -1   1   1    2.10    1.20
  -1   1   1    2.00    0.90
   0  -1  -1   10.90    1.20
   0  -1  -1    8.70    1.30
   0  -1  -1    8.80    1.30
  -1  -1  -1 2411.76  206.48
  -1  -1  -1 2180.98  206.48
  -1  -1  -1 2399.46  206.28
   1   1   1 2341.77  206.38
   1   1   1 2421.56  206.48
  -2  -1  -1  462.75   39.70
  -2  -1  -1  464.45   39.50
  -2  -1  -1  422.96   39.70
   2   1   1  446.26   39.50
   2   1   1  436.66   39.80
  -3  -1  -1  173.58   17.30
  -3  -1  -1  190.28   17.30
  -3  -1  -1  189.18   17.00
  -3  -1  -1  206.58   17.60
   3   1   1  214.58   17.10
   3   1   1  177.88   17.00
   3   1   1  169.68   17.70
  -4  -1  -1  112.59   11.20
  -4  -1  -1  109.09   10.20
  -4  -1  -1  105.49   11.00
  -4  -1  -1  117.79   11.60
   4   1   1   77.69   11.20
   4   1   1  113.79   10.80
   4   1   1  111.59   10.40
  -5  -1  -1    9.30    5.50
  -5  -1  -1    6.90    3.30
  -5  -1  -1    2.00    4.50
   5   1   1   13.10    4.40
   5   1   1    2.10    6.10
  -6  -1  -1  324.57   25.60
  -6  -1  -1  246.78   26.40
   6   1   1  251.67   26.10
   6   1   1  282.67   27.90
  -7  -1  -1    6.90    5.90
  -7  -1  -1   -3.60    7.60
   7   1   1   -6.70    8.30
  -8  -1  -1    9.30    9.60
  -8  -1  -1   20.20    7.90
   8   1   1   21.40   14.00
   8  -2  -1   75.29   11.40
   8  -2  -1  102.99   16.20
  -8   2   1  107.79   14.30
   7  -2  -1   13.80    5.60
   7  -2  -1    4.50    8.10
  -7   2   1   -4.90    7.60
   6  -2  -1   30.30    8.20
   6  -2  -1   38.60    5.10
  -6   2   1   23.00    5.10
  -6   2   1   21.10    6.60
  -6   2   1   28.20    7.20
   5  -2  -1  641.84   63.59
   5  -2  -1  730.63   62.79
  -5   2   1  735.03   62.89
  -5   2   1  703.63   63.49
  -5   2   1  736.43   63.19
   4  -2  -1  128.09   11.10
   4  -2  -1   87.69    9.60
   4  -2  -1   97.89   10.00
   4  -2  -1   98.49    9.50
  -4   2   1   99.49   10.30
  -4   2   1   96.49   10.60
  -4   2   1   94.99    9.70
   3  -2  -1   49.60    6.50
   3  -2  -1   60.19    5.80
   3  -2  -1   64.49    5.70
   3  -2  -1   56.59    6.20
  -3   2   1   48.80    6.40
  -3   2   1   52.19    6.00
  -3   2   1   71.39    6.20
   2  -2  -1 1871.01  173.88
   2  -2  -1 2183.18  173.68
   2  -2  -1 1944.21  173.58
  -2   2   1 1950.90  173.78
  -2   2   1 1926.91  173.68
   1  -2  -1   92.99    8.10
   1  -2  -1   81.49    7.60
   1  -2  -1   79.99    7.30
   1  -2  -1   85.89    7.30
  -1   2   1   89.79    7.70
  -1   2   1   72.79    7.50
  -1   2   1   81.69    7.50
   0  -2  -1 1467.35  121.79
   0  -2  -1 1491.85  121.99
   0  -2  -1 1246.58  121.99
   0   2   1 1360.16  121.79
   0   2   1 1372.26  121.79
  -1  -2  -1  414.06   41.90
  -1  -2  -1  490.85   41.80
  -1  -2  -1  477.55   41.60
  -1  -2  -1  473.05   41.60
   1   2   1  527.05   42.00
   1   2   1  461.75   41.70
  -2  -2  -1    3.10    1.30
  -2  -2  -1    3.10    2.20
  -2  -2  -1   -2.00    2.00
   2   2   1    4.80    1.70
   2   2   1    0.40    2.90
  -3  -2  -1    3.60    3.10
  -3  -2  -1   -0.90    1.80
  -3  -2  -1    4.10    3.00
   3   2   1   -2.70    2.30
   3   2   1    0.20    2.20
   3   2   1    2.60    3.60
  -4  -2  -1  106.19    9.90
  -4  -2  -1   71.99    8.10
  -4  -2  -1   69.79    8.80
   4   2   1   89.99    8.50
   4   2   1   73.09    9.30
  -5  -2  -1  168.78   19.90
  -5  -2  -1  220.38   18.90
  -5  -2  -1  184.58   20.30
   5   2   1  207.08   19.50
   5   2   1  250.57   21.40
  -6  -2  -1  151.68   18.50
  -6  -2  -1  160.48   18.90
  -6  -2  -1  192.68   17.70
   6   2   1  211.78   21.40
   6   2   1  205.98   18.90
  -7  -2  -1   -4.10    6.00
  -7  -2  -1   11.80    8.10
   7   2   1   -0.70    9.30
   8  -3  -1  201.18   22.00
   8  -3  -1  169.48   17.60
  -8   3   1  160.78   19.50
   7  -3  -1   30.20    9.20
   7  -3  -1   22.60    5.60
  -7   3   1   19.70    8.20
   6  -3  -1   90.09   12.30
   6  -3  -1  101.79   10.20
  -6   3   1  107.59   11.80
  -6   3   1  106.39   12.50
   5  -3  -1   -3.70    5.80
   5  -3  -1   -4.20    2.80
  -5   3   1    0.80    4.80
  -5   3   1    1.20    3.30
  -5   3   1   -3.20    4.50
   4  -3  -1  469.55   44.20
   4  -3  -1  482.95   44.00
   4  -3  -1  520.05   44.90
  -4   3   1  540.75   44.40
  -4   3   1  484.85   44.60
  -4   3   1  496.45   44.10
   3  -3  -1  648.04   59.29
   3  -3  -1  670.33   58.59
   3  -3  -1  645.54   58.49
  -3   3   1  666.73   58.99
  -3   3   1  683.23   58.79
  -3   3   1  682.33   58.59
   2  -3  -1   90.19    9.60
   2  -3  -1  107.69    8.80
   2  -3  -1   99.19    8.90
   2  -3  -1   93.69    8.80
  -2   3   1   99.09    9.30
  -2   3   1   84.99    9.10
   1  -3  -1   23.80    2.30
   1  -3  -1   24.70    3.50
   1  -3  -1   22.70    2.90
   1  -3  -1   22.70    2.30
  -1   3   1   26.10    2.60
  -1   3   1   21.20    2.60
  -1   3   1   22.90    2.80
   0  -3  -1 3668.63  315.97
   0  -3  -1 3399.66  316.27
   0  -3  -1 3681.33  316.27
   0   3   1 3652.83  315.97
   0   3   1 3595.04  315.97
  -1  -3  -1  174.48   16.10
  -1  -3  -1  180.18   15.80
  -1  -3  -1  194.28   15.80
  -1  -3  -1  190.08   16.50
  -1  -3  -1  183.18   16.50
   1   3   1  168.08   15.90
   1   3   1  163.68   16.00
   1   3   1  168.28   16.60
  -2  -3  -1  186.28   16.90
  -2  -3  -1  195.68   16.40
  -2  -3  -1  167.68   17.10
  -2  -3  -1  188.08   16.40
   2   3   1  151.28   17.30
   2   3   1  194.08   16.60
  -3  -3  -1  219.88   18.70
  -3  -3  -1  201.38   19.50
  -3  -3  -1  223.18   19.30
  -3  -3  -1  177.88   18.50
   3   3   1  214.28   18.80
   3   3   1  218.88   20.10
  -4  -3  -1  415.96   36.00
  -4  -3  -1  386.36   35.10
  -4  -3  -1  366.16   35.90
   4   3   1  401.86   35.40
   4   3   1  409.56   36.60
  -5  -3  -1  322.77   28.60
  -5  -3  -1  292.57   28.60
  -5  -3  -1  289.97   27.30
   5   3   1  339.57   29.80
   5   3   1  275.97   27.90
  -6  -3  -1    2.60    4.70
  -6  -3  -1   -0.40    7.30
  -6  -3  -1    1.40    7.20
   6   3   1    0.90    6.30
   6   3   1   -0.20    9.60
  -7  -3  -1   63.49    8.50
  -7  -3  -1   39.90   10.60
  -7  -3  -1   38.20   10.40
   7   3   1   41.30   10.00
   7   3   1   68.09   14.00
   8  -4  -1   18.30   12.60
   8  -4  -1    2.10    6.30
  -8   4   1    9.60    9.20
   7  -4  -1   81.99    9.20
   7  -4  -1   93.99   13.50
  -7   4   1   74.09   12.00
  -7   4   1   72.59   11.40
   6  -4  -1   36.70    8.80
   6  -4  -1   57.09    6.00
  -6   4   1   35.10    8.30
  -6   4   1   39.00    7.50
   5  -4  -1  116.49   12.50
   5  -4  -1   92.99   10.10
  -5   4   1   74.19   10.90
  -5   4   1  131.09   11.70
   4  -4  -1  107.69   11.30
   4  -4  -1  143.79   13.70
   4  -4  -1  122.39   11.00
  -4   4   1  112.99   12.30
  -4   4   1  106.99   12.00
   3  -4  -1  442.56   39.00
   3  -4  -1  456.95   38.90
   3  -4  -1  426.16   38.90
   3  -4  -1  438.66   39.90
  -3   4   1  423.86   39.40
  -3   4   1  450.45   39.20
   2  -4  -1  716.03   60.69
   2  -4  -1  708.43   61.49
   2  -4  -1  666.93   60.89
   2  -4  -1  683.43   60.69
  -2   4   1  679.43   60.89
  -2   4   1  688.63   60.99
   1  -4  -1  711.33   62.09
   1  -4  -1  724.43   62.39
  -1   4   1  686.03   61.89
  -1   4   1  718.63   61.89
  -1   4   1  679.03   61.79
   0  -4  -1   93.79    8.50
   0  -4  -1   81.59    7.90
   0  -4  -1   74.69    7.10
   0   4   1   71.49    7.20
   0   4   1   68.89    7.10
  -1  -4  -1   81.29    8.60
  -1  -4  -1   79.09    7.10
  -1  -4  -1   79.19    8.70
  -1  -4  -1   81.79    7.60
  -1  -4  -1   79.99    7.10
   1   4   1   70.99    7.50
   1   4   1   84.59    9.00
   1   4   1   73.79    7.80
  -2  -4  -1   38.10    4.50
  -2  -4  -1   34.00    3.70
  -2  -4  -1   35.50    5.30
  -2  -4  -1   33.40    3.60
   2   4   1   38.60    4.20
   2   4   1   34.50    5.90
  -3  -4  -1  204.78   18.40
  -3  -4  -1  196.98   17.50
  -3  -4  -1  155.18   18.40
   3   4   1  217.78   17.90
   3   4   1  190.38   19.50
  -4  -4  -1    0.90    4.90
  -4  -4  -1    1.00    2.60
  -4  -4  -1   -2.50    4.90
   4   4   1   -2.00    5.70
   4   4   1    1.50    3.80
  -5  -4  -1    8.20    6.60
  -5  -4  -1   13.80    4.00
  -5  -4  -1    7.90    6.70
   5   4   1   11.90    5.50
   5   4   1    8.30    7.40
  -6  -4  -1   65.89    7.50
  -6  -4  -1   56.39   10.30
  -6  -4  -1   49.60    9.90
   6   4   1   41.70    8.60
   6   4   1   42.80   12.10
  -7  -4  -1   58.59    9.20
   7   4   1   49.50   11.00
   7   4   1   72.29   15.40
   8  -5  -1   25.70    7.10
   8  -5  -1   38.30   13.50
  -8   5   1   41.30   10.70
   7  -5  -1   14.00   10.40
   7  -5  -1   10.50    5.40
  -7   5   1   17.30    8.40
  -7   5   1   12.50    8.50
   6  -5  -1  268.67   27.70
   6  -5  -1  272.07   25.60
  -6   5   1  292.37   26.80
  -6   5   1  286.47   27.30
   5  -5  -1   77.29    8.00
   5  -5  -1   92.49   11.00
  -5   5   1   80.79    9.20
  -5   5   1   68.39    9.70
   4  -5  -1   48.30    5.80
   4  -5  -1   59.19    7.80
  -4   5   1   54.89    7.30
  -4   5   1   69.89    6.90
   3  -5  -1    1.30    1.60
   3  -5  -1    0.50    1.70
   3  -5  -1   -1.00    4.40
   3  -5  -1   -0.10    2.20
  -3   5   1   -0.30    3.00
  -3   5   1   -1.70    3.40
   2  -5  -1  206.28   18.50
   2  -5  -1  215.78   18.50
   2  -5  -1  199.28   19.10
   2  -5  -1  219.48   20.10
  -2   5   1  208.58   19.10
  -2   5   1  208.78   19.00
   1  -5  -1  348.17   31.20
   1  -5  -1  356.26   31.00
  -1   5   1  339.07   30.60
  -1   5   1  329.17   30.60
  -1   5   1  352.56   30.60
   0  -5  -1   -2.50    3.00
   0  -5  -1   -0.60    1.70
   0  -5  -1   -1.00    3.00
   0   5   1    0.60    1.90
   0   5   1    0.60    2.00
  -1  -5  -1   41.60    5.70
  -1  -5  -1   42.40    5.90
  -1  -5  -1   46.80    4.80
   1   5   1   42.80    4.40
   1   5   1   34.70    4.70
   1   5   1   23.90    5.90
  -2  -5  -1  204.18   19.80
  -2  -5  -1  223.38   19.20
  -2  -5  -1  206.18   19.20
  -2  -5  -1  245.18   20.90
   2   5   1  192.68   20.80
   2   5   1  229.18   19.70
  -3  -5  -1   65.39    6.30
  -3  -5  -1   61.39    7.50
  -3  -5  -1   65.29    8.40
   3   5   1   60.69    7.10
   3   5   1   59.89    9.50
  -4  -5  -1    7.30    3.30
  -4  -5  -1    5.00    6.20
  -4  -5  -1   10.10    5.50
   4   5   1   15.30    7.10
   4   5   1   13.20    4.60
  -5  -5  -1   52.19    9.00
  -5  -5  -1   52.59    6.60
  -5  -5  -1   62.79    9.40
   5   5   1   42.30    7.90
   5   5   1   46.00   10.40
  -6  -5  -1   43.20   10.30
  -6  -5  -1   69.89   11.30
  -6  -5  -1   62.49    8.00
   6   5   1   58.29   13.50
   6   5   1   47.70    9.60
   8  -6  -1   29.60    7.40
   8  -6  -1   50.19   14.10
  -8   6   1   31.00   11.10
   7  -6  -1  153.18   20.60
   7  -6  -1  174.28   17.70
  -7   6   1  181.48   19.50
  -7   6   1  204.98   20.60
   6  -6  -1  360.36   36.90
   6  -6  -1  379.56   34.30
  -6   6   1  393.16   36.20
  -6   6   1  385.56   35.70
   5  -6  -1  174.08   20.00
   5  -6  -1  198.58   18.00
  -5   6   1  203.98   19.40
  -5   6   1  196.48   19.90
   4  -6  -1    4.70    5.40
   4  -6  -1    6.60    2.30
  -4   6   1    5.60    4.80
  -4   6   1    5.40    4.20
   3  -6  -1  119.69   11.30
   3  -6  -1  119.49   13.50
   3  -6  -1  127.99   11.40
   3  -6  -1  117.39   12.20
  -3   6   1  127.79   12.70
  -3   6   1  137.49   12.40
   2  -6  -1  375.36   32.80
   2  -6  -1  357.96   32.20
  -2   6   1  336.17   32.00
  -2   6   1  361.96   32.00
   1  -6  -1 1223.28  107.19
   1  -6  -1 1171.58  107.49
  -1   6   1 1155.58  106.79
  -1   6   1 1240.48  107.09
  -1   6   1 1268.87  106.79
   0  -6  -1    1.90    3.80
   0  -6  -1    1.30    4.20
   0   6   1   -2.80    2.50
  -1  -6  -1  252.87   23.80
  -1  -6  -1  245.58   23.70
   1   6   1  243.58   22.70
   1   6   1  274.17   24.50
  -2  -6  -1   87.29    9.60
  -2  -6  -1   75.39    7.10
  -2  -6  -1   66.79    7.10
   2   6   1   84.39    8.50
   2   6   1   78.09   10.40
  -3  -6  -1  305.67   26.40
  -3  -6  -1  311.27   28.40
   3   6   1  272.07   27.00
   3   6   1  290.57   28.70
  -4  -6  -1   -4.50    6.90
  -4  -6  -1    3.20    3.40
   4   6   1   -1.90    5.00
   4   6   1    0.40    9.20
  -5  -6  -1   21.90    8.60
  -5  -6  -1   29.80    5.30
   5   6   1   36.10    7.50
   5   6   1   27.40   12.10
   7  -7  -1  560.84   61.59
   7  -7  -1  691.13   59.49
  -7   7   1  670.93   61.09
  -7   7   1  766.82   61.89
   6  -7  -1   50.29    6.30
   6  -7  -1   59.09   11.40
  -6   7   1   46.60   10.30
  -6   7   1   50.59    8.90
   5  -7  -1   -0.50    2.90
   5  -7  -1   -0.20    6.90
  -5   7   1    0.90    5.50
  -5   7   1   -0.60    6.30
   4  -7  -1   37.10    8.10
   4  -7  -1   53.89    5.20
  -4   7   1   53.29    6.90
   3  -7  -1  836.72   68.99
   3  -7  -1  759.12   67.29
   3  -7  -1  732.43   67.99
   3  -7  -1  783.22   67.29
  -3   7   1  731.23   67.89
   2  -7  -1  111.39   13.00
   2  -7  -1  114.69   12.10
  -2   7   1  121.49   11.80
   1  -7  -1  130.89   14.90
   1  -7  -1  117.99   13.40
  -1   7   1  136.09   12.50
   0  -7  -1    5.30    4.60
   0  -7  -1    3.70    4.10
   0   7   1    3.70    3.30
   0   7   1   -4.20    7.10
  -1  -7  -1  226.68   25.20
  -1  -7  -1  292.67   25.20
   1   7   1  242.48   25.30
   1   7   1  273.17   23.70
  -2  -7  -1    7.00    5.60
   2   7   1   13.70    7.20
   2   7   1    9.90    4.20
  -3  -7  -1   -1.20    7.00
   3   7   1   -1.10    4.70
   3   7   1    2.30    8.00
  -4  -7  -1   19.00    8.60
  -4  -7  -1    9.30    3.30
   4   7   1    6.20   10.20
   4   7   1    8.90    6.00
  -5  -7  -1   23.70   10.10
  -5  -7  -1   16.60    4.30
   5   7   1   20.10   14.80
   5   7   1   -1.60    7.50
   7  -8  -1   29.10   11.90
   7  -8  -1   35.20    6.00
  -7   8   1   27.40   10.10
   6  -8  -1  112.89   11.40
   6  -8  -1  107.89   15.60
  -6   8   1   98.09   13.00
   5  -8  -1   65.19   10.60
   5  -8  -1   46.60    5.70
  -5   8   1   50.19    8.10
   4  -8  -1   79.89    7.70
   4  -8  -1   75.19   12.00
  -4   8   1   79.19    9.40
   3  -8  -1   14.30    6.20
  -3   8   1   11.20    4.60
   2  -8  -1  192.18   20.80
   2  -8  -1  199.38   19.40
  -2   8   1  199.48   18.90
   1  -8  -1    3.00    5.00
   1  -8  -1    3.00    6.80
  -1   8   1    1.40    3.80
   0  -8  -1  213.68   21.90
   0  -8  -1  209.68   22.60
   0   8   1  225.58   20.70
   0   8   1  230.78   24.10
  -1  -8  -1    9.80    7.50
  -1  -8  -1   14.20    6.90
   1   8   1   31.00    9.10
   1   8   1   19.70    4.70
  -2  -8  -1  121.89   15.30
   2   8   1  129.29   14.00
   2   8   1  149.99   17.40
  -3  -8  -1   -0.40    8.40
   3   8   1    8.40   11.20
   3   8   1    2.30    5.50
  -4  -8  -1   29.30   10.80
   4   8   1   21.30    7.50
   4   8   1   30.40   14.60
   6  -9  -1  325.07   30.10
   6  -9  -1  347.77   35.90
  -6   9   1  348.77   32.60
   5  -9  -1    1.40    2.50
   5  -9  -1   -4.90   10.40
  -5   9   1   -0.30    6.80
   4  -9  -1   11.60    8.40
  -4   9   1   13.70    5.90
   3  -9  -1    3.00    7.80
  -3   9   1   -1.70    5.10
   2  -9  -1  445.26   43.90
   2  -9  -1  498.85   45.30
  -2   9   1  505.55   43.40
   1  -9  -1   -1.10    6.20
   1  -9  -1    8.80    8.10
  -1   9   1   15.20    5.00
   0  -9  -1    5.00    7.00
   0  -9  -1    6.20    7.90
   0   9   1    9.70    5.10
   0   9   1    8.00    9.10
  -1  -9  -1   34.80    9.10
  -1  -9  -1   30.20    9.90
   1   9   1   42.80   11.60
   1   9   1   34.00    6.50
  -2  -9  -1  270.47   28.20
   2   9   1  265.87   26.00
   2   9   1  280.57   29.60
  -3  -9  -1   -2.10    9.20
   3   9   1   16.90   15.00
   3   9   1    8.00    7.00
   5 -10  -1   68.89   15.00
  -5  10   1   69.59   10.40
   4 -10  -1  112.19   15.70
  -4  10   1  116.49   13.10
   3 -10  -1    8.70   10.20
  -3  10   1   10.80    6.40
   2 -10  -1  113.99   14.00
   2 -10  -1  131.99   16.60
  -2  10   1  124.39   13.10
   1 -10  -1   -0.80    8.00
   1 -10  -1   -2.50    7.80
  -1  10   1    5.60    5.90
  -1  10   1    5.50   13.60
   0 -10  -1   14.10    8.50
   0 -10  -1   12.80    8.70
   0  10   1   20.20   12.60
  -1 -10  -1   31.00   10.10
  -1 -10  -1   32.80   10.40
   1  10   1   65.19   15.40
   1  10   1   46.30    8.00
   2  10   1   41.20   15.40
   3 -11  -1   -5.30   11.60
  -3  11   1    5.40    7.30
   2 -11  -1   -0.90   12.30
  -2  11   1    2.90    7.20
   1 -11  -1   -2.50    9.00
   1 -11  -1    3.50   11.60
  -1  11   1  -13.20   15.40
  -1  11   1    0.20    7.50
   0  11  -2   22.20    8.70
   0  11  -2   28.40   15.10
   0 -11   2   33.90   12.30
   0 -11   2   10.30    9.90
  -1  11  -2   63.79   10.00
  -1  11  -2   69.49   15.80
   1 -11   2   53.39   11.60
   1 -11   2   63.19   13.60
  -2  11  -2  111.19   14.30
   2 -11   2  126.69   15.70
   2 -11   2  152.38   17.60
  -3  11  -2   18.60    8.00
   3 -11   2   12.20   10.30
  -4  11  -2  127.49   15.10
   4 -11   2  125.39   17.80
   2  10  -2   10.90   14.40
   2  10  -2    8.40    8.20
  -2 -10   2   15.20   10.40
   1  10  -2   14.70    7.30
   1  10  -2    2.40   12.40
  -1 -10   2   -3.80    8.80
  -1 -10   2   -0.60    9.00
   0  10  -2   -1.30    6.40
   0  10  -2   -1.30   11.30
   0 -10   2   -2.10    7.30
   0 -10   2    3.50    9.00
  -1  10  -2  160.68   17.30
   1 -10   2  179.18   20.40
   1 -10   2  137.89   17.20
  -2  10  -2  115.99   12.00
   2 -10   2   99.09   12.80
   2 -10   2   88.69   14.40
  -3  10  -2  111.39   12.30
   3 -10   2   95.29   10.10
   3 -10   2  120.79   14.40
  -4  10  -2   68.09   10.50
   4 -10   2   67.09   13.10
   4 -10   2   75.39    7.60
  -5  10  -2  116.19   14.20
   5 -10   2   88.49   17.00
   5 -10   2  123.89   11.40
   6 -10   2   78.29    9.10
   3   9  -2   18.70    7.50
   3   9  -2   24.80   13.70
  -3  -9   2   12.10   10.10
  -3  -9   2    2.70    3.50
   2   9  -2   88.29   10.60
   2   9  -2   74.69   14.90
  -2  -9   2   68.59   12.50
  -2  -9   2   81.79    8.40
   1   9  -2   25.30    6.60
   1   9  -2   34.90   11.00
  -1  -9   2   23.20    3.40
  -1  -9   2   16.90    7.80
  -1  -9   2   33.30    8.80
   0   9  -2   59.09    7.90
   0   9  -2   59.99   12.00
   0  -9   2   52.59    9.60
   0  -9   2   30.80    8.70
   0  -9   2   55.19    5.30
  -1   9  -2   54.79    7.60
   1  -9   2   51.89    5.30
   1  -9   2   53.59   10.20
   1  -9   2   51.69    9.00
  -2   9  -2   -2.80    5.10
   2  -9   2    4.00    6.70
   2  -9   2    4.20    6.10
   2  -9   2    0.20    2.30
  -3   9  -2   49.60    7.30
   3  -9   2   33.80    9.20
   3  -9   2   39.90    4.70
   3  -9   2   28.90    7.30
  -4   9  -2   19.40    6.80
   4  -9   2   19.60    9.70
   4  -9   2   24.60    4.10
  -5   9  -2   52.79    9.30
   5  -9   2   59.99   12.80
   5  -9   2   50.69    6.60
  -6   9  -2   18.70    8.70
   6  -9   2   19.50   12.70
   6  -9   2   15.00    5.20
   4   8  -2   20.00   12.40
   4   8  -2    4.50    7.60
  -4  -8   2    8.80    9.90
  -4  -8   2   12.20    4.70
   3   8  -2   33.70    7.80
   3   8  -2   50.19   12.30
  -3  -8   2   42.30    5.50
  -3  -8   2   48.50   10.10
   2   8  -2   53.29    8.30
   2   8  -2   42.30   11.40
  -2  -8   2   60.29   10.10
  -2  -8   2   70.89    6.50
   1   8  -2    3.90    7.50
   1   8  -2    7.20    4.70
  -1  -8   2    6.90    6.00
  -1  -8   2    9.30    2.70
  -1  -8   2   10.30    6.70
   0   8  -2    1.30    7.10
   0   8  -2    0.20    4.40
   0  -8   2   -0.30    2.10
   0  -8   2   -3.10    6.00
   0  -8   2    0.00    5.90
  -1   8  -2   -2.80    4.10
   1  -8   2    2.60    6.50
   1  -8   2    1.80    2.00
   1  -8   2   -4.30    5.20
  -2   8  -2  192.48   17.00
   2  -8   2  164.08   15.70
   2  -8   2  161.98   18.00
   2  -8   2  176.38   18.00
  -3   8  -2  260.37   23.50
   3  -8   2  247.38   22.30
   3  -8   2  253.77   25.00
   3  -8   2  228.28   23.70
  -4   8  -2    2.60    5.40
   4  -8   2   -2.00    6.80
   4  -8   2    2.90    3.00
  -5   8  -2  182.38   21.30
   5  -8   2  217.58   19.50
   5  -8   2  214.68   24.00
  -6   8  -2   15.70    8.50
   6  -8   2   18.20    5.00
   6  -8   2   23.50   11.40
  -7   8  -2   11.00    9.90
   7  -8   2   24.20   13.10
   7  -8   2   13.70    6.00
   5   7  -2   40.40    9.30
   5   7  -2   53.79   14.80
  -5  -7   2   54.29    7.40
  -5  -7   2   41.20   11.20
   4   7  -2   -8.00    8.90
   4   7  -2    3.50    6.40
  -4  -7   2   -4.20    7.90
  -4  -7   2    0.90    4.30
   3   7  -2   88.79   13.60
   3   7  -2  113.49   11.20
  -3  -7   2   90.89   12.00
  -3  -7   2  100.29   10.40
   2   7  -2  108.99   13.50
   2   7  -2  105.09   11.40
  -2  -7   2  108.59   12.70
  -2  -7   2  115.89   10.80
   1   7  -2    6.00    6.20
   1   7  -2    5.30    3.70
  -1  -7   2   -0.80    4.60
  -1  -7   2    2.00    2.10
  -1  -7   2    1.40    5.40
   0   7  -2   50.99    9.40
   0   7  -2   55.29    7.00
   0  -7   2   59.59    8.30
   0  -7   2   62.69    8.30
   0  -7   2   61.69    6.10
  -1   7  -2   20.20    4.40
   1  -7   2   24.00    6.20
   1  -7   2   26.60    3.10
   1  -7   2   28.80    5.60
  -2   7  -2   10.80    4.10
   2  -7   2   13.70    5.50
   2  -7   2   13.80    2.60
   2  -7   2   18.90    4.90
  -3   7  -2    2.80    4.30
   3  -7   2    2.70    4.40
   3  -7   2    0.60    2.50
   3  -7   2    8.10    6.00
  -4   7  -2  136.79   14.60
   4  -7   2  144.39   13.10
   4  -7   2  120.29   15.40
  -5   7  -2    6.90    6.10
   5  -7   2   12.00    7.90
   5  -7   2    9.30    3.70
  -6   7  -2  159.78   17.30
  -6   7  -2  183.38   18.20
   6  -7   2  144.29   18.30
  -7   7  -2   58.39   11.40
  -7   7  -2   25.50   10.60
   7  -7   2   38.90    7.20
   7  -7   2   40.10   12.90
   6   6  -2   81.79   12.30
   6   6  -2   72.49   16.30
  -6  -6   2  109.39   10.80
  -6  -6   2   81.79   13.80
   5   6  -2   -0.70    6.90
   5   6  -2    7.70    9.50
  -5  -6   2    2.20    4.90
  -5  -6   2    8.70    8.40
   4   6  -2   -2.10    5.40
   4   6  -2    8.40    8.30
  -4  -6   2    1.70    3.80
  -4  -6   2   -6.40    6.80
   3   6  -2   24.00    5.30
   3   6  -2   25.00    7.50
  -3  -6   2   33.60    6.40
  -3  -6   2   27.10    4.10
   2   6  -2  643.94   57.89
   2   6  -2  663.73   58.99
  -2  -6   2  635.74   58.49
  -2  -6   2  662.23   57.59
   1   6  -2   85.29    9.40
   1   6  -2   98.39   10.70
  -1  -6   2  101.19   11.10
  -1  -6   2   88.49    8.60
  -1  -6   2   83.19   10.10
   0   6  -2   42.80    5.20
   0  -6   2   41.50    4.30
   0  -6   2   32.00    5.80
   0  -6   2   46.90    4.50
   0  -6   2   48.00    6.30
  -1   6  -2    5.90    3.00
   1  -6   2    1.60    4.10
   1  -6   2    4.20    1.90
   1  -6   2    6.50    3.90
   1  -6   2    4.50    2.20
  -2   6  -2  525.65   45.80
  -2   6  -2  580.44   45.90
   2  -6   2  481.45   45.40
   2  -6   2  481.55   46.40
   2  -6   2  506.85   46.10
  -3   6  -2    2.10    3.20
  -3   6  -2    4.00    3.50
   3  -6   2    4.20    3.90
   3  -6   2    3.50    2.30
   3  -6   2    3.00    4.90
  -4   6  -2   26.20    5.40
  -4   6  -2   20.20    5.30
   4  -6   2   28.50    5.00
   4  -6   2   28.20    4.00
   4  -6   2   26.50    6.70
  -5   6  -2   76.29   11.30
  -5   6  -2   91.59   11.20
   5  -6   2  129.29   13.10
   5  -6   2  108.89   10.20
  -6   6  -2  144.29   16.70
  -6   6  -2  173.38   17.70
   6  -6   2  166.48   16.00
   6  -6   2  152.48   18.10
  -7   6  -2   19.00    9.20
   7  -6   2   -0.50    5.60
   7  -6   2    2.60    9.60
  -8   6  -2   12.90   10.60
   8  -6   2    2.30    7.00
   8  -6   2    7.20   12.70
   6   5  -2   70.79   10.00
   6   5  -2   34.30   11.60
  -6  -5   2   70.09   11.00
  -6  -5   2   54.89   12.30
  -6  -5   2   61.99    8.20
   5   5  -2   49.70    8.40
   5   5  -2   58.99   11.80
  -5  -5   2   53.79    9.50
  -5  -5   2   72.19    9.30
  -5  -5   2   60.69    7.30
   4   5  -2   33.80    5.70
   4   5  -2   31.00    7.40
  -4  -5   2   21.70    4.40
  -4  -5   2   30.60    7.10
  -4  -5   2   22.70    6.00
   3   5  -2  130.39   14.10
   3   5  -2  105.79   11.60
  -3  -5   2  123.29   10.90
  -3  -5   2  103.99   12.80
  -3  -5   2   99.59   11.70
   2   5  -2  135.09   12.10
   2   5  -2  139.09   13.70
  -2  -5   2  123.99   11.80
  -2  -5   2  112.29   12.70
  -2  -5   2  115.49   11.50
   1   5  -2  463.15   40.00
   1   5  -2  449.56   40.60
  -1  -5   2  509.95   40.70
  -1  -5   2  433.26   39.80
  -1  -5   2  456.25   39.80
  -1  -5   2  402.16   40.40
   0   5  -2   15.50    2.80
   0  -5   2   10.20    3.90
   0  -5   2   16.20    2.40
   0  -5   2    9.50    1.90
   0  -5   2   10.20    3.50
  -1   5  -2  225.98   20.00
   1  -5   2  232.58   20.50
   1  -5   2  238.18   19.80
   1  -5   2  202.38   19.70
   1  -5   2  209.18   20.60
  -2   5  -2  274.37   22.00
  -2   5  -2  250.37   21.70
  -2   5  -2  250.97   21.80
   2  -5   2  221.38   21.60
   2  -5   2  212.68   22.40
   2  -5   2  244.58   22.10
  -3   5  -2  435.96   37.60
  -3   5  -2  463.75   37.40
  -3   5  -2  412.26   37.50
   3  -5   2  400.36   37.20
   3  -5   2  388.56   38.00
   3  -5   2  422.96   37.60
  -4   5  -2   53.69    7.00
  -4   5  -2   53.19    7.00
   4  -5   2   71.99    8.60
   4  -5   2   50.89    6.20
   4  -5   2   59.89    6.80
  -5   5  -2   56.59    8.40
  -5   5  -2   68.09    8.80
   5  -5   2   76.09    9.70
   5  -5   2   64.09    7.30
  -6   5  -2   -7.60    6.30
  -6   5  -2   -2.80    6.40
   6  -5   2   -1.20    8.20
   6  -5   2   -0.10    4.30
  -7   5  -2   -0.50    8.20
   7  -5   2    1.60    9.00
   7  -5   2   17.10    5.80
  -8   5  -2  119.29   14.90
   8  -5   2   89.19   17.10
   8  -5   2  101.19   12.20
   7   4  -2    0.30   12.00
  -7  -4   2    3.80    6.90
  -7  -4   2    1.80    9.30
   6   4  -2   35.30    7.70
   6   4  -2   12.90    8.90
  -6  -4   2   23.80    8.20
  -6  -4   2   24.50    8.30
  -6  -4   2   45.60    6.40
   5   4  -2  284.07   27.40
   5   4  -2  260.17   25.30
  -5  -4   2  306.17   24.80
  -5  -4   2  242.18   25.80
  -5  -4   2  247.68   25.90
   4   4  -2    2.80    3.90
   4   4  -2    7.30    5.90
  -4  -4   2   -4.30    4.60
  -4  -4   2   -0.40    2.90
  -4  -4   2    0.30    5.10
   3   4  -2   -0.90    4.70
   3   4  -2    6.60    3.10
  -3  -4   2    3.50    2.30
  -3  -4   2   -0.40    3.50
  -3  -4   2    2.80    3.50
   2   4  -2  151.78   13.30
   2   4  -2  136.59   14.00
  -2  -4   2  139.89   13.30
  -2  -4   2  139.59   13.00
  -2  -4   2  139.69   14.10
   1   4  -2  648.84   58.29
   1   4  -2  735.23   58.79
  -1  -4   2  651.13   58.19
  -1  -4   2  633.64   58.19
  -1  -4   2  668.43   58.79
  -1  -4   2  647.94   58.69
   0   4  -2  111.69   10.10
   0  -4   2  101.49    9.80
   0  -4   2  112.49   10.50
   0  -4   2  107.39   10.70
  -1   4  -2   55.39    4.90
  -1   4  -2   43.90    4.20
   1  -4   2   41.50    4.50
   1  -4   2   49.60    5.40
   1  -4   2   33.10    4.90
  -2   4  -2  579.34   48.40
  -2   4  -2  512.45   48.30
  -2   4  -2  568.34   48.30
   2  -4   2  549.85   48.50
   2  -4   2  530.85   48.80
   2  -4   2  544.15   48.20
  -3   4  -2  827.12   73.09
  -3   4  -2  808.42   73.29
  -3   4  -2  853.41   73.29
   3  -4   2  823.82   73.29
   3  -4   2  805.72   73.69
   3  -4   2  829.02   73.09
   3  -4   2  851.41   73.29
  -4   4  -2  144.49   13.90
  -4   4  -2  148.39   14.60
  -4   4  -2  163.28   14.50
   4  -4   2  136.29   14.00
   4  -4   2  147.89   13.80
   4  -4   2  145.79   14.10
   4  -4   2  145.19   15.50
  -5   4  -2   -3.30    3.90
  -5   4  -2    2.50    4.90
  -5   4  -2   -1.90    5.00
   5  -4   2    3.30    5.70
   5  -4   2    0.80    3.20
  -6   4  -2  430.46   43.10
  -6   4  -2  466.45   43.00
   6  -4   2  482.75   42.10
   6  -4   2  490.85   44.00
  -7   4  -2  163.18   19.10
   7  -4   2  191.98   22.40
   7  -4   2  191.28   18.50
  -8   4  -2  146.69   17.80
   8  -4   2  141.79   15.50
   8  -4   2  149.59   19.90
   7   3  -2   59.89   15.40
  -7  -3   2   98.09   10.80
  -7  -3   2  101.39   13.30
   6   3  -2   33.80   10.00
   6   3  -2   25.90    7.20
  -6  -3   2   55.09    6.60
  -6  -3   2   37.50    8.50
  -6  -3   2   34.80    7.70
   5   3  -2  119.09   13.30
   5   3  -2  139.09   14.90
  -5  -3   2  145.59   12.60
  -5  -3   2   99.69   13.40
  -5  -3   2  116.29   13.80
   4   3  -2   11.60    3.90
   4   3  -2   10.40    5.60
  -4  -3   2   14.10    3.10
  -4  -3   2    9.50    4.30
  -4  -3   2   16.20    4.80
   3   3  -2  338.47   28.80
   3   3  -2  320.47   28.00
  -3  -3   2  298.77   28.00
  -3  -3   2  289.57   27.70
  -3  -3   2  301.17   28.20
  -3  -3   2  328.67   28.40
   2   3  -2   15.40    4.00
   2   3  -2   25.20    3.10
   2   3  -2   23.70    3.00
  -2  -3   2   20.90    3.90
  -2  -3   2   27.70    2.80
  -2  -3   2   16.30    3.40
   1   3  -2   24.40    2.90
   1   3  -2   26.00    3.50
   1   3  -2   24.40    2.90
  -1  -3   2   29.90    2.80
  -1  -3   2   26.90    3.00
  -1  -3   2   21.50    3.30
  -1  -3   2   21.80    3.60
   0   3  -2  271.87   24.40
   0  -3   2  279.87   24.70
   0  -3   2  274.07   24.30
   0  -3   2  274.77   24.70
  -1   3  -2 2512.85  210.28
  -1   3  -2 2343.97  210.28
  -1   3  -2 2418.76  210.18
   1  -3   2 2380.86  210.48
   1  -3   2 2386.46  210.18
   1  -3   2 2324.67  210.48
  -2   3  -2 2366.66  206.58
  -2   3  -2 2385.86  206.58
  -2   3  -2 2322.77  206.68
   2  -3   2 2317.37  206.68
   2  -3   2 2285.47  206.58
   2  -3   2 2386.16  206.58
   2  -3   2 2401.56  206.88
  -3   3  -2  493.55   45.40
  -3   3  -2  504.85   45.60
  -3   3  -2  511.25   45.50
   3  -3   2  532.85   45.50
   3  -3   2  515.85   45.30
   3  -3   2  519.95   45.50
   3  -3   2  503.15   46.00
  -4   3  -2   30.90    4.80
  -4   3  -2   24.10    3.90
  -4   3  -2   25.60    4.60
   4  -3   2   40.70    6.10
   4  -3   2   28.50    4.20
   4  -3   2   23.00    4.10
   4  -3   2   18.90    3.60
  -5   3  -2   16.40    5.10
  -5   3  -2   15.00    4.00
  -5   3  -2   13.90    5.30
   5  -3   2   13.40    5.50
   5  -3   2   16.70    3.60
   5  -3   2   12.50    4.00
  -6   3  -2  604.34   55.99
  -6   3  -2  673.03   56.99
   6  -3   2  590.04   55.79
   6  -3   2  657.53   57.29
  -7   3  -2   59.99   10.20
  -7   3  -2   56.99    9.10
   7  -3   2   49.10    7.30
   7  -3   2   38.90   11.10
  -8   3  -2    3.70    8.70
   8  -3   2    3.50   10.80
  -8  -2   2    0.40    8.00
   7   2  -2   -1.00   10.50
  -7  -2   2   -6.90    6.00
  -7  -2   2    6.90    8.70
   6   2  -2    3.00    8.50
   6   2  -2    8.20    5.80
  -6  -2   2    2.50    6.00
  -6  -2   2   -8.80    6.60
  -6  -2   2    3.70    4.40
   5   2  -2   21.70    7.00
   5   2  -2    8.20    4.60
  -5  -2   2   12.60    5.00
  -5  -2   2   17.90    4.00
  -5  -2   2   24.50    6.30
   4   2  -2   10.90    3.10
   4   2  -2   24.90    5.00
   4   2  -2    9.60    3.40
  -4  -2   2   11.90    4.00
  -4  -2   2   20.50    3.30
  -4  -2   2   18.60    4.60
  -4  -2   2    5.40    4.40
   3   2  -2    2.90    2.10
   3   2  -2    0.80    2.30
   3   2  -2    2.60    3.30
  -3  -2   2   -6.90    3.10
  -3  -2   2    3.30    2.60
  -3  -2   2    2.20    1.80
  -3  -2   2   -1.90    2.80
   2   2  -2    3.70    1.60
   2   2  -2    7.40    2.60
   2   2  -2    2.20    1.70
  -2  -2   2    1.10    2.10
  -2  -2   2    3.50    2.20
  -2  -2   2    2.20    2.20
  -2  -2   2   -1.50    1.40
   1   2  -2  437.96   39.10
   1   2  -2  405.06   39.30
   1   2  -2  455.15   39.10
  -1  -2   2  447.16   39.40
  -1  -2   2  446.06   39.20
  -1  -2   2  463.45   39.30
  -1  -2   2  454.95   39.10
   0   2  -2 3425.46  305.07
   0   2  -2 3495.85  305.07
   0  -2   2 3314.47  305.27
   0  -2   2 3600.14  305.17
   0  -2   2 3543.45  305.07
  -1   2  -2  430.06   37.80
  -1   2  -2  435.16   37.70
  -1   2  -2  442.66   37.80
   1  -2   2  414.46   37.80
   1  -2   2  416.86   37.90
   1  -2   2  427.06   37.90
  -2   2  -2  208.98   20.10
  -2   2  -2  225.78   20.00
  -2   2  -2  235.78   20.10
   2  -2   2  223.68   20.00
   2  -2   2  233.78   20.40
   2  -2   2  208.48   20.10
   2  -2   2  231.68   20.20
  -3   2  -2  749.73   65.49
  -3   2  -2  771.12   65.39
  -3   2  -2  697.03   65.19
   3  -2   2  761.02   65.29
   3  -2   2  754.92   65.09
   3  -2   2  686.13   65.59
   3  -2   2  752.12   65.29
  -4   2  -2   16.30    3.30
  -4   2  -2   18.00    3.90
  -4   2  -2   21.20    4.40
   4  -2   2   20.70    3.50
   4  -2   2   20.50    3.60
   4  -2   2   25.40    3.20
   4  -2   2   10.70    4.40
  -5   2  -2  186.18   19.40
  -5   2  -2  191.08   18.90
  -5   2  -2  195.18   18.40
   5  -2   2  177.48   18.50
   5  -2   2  195.68   18.40
   5  -2   2  192.88   20.00
   5  -2   2  232.88   18.90
  -6   2  -2   14.90    6.40
  -6   2  -2   10.20    4.60
   6  -2   2   18.00    4.70
   6  -2   2   17.80    7.50
  -7   2  -2  361.76   30.40
  -7   2  -2  279.17   31.60
   7  -2   2  330.67   32.90
  -8   2  -2   16.20    8.20
  -8   2  -2   19.60    9.70
   8  -2   2   17.20   10.90
   8   1  -2   -3.60   12.50
  -8  -1   2   -1.90   10.20
  -8  -1   2    3.30    7.70
   7   1  -2   48.20   10.80
  -7  -1   2   31.40    9.90
  -7  -1   2   59.99    7.80
   6   1  -2  345.57   33.70
  -6  -1   2  353.86   31.90
  -6  -1   2  329.77   33.20
  -6  -1   2  364.86   33.20
   5   1  -2    0.20    3.40
   5   1  -2   -3.40    5.80
   5   1  -2    3.00    4.00
  -5  -1   2    3.30    3.80
  -5  -1   2   -1.80    4.90
  -5  -1   2    1.00    3.30
   4   1  -2  396.36   35.40
   4   1  -2  407.36   35.50
   4   1  -2  421.66   36.30
  -4  -1   2  364.36   35.30
  -4  -1   2  414.66   35.70
  -4  -1   2  414.86   36.10
  -4  -1   2  377.26   35.60
   3   1  -2   34.50    3.70
   3   1  -2   28.10    4.60
   3   1  -2   36.40    4.00
  -3  -1   2   35.00    4.40
  -3  -1   2   30.70    4.10
  -3  -1   2   33.10    3.80
  -3  -1   2   40.70    4.70
   2   1  -2  210.28   18.20
   2   1  -2  205.98   18.60
   2   1  -2  194.58   18.20
  -2  -1   2  219.88   18.50
  -2  -1   2  195.78   18.30
  -2  -1   2  208.08   18.50
  -2  -1   2  195.08   18.20
   1   1  -2  428.56   39.60
   1   1  -2  452.95   39.60
   1   1  -2  473.95   39.70
  -1  -1   2  427.86   39.70
  -1  -1   2  463.15   39.60
  -1  -1   2  445.56   39.70
  -1  -1   2  457.15   39.80
   0   1  -2    4.60    1.00
   0   1  -2    7.70    1.10
   0   1  -2    5.90    1.00
   0  -1   2    8.50    1.20
   0  -1   2    8.00    1.00
   0  -1   2    7.10    1.50
   0  -1   2    9.60    1.10
  -1   1  -2  490.85   45.30
  -1   1  -2  503.85   45.40
  -1   1  -2  521.65   45.40
   1  -1   2  514.85   45.30
   1  -1   2  521.85   45.50
   1  -1   2  537.75   45.40
   1  -1   2  517.55   45.50
  -2   1  -2 1279.87  116.09
  -2   1  -2 1146.19  116.09
  -2   1  -2 1346.77  115.99
   2  -1   2 1435.36  115.99
   2  -1   2 1346.07  115.99
   2  -1   2 1341.57  116.09
   2  -1   2 1339.47  116.19
  -3   1  -2 1467.65  134.69
  -3   1  -2 1610.84  134.49
  -3   1  -2 1500.15  134.39
  -3   1  -2 1473.85  134.49
   3  -1   2 1562.54  134.39
   3  -1   2 1574.34  134.49
   3  -1   2 1487.55  134.69
   3  -1   2 1538.95  134.49
  -4   1  -2  161.18   15.50
  -4   1  -2  142.89   15.20
  -4   1  -2  154.58   16.00
  -4   1  -2  174.58   15.70
   4  -1   2  169.38   15.20
   4  -1   2  172.38   15.70
   4  -1   2  181.38   15.50
   4  -1   2  161.28   16.50
  -5   1  -2    6.90    4.90
  -5   1  -2    6.80    4.00
  -5   1  -2    4.50    3.40
   5  -1   2    9.60    4.60
   5  -1   2    3.40    5.50
   5  -1   2    8.20    4.00
   5  -1   2    1.50    3.20
  -6   1  -2  269.17   25.30
  -6   1  -2  257.77   25.90
  -6   1  -2  290.27   26.70
   6  -1   2  269.47   26.00
   6  -1   2  269.07   25.80
   6  -1   2  297.97   26.80
  -7   1  -2  295.77   25.70
  -7   1  -2  221.48   26.20
   7  -1   2  298.97   28.30
  -8   1  -2   86.79   11.40
  -8   1  -2   69.19   12.90
   8  -1   2  102.59   15.80
   8   0  -2  259.17   31.10
  -8   0   2  284.67   28.00
  -8   0   2  316.67   30.50
   7   0  -2  128.29   15.60
  -7   0   2  111.29   12.40
  -7   0   2  106.79   14.60
   6   0  -2   49.99    7.30
   6   0  -2   73.29    9.60
  -6   0   2   52.99    7.40
  -6   0   2   68.29    9.00
   5   0  -2  221.68   20.10
   5   0  -2  205.48   18.60
   5   0  -2  202.48   18.40
  -5   0   2  187.38   18.60
  -5   0   2  197.48   19.80
  -5   0   2  216.88   19.20
  -5   0   2  172.68   18.40
   4   0  -2 1800.72  155.48
   4   0  -2 1749.82  155.28
   4   0  -2 1700.73  155.78
  -4   0   2 1608.44  155.48
  -4   0   2 1795.82  155.38
  -4   0   2 1789.02  155.38
  -4   0   2 1942.21  155.88
   3   0  -2    6.20    2.10
   3   0  -2    4.20    2.60
   3   0  -2    0.70    1.70
  -3   0   2    1.40    1.70
  -3   0   2    1.60    1.70
  -3   0   2    3.30    2.40
  -3   0   2    2.00    2.80
   2   0  -2   10.50    2.10
   2   0  -2   17.70    2.80
   2   0  -2   17.60    1.90
  -2   0   2   20.80    2.80
  -2   0   2   11.60    2.10
  -2   0   2   13.50    1.90
  -2   0   2   13.10    2.00
   1   0  -2    2.10    1.20
   1   0  -2    1.60    0.70
  -1   0   2    1.90    1.00
  -1   0   2    3.40    0.90
  -1   0   2    2.60    1.30
   0   0  -2 4355.66  388.46
   0   0   2 4502.15  388.46
  -1   0  -2   25.90    2.70
  -1   0  -2   24.60    2.90
  -1   0  -2   22.20    2.80
   1   0   2   27.90    3.00
   1   0   2   26.30    2.80
   1   0   2   31.10    3.10
  -2   0  -2    2.70    1.70
  -2   0  -2    0.00    1.20
  -2   0  -2   -1.40    1.80
   2   0   2    3.00    1.50
   2   0   2    1.30    2.10
   2   0   2   -3.80    1.30
  -3   0  -2  241.38   20.60
  -3   0  -2  246.08   21.20
  -3   0  -2  231.98   20.90
  -3   0  -2  215.58   20.90
   3   0   2  213.48   20.60
   3   0   2  237.58   20.70
   3   0   2  232.68   21.20
  -4   0  -2  198.58   20.30
  -4   0  -2  231.78   20.50
  -4   0  -2  209.38   20.00
  -4   0  -2  206.78   20.80
   4   0   2  253.67   21.30
   4   0   2  227.88   20.20
   4   0   2  230.68   20.10
  -5   0  -2   63.69    7.00
  -5   0  -2   57.59    7.50
  -5   0  -2   51.19    7.80
   5   0   2   79.29    8.40
   5   0   2   67.49    7.10
   5   0   2   59.79    7.40
   5   0   2   64.89    8.60
  -6   0  -2   56.79    8.40
  -6   0  -2   28.50    7.10
  -6   0  -2   40.30    6.00
   6   0   2   45.50    9.30
   6   0   2   43.00    6.80
   6   0   2   43.50    7.90
  -7   0  -2   43.10    9.10
  -7   0  -2   29.40    6.90
   7   0   2   26.20   10.60
  -8   0  -2   -3.10    7.50
  -8   0  -2    6.30    9.70
   8   0   2   -0.70   10.80
   8  -1  -2  119.49   16.50
   8  -1  -2   64.69   15.00
  -8   1   2  105.59   14.00
   7  -1  -2   11.20    8.80
   7  -1  -2    5.10    5.30
  -7   1   2   -2.40    6.10
  -7   1   2  -15.40    7.40
   6  -1  -2 1223.88  105.39
   6  -1  -2 1148.39  104.49
  -6   1   2 1106.09  104.59
  -6   1   2 1223.78  106.29
  -6   1   2 1251.77  105.49
   5  -1  -2   27.70    4.00
   5  -1  -2   18.60    6.10
   5  -1  -2   20.70    4.30
  -5   1   2   25.30    4.00
  -5   1   2   29.10    5.60
  -5   1   2   29.80    4.20
  -5   1   2   23.10    6.10
   4  -1  -2  230.38   20.50
   4  -1  -2  235.28   20.60
   4  -1  -2  217.08   21.50
  -4   1   2  224.18   20.60
  -4   1   2  216.08   20.40
  -4   1   2  234.78   21.30
  -4   1   2  244.28   20.90
   3  -1  -2  309.87   27.00
   3  -1  -2  309.07   26.50
   3  -1  -2  289.57   26.30
  -3   1   2  295.57   26.30
  -3   1   2  305.77   26.40
  -3   1   2  251.87   26.70
  -3   1   2  315.27   26.60
   2  -1  -2  288.67   26.50
  -2   1   2  316.17   26.60
  -2   1   2  297.17   26.80
   1  -1  -2    0.90    1.60
   1  -1  -2    5.10    0.70
   1  -1  -2    3.20    0.70
  -1   1   2    1.50    1.40
  -1   1   2    1.50    0.90
   0  -1  -2 1245.38  111.39
   0  -1  -2 1264.77  111.39
   0  -1  -2 1292.97  111.39
  -1  -1  -2   39.20    4.70
  -1  -1  -2   49.60    4.30
  -1  -1  -2   44.50    4.30
  -1  -1  -2   53.09    4.80
   1   1   2   48.40    5.00
   1   1   2   45.20    4.30
  -2  -1  -2   -0.80    2.10
  -2  -1  -2   -0.70    1.80
  -2  -1  -2    0.60    1.30
   2   1   2    1.10    1.50
   2   1   2   -2.70    1.90
  -3  -1  -2 2318.77  187.88
  -3  -1  -2 2112.19  187.48
  -3  -1  -2 2038.10  187.78
   3   1   2 2105.49  187.48
   3   1   2 2104.69  187.88
   3   1   2 2141.59  187.58
  -4  -1  -2  127.69   13.80
  -4  -1  -2  124.39   12.70
  -4  -1  -2  138.99   13.50
   4   1   2  130.29   13.20
   4   1   2  138.59   13.00
   4   1   2  154.18   14.50
  -5  -1  -2   98.79    9.80
  -5  -1  -2   67.19    9.00
  -5  -1  -2   63.49    7.90
   5   1   2   87.89    8.80
   5   1   2   77.89   10.00
  -6  -1  -2    4.80    5.90
  -6  -1  -2    1.70    4.40
  -6  -1  -2   -3.70    5.50
   6   1   2   14.00    6.00
   6   1   2    4.40    7.20
  -7  -1  -2   96.89    9.90
  -7  -1  -2   75.99   11.80
   7   1   2   53.19   13.00
  -8  -1  -2   78.59   11.00
   8   1   2   61.29   15.80
   8  -2  -2    9.30    6.90
   8  -2  -2    8.90   11.20
  -8   2   2   -7.70    9.60
   7  -2  -2   92.29   11.60
   7  -2  -2  134.79   15.40
  -7   2   2  119.89   14.10
   6  -2  -2    5.90    7.50
   6  -2  -2   11.00    4.00
  -6   2   2   15.10    6.00
  -6   2   2   14.00    6.80
   5  -2  -2   33.90    6.60
   5  -2  -2   20.00    3.50
  -5   2   2   26.80    5.40
  -5   2   2   11.00    5.20
  -5   2   2   11.30    3.90
   4  -2  -2   17.50    3.50
   4  -2  -2   12.10    2.50
   4  -2  -2   10.60    2.10
   4  -2  -2   22.20    4.90
  -4   2   2    6.20    2.80
  -4   2   2   13.80    3.70
  -4   2   2    5.90    3.80
   3  -2  -2 2409.96  217.78
  -3   2   2 2461.75  218.08
  -3   2   2 2502.95  217.98
  -3   2   2 2548.84  217.88
   2  -2  -2   70.39    6.60
   2  -2  -2   77.19    6.90
   2  -2  -2   69.39    7.70
  -2   2   2   67.09    7.30
  -2   2   2   74.49    6.90
   1  -2  -2 2435.96  211.08
   1  -2  -2 2313.27  211.28
  -1   2   2 2346.87  210.98
  -1   2   2 2509.85  211.08
  -1   2   2 2416.36  210.98
   0  -2  -2 1754.32  180.88
   0  -2  -2 2219.98  180.78
   0  -2  -2 2201.58  180.88
  -1  -2  -2 5421.16  454.75
  -1  -2  -2 5364.06  454.55
  -1  -2  -2 5376.26  454.35
  -1  -2  -2 5214.78  454.35
   1   2   2 5047.59  454.45
   1   2   2 4880.81  454.65
   1   2   2 4958.40  454.45
  -2  -2  -2   11.10    2.90
  -2  -2  -2   21.00    2.30
  -2  -2  -2   18.90    3.10
  -2  -2  -2   21.40    2.30
   2   2   2   18.00    2.50
   2   2   2   24.90    3.80
  -3  -2  -2   49.60    6.20
  -3  -2  -2   56.69    5.30
  -3  -2  -2   58.19    6.20
   3   2   2   36.20    5.80
   3   2   2   42.80    6.40
   3   2   2   45.70    5.30
  -4  -2  -2  109.39   11.20
  -4  -2  -2  107.49   12.40
  -4  -2  -2  120.29   12.70
   4   2   2  121.99   11.70
   4   2   2  136.49   13.80
  -5  -2  -2  429.16   37.60
  -5  -2  -2  368.06   37.20
  -5  -2  -2  450.05   36.50
   5   2   2  383.76   37.70
   5   2   2  406.06   36.80
  -6  -2  -2    6.70    4.80
  -6  -2  -2   -1.00    7.10
  -6  -2  -2    7.30    6.80
   6   2   2   20.40    6.20
   6   2   2   26.40    9.50
  -7  -2  -2   16.90    9.20
  -7  -2  -2    4.10    6.00
  -7  -2  -2    2.40    8.60
   7   2   2    7.20    8.00
   7   2   2    1.00   11.50
   8  -3  -2   -5.30   11.70
   8  -3  -2    7.30    6.20
  -8   3   2   -1.90    9.40
   7  -3  -2  154.38   17.60
   7  -3  -2  148.19   15.60
  -7   3   2  149.19   17.00
   6  -3  -2  335.47   30.80
   6  -3  -2  328.17   29.10
  -6   3   2  295.67   30.00
  -6   3   2  318.87   30.60
   5  -3  -2  663.13   58.79
   5  -3  -2  642.44   57.79
  -5   3   2  745.93   58.29
  -5   3   2  561.74   58.49
   4  -3  -2  104.79   12.50
   4  -3  -2  101.89   10.30
  -4   3   2  115.59   11.00
  -4   3   2  117.49   10.90
  -4   3   2  106.69   11.60
   3  -3  -2  601.64   54.99
   3  -3  -2  579.04   54.29
   3  -3  -2  704.03   54.59
  -3   3   2  593.24   54.69
  -3   3   2  624.84   54.49
   2  -3  -2   14.80    1.70
   2  -3  -2   10.30    3.00
   2  -3  -2   17.10    2.10
  -2   3   2   16.50    2.70
  -2   3   2   14.50    2.30
  -2   3   2   12.30    2.40
   1  -3  -2  879.61   75.29
   1  -3  -2  887.21   74.99
   1  -3  -2  839.52   74.99
  -1   3   2  858.51   74.79
  -1   3   2  847.52   74.99
  -1   3   2  807.72   74.79
   0  -3  -2   39.00    4.30
   0  -3  -2   38.70    3.70
   0  -3  -2   36.50    3.90
   0   3   2   29.80    3.10
   0   3   2   29.10    3.10
  -1  -3  -2 1948.41  168.38
  -1  -3  -2 1904.51  168.58
  -1  -3  -2 1986.60  168.68
   1   3   2 1922.31  168.28
   1   3   2 1879.71  168.68
   1   3   2 1863.31  168.28
  -2  -3  -2    0.80    1.40
  -2  -3  -2   -0.60    2.90
  -2  -3  -2    2.40    1.30
  -2  -3  -2   -1.40    2.20
   2   3   2    0.10    1.80
   2   3   2   -0.30    3.50
  -3  -3  -2  303.57   26.60
  -3  -3  -2  300.87   27.50
  -3  -3  -2  342.17   27.50
  -3  -3  -2  292.87   26.60
   3   3   2  265.97   27.60
   3   3   2  298.17   26.90
  -4  -3  -2   54.79    5.70
  -4  -3  -2   32.60    7.20
  -4  -3  -2   46.20    7.40
   4   3   2   88.99    8.80
   4   3   2   50.19    6.40
  -5  -3  -2  399.56   34.70
  -5  -3  -2  369.76   34.40
  -5  -3  -2  366.66   33.10
   5   3   2  381.66   35.30
   5   3   2  338.97   33.60
  -6  -3  -2   -2.80    4.80
  -6  -3  -2    4.10    7.60
  -6  -3  -2   -2.10    7.20
   6   3   2   -5.70    6.40
   6   3   2   -0.20    9.40
  -7  -3  -2    8.40    8.80
  -7  -3  -2    4.50    9.50
  -7  -3  -2   10.00    6.50
   7   3   2   14.60    8.50
   7   3   2   -5.00   11.80
   8  -4  -2    2.90   11.70
   8  -4  -2    1.80    5.90
  -8   4   2    1.20    9.30
   7  -4  -2   52.29   10.80
   7  -4  -2   39.10    6.30
  -7   4   2   37.50    9.50
  -7   4   2   30.70    9.20
   6  -4  -2   49.60    6.40
   6  -4  -2   56.69   10.00
  -6   4   2   69.39    8.80
  -6   4   2   46.40    8.80
   5  -4  -2  439.46   41.10
   5  -4  -2  461.85   42.60
  -5   4   2  483.45   42.20
  -5   4   2  478.05   41.80
   4  -4  -2   61.79    9.00
   4  -4  -2   68.29    7.30
  -4   4   2   77.19    8.30
  -4   4   2   73.99    7.80
   3  -4  -2    2.80    1.50
   3  -4  -2    5.00    1.70
   3  -4  -2    4.00    1.70
   3  -4  -2    6.20    3.70
  -3   4   2   -1.10    2.90
  -3   4   2    7.70    2.80
   2  -4  -2  462.25   39.40
   2  -4  -2  450.35   38.40
   2  -4  -2  448.86   38.80
   2  -4  -2  443.76   38.40
  -2   4   2  415.26   38.70
  -2   4   2  401.06   38.70
  -2   4   2  433.46   38.90
   1  -4  -2  377.56   33.10
   1  -4  -2  364.06   33.40
   1  -4  -2  367.86   32.90
  -1   4   2  388.26   32.90
  -1   4   2  374.96   32.70
  -1   4   2  351.86   32.70
   0  -4  -2  146.09   13.80
   0  -4  -2  150.48   13.40
   0  -4  -2  150.38   12.90
   0   4   2  137.59   12.70
   0   4   2  132.39   12.70
  -1  -4  -2  184.58   18.00
  -1  -4  -2  203.88   17.60
  -1  -4  -2  222.08   18.30
   1   4   2  184.38   17.30
   1   4   2  180.58   17.40
   1   4   2  203.08   18.40
  -2  -4  -2  123.99   13.10
  -2  -4  -2  135.69   11.90
  -2  -4  -2  122.39   12.70
  -2  -4  -2  136.39   11.90
   2   4   2  128.79   12.80
   2   4   2  123.59   13.80
   2   4   2  144.39   12.40
  -3  -4  -2    9.70    2.30
  -3  -4  -2    9.20    4.30
  -3  -4  -2    4.00    3.80
   3   4   2    9.60    3.20
   3   4   2   12.90    5.80
  -4  -4  -2    5.90    2.80
  -4  -4  -2    3.40    5.00
  -4  -4  -2    3.00    4.90
   4   4   2    4.50    3.80
   4   4   2    7.80    6.00
  -5  -4  -2  120.79   13.70
  -5  -4  -2   99.59   13.30
  -5  -4  -2  125.59   12.50
   5   4   2  140.39   15.90
   5   4   2  138.19   13.70
  -6  -4  -2   62.19   10.30
  -6  -4  -2   38.90   10.00
  -6  -4  -2   75.59    7.60
   6   4   2   36.30    8.80
   6   4   2   48.80   12.30
   8  -5  -2   -1.20    6.10
   8  -5  -2   -9.50   10.50
  -8   5   2   -4.10   10.00
   7  -5  -2   16.20    5.20
   7  -5  -2   10.70   10.30
  -7   5   2   10.30    8.40
  -7   5   2   11.40    9.20
   6  -5  -2   12.10    7.50
   6  -5  -2   18.40    4.10
  -6   5   2   15.80    6.70
  -6   5   2   13.70    7.30
   5  -5  -2    4.60    3.00
   5  -5  -2    5.40    5.90
  -5   5   2   10.00    4.70
  -5   5   2    0.90    5.30
   4  -5  -2  347.67   30.90
   4  -5  -2  316.37   29.20
  -4   5   2  336.17   29.90
  -4   5   2  323.47   30.30
   3  -5  -2  143.79   12.30
   3  -5  -2  128.99   11.80
   3  -5  -2  130.69   13.70
   3  -5  -2  124.39   11.80
  -3   5   2  142.59   12.60
  -3   5   2  113.09   12.90
   2  -5  -2   44.30    5.70
   2  -5  -2   34.50    4.50
  -2   5   2   30.40    4.60
  -2   5   2   37.90    4.30
  -2   5   2   41.30    4.50
   1  -5  -2  253.07   23.10
   1  -5  -2  260.27   23.60
  -1   5   2  238.88   22.50
  -1   5   2  258.27   22.60
  -1   5   2  258.97   22.80
   0  -5  -2   77.89    9.00
   0  -5  -2   74.09    7.30
   0  -5  -2   83.09    8.50
   0   5   2   72.59    7.20
   0   5   2   68.09    7.20
  -1  -5  -2  257.97   24.40
  -1  -5  -2  299.97   25.30
  -1  -5  -2  295.77   25.20
   1   5   2  259.17   24.20
   1   5   2  262.27   24.40
   1   5   2  281.17   25.30
  -2  -5  -2    0.40    3.60
  -2  -5  -2    3.60    3.10
   2   5   2   -3.60    5.10
   2   5   2    3.50    2.70
  -3  -5  -2   65.49    6.70
  -3  -5  -2   64.09    8.70
  -3  -5  -2   69.09    7.80
   3   5   2   65.59    9.90
   3   5   2   61.59    7.20
  -4  -5  -2   67.49    9.70
  -4  -5  -2   95.19   10.70
  -4  -5  -2  102.19    8.50
   4   5   2   70.59   11.00
   4   5   2   60.89    8.70
  -5  -5  -2   76.89   11.40
  -5  -5  -2   90.59   12.10
  -5  -5  -2   89.59    9.30
   5   5   2  101.19   13.50
   5   5   2   89.29   10.60
  -6  -5  -2    6.30    8.80
  -6  -5  -2   12.80    5.50
  -6  -5  -2    8.90    9.40
   6   5   2   10.20   11.50
   6   5   2   -0.70    7.30
   8  -6  -2   21.60   14.40
   8  -6  -2   23.20    6.80
  -8   6   2   33.20   11.50
  -8   6   2   20.20   12.00
   7  -6  -2   58.19    7.90
   7  -6  -2   56.69   12.30
  -7   6   2   88.09   11.60
  -7   6   2   62.39   11.50
   6  -6  -2   24.60    4.60
   6  -6  -2   29.10    9.20
  -6   6   2   16.80    7.20
  -6   6   2   22.90    8.40
   5  -6  -2   98.79   11.90
  -5   6   2   89.19   10.20
  -5   6   2   80.19   11.00
   4  -6  -2   55.19    8.90
   4  -6  -2   71.69    6.80
  -4   6   2   60.09    8.20
  -4   6   2   69.89    7.70
   3  -6  -2  731.13   64.59
   3  -6  -2  723.23   66.09
   3  -6  -2  723.63   64.59
   3  -6  -2  722.53   65.09
  -3   6   2  772.12   65.39
  -3   6   2  758.42   65.19
   2  -6  -2    0.30    3.10
   2  -6  -2    4.70    4.10
  -2   6   2    4.20    2.70
  -2   6   2   -0.10    3.10
   1  -6  -2   17.10    5.10
   1  -6  -2   21.40    4.20
  -1   6   2   16.60    3.50
  -1   6   2   21.90    3.20
  -1   6   2   13.00    3.10
   0  -6  -2   26.00    5.10
   0  -6  -2   25.80    5.30
   0  -6  -2   26.40    3.60
   0   6   2   28.90    3.70
  -1  -6  -2   10.30    4.90
  -1  -6  -2    4.50    4.60
  -1  -6  -2   11.60    3.30
   1   6   2   17.90    3.00
   1   6   2   10.10    5.90
  -2  -6  -2   24.00    5.80
   2   6   2   18.30    4.00
   2   6   2   28.90    7.40
  -3  -6  -2   -1.70    5.10
   3   6   2    0.70    3.80
   3   6   2    0.40    7.40
  -4  -6  -2    4.40    7.10
  -4  -6  -2    4.00    2.90
   4   6   2    4.50    8.30
   4   6   2   -4.50    5.00
  -5  -6  -2   15.40    7.80
  -5  -6  -2   15.40    4.20
   5   6   2    9.60   11.80
   5   6   2   11.70    6.70
   7  -7  -2   85.89   15.10
   7  -7  -2   84.99    9.40
  -7   7   2   91.59   12.70
  -7   7   2   65.89   13.30
   6  -7  -2  128.59   14.30
   6  -7  -2  121.89   17.50
  -6   7   2  179.18   17.40
  -6   7   2  178.88   16.90
   5  -7  -2  181.88   20.30
   5  -7  -2  181.58   16.90
  -5   7   2  173.88   19.50
  -5   7   2  193.38   18.70
   4  -7  -2   76.99    7.10
   4  -7  -2   52.79    9.70
  -4   7   2   82.59    8.50
   3  -7  -2   77.99   10.10
   3  -7  -2   70.19    7.80
  -3   7   2   63.99    7.70
   2  -7  -2  184.68   18.10
   2  -7  -2  195.68   19.50
  -2   7   2  193.18   17.70
   1  -7  -2   41.60    6.60
   1  -7  -2   43.40    7.60
  -1   7   2   53.09    5.60
   0  -7  -2    4.50    4.80
   0  -7  -2   -0.10    4.70
   0   7   2    4.30    3.30
   0   7   2    6.80    7.60
  -1  -7  -2    2.00    5.50
  -1  -7  -2   -0.30    5.70
   1   7   2   -1.00    3.10
   1   7   2    1.10    5.90
  -2  -7  -2   46.40    7.90
   2   7   2   40.50    5.90
   2   7   2   35.40    9.60
  -3  -7  -2   -2.00    7.20
   3   7   2  -13.00    9.00
   3   7   2    1.40    4.70
  -4  -7  -2   19.70    8.70
   4   7   2   10.50    6.00
   4   7   2   14.30   11.50
  -5  -7  -2    5.00   10.40
   5   7   2    0.50    7.40
   5   7   2   16.50   12.40
   7  -8  -2  132.39   20.10
   7  -8  -2  151.38   15.20
  -7   8   2  158.38   17.30
   6  -8  -2    0.10    3.50
   6  -8  -2    4.10   11.10
  -6   8   2    0.90    7.40
   5  -8  -2  167.58   15.20
   5  -8  -2  152.48   19.10
  -5   8   2  172.48   17.70
   4  -8  -2   31.80    9.10
  -4   8   2   28.90    5.90
   3  -8  -2   57.99    9.70
  -3   8   2   59.59    7.40
   2  -8  -2    3.20    4.80
   2  -8  -2   -0.10    5.90
  -2   8   2    1.00    3.90
   1  -8  -2  317.07   30.70
   1  -8  -2  292.47   29.30
  -1   8   2  329.47   28.60
   0  -8  -2   16.50    7.10
   0  -8  -2    1.50    5.90
   0   8   2    9.30    4.20
   0   8   2    3.90    8.60
  -1  -8  -2   20.80    7.20
  -1  -8  -2   29.80    8.40
   1   8   2   20.90    4.80
   1   8   2   22.90    9.30
  -2  -8  -2    9.50    7.80
   2   8   2   11.20   10.00
   2   8   2    2.40    4.90
  -3  -8  -2   41.40   10.30
   3   8   2   44.90    7.40
   3   8   2   60.59   12.20
  -4  -8  -2   17.20   10.30
   4   8   2    1.40   13.10
   4   8   2   11.40    7.10
   6  -9  -2    8.50    3.10
   6  -9  -2   22.40   12.70
  -6   9   2    0.30    7.90
   5  -9  -2   71.59   13.90
  -5   9   2   85.79   10.60
   4  -9  -2    4.80    9.50
  -4   9   2    0.50    5.60
   3  -9  -2  194.28   22.80
  -3   9   2  207.18   19.90
   2  -9  -2    4.40    6.00
   2  -9  -2   -6.50    8.20
  -2   9   2   -0.10    4.80
   1  -9  -2  170.18   21.10
   1  -9  -2  196.28   20.50
  -1   9   2  215.18   19.10
   0  -9  -2    1.80    7.90
   0  -9  -2    5.80    6.70
   0   9   2   -2.00    4.80
   0   9   2    0.40    9.00
  -1  -9  -2   42.90    9.80
  -1  -9  -2   55.19   11.00
   1   9   2   54.59   12.20
   1   9   2   52.39    7.50
  -2  -9  -2    4.30    7.90
   2   9   2   24.00   12.90
   2   9   2   16.50    6.30
  -3  -9  -2   84.79   14.50
   3   9   2  100.29   11.50
   3   9   2   85.99   17.70
   5 -10  -2    2.70   10.30
  -5  10   2    8.10    7.40
   4 -10  -2   20.00   11.00
  -4  10   2    8.60    6.70
   3 -10  -2   68.19   12.60
  -3  10   2   60.09    9.00
   2 -10  -2   19.20   10.40
   2 -10  -2    4.20   10.60
  -2  10   2    6.40    5.70
   1 -10  -2   34.90    8.70
   1 -10  -2   20.10    9.80
  -1  10   2    5.40   13.40
  -1  10   2   25.60    6.40
   0 -10  -2   24.50    9.40
   0 -10  -2   33.30    8.90
   0  10   2   51.09   14.50
  -1 -10  -2   46.80   11.00
  -1 -10  -2   47.50   12.60
   1  10   2   76.79   16.00
   1  10   2   59.79    8.80
   3 -11  -2    7.10   12.60
  -3  11   2   -3.60    7.40
   2 -11  -2   71.89   13.40
  -2  11   2   59.39    9.70
   1 -11  -2   57.19   13.60
   1 -11  -2   56.69   11.30
  -1  11   2   55.39    9.60
  -1  11   2   59.89   18.10
   0  11  -3   24.70    8.30
   0  11  -3   17.70   14.10
   0 -11   3   14.20   10.00
   0 -11   3   24.20   11.70
  -1  11  -3  139.49   14.50
  -1  11  -3  105.59   18.90
   1 -11   3  122.59   17.20
   1 -11   3  120.89   16.30
  -2  11  -3   23.70    8.20
   2 -11   3   21.40    9.40
   2 -11   3   31.70   12.10
  -3  11  -3    4.10    7.70
   3 -11   3   15.60   11.70
   3 -11   3   13.10    3.20
  -4  11  -3    9.80    8.50
   4 -11   3    7.40    3.80
   4 -11   3   13.50   10.70
   2  10  -3  100.89   12.20
   2  10  -3   89.99   15.70
  -2 -10   3   85.39    8.50
  -2 -10   3   69.39   14.20
   1  10  -3   -6.20   10.90
   1  10  -3   -2.10    7.20
  -1 -10   3   -5.40    8.80
  -1 -10   3   -6.70    3.00
  -1 -10   3   -4.60    9.20
   0  10  -3  199.98   20.40
   0  10  -3  193.58   22.60
   0 -10   3  179.98   21.50
   0 -10   3  192.38   17.50
   0 -10   3  199.58   22.40
  -1  10  -3  296.37   27.30
   1 -10   3  287.77   25.10
   1 -10   3  254.17   28.40
   1 -10   3  264.67   29.20
  -2  10  -3   28.90    7.30
   2 -10   3   30.70    4.20
   2 -10   3   20.40    9.40
   2 -10   3   41.20    9.00
  -3  10  -3   27.60    7.30
   3 -10   3   22.10    4.30
   3 -10   3   23.10   10.20
   3 -10   3   29.60    8.50
  -4  10  -3   72.29   10.70
   4 -10   3   66.39   12.50
   4 -10   3   82.19    8.20
  -5  10  -3  277.47   27.40
   5 -10   3  247.18   24.70
   5 -10   3  305.17   30.50
   6 -10   3   20.00    6.00
   3   9  -3   83.49   11.70
   3   9  -3   63.79   15.50
  -3  -9   3   86.99   14.00
  -3  -9   3   95.29    9.20
   2   9  -3    6.90   10.60
   2   9  -3    8.50    7.10
  -2  -9   3    8.50    3.70
  -2  -9   3   -0.10    8.80
   1   9  -3  101.99   10.70
   1   9  -3   69.69   12.50
  -1  -9   3   92.29    9.20
  -1  -9   3   86.89   12.30
  -1  -9   3   76.79   12.40
   0   9  -3   10.00    9.60
   0   9  -3   23.30    6.40
   0  -9   3    9.40    7.60
   0  -9   3   28.70    3.70
   0  -9   3   23.20    8.00
  -1   9  -3   90.39   10.60
   1  -9   3   85.09    9.20
   1  -9   3  101.29   11.90
   1  -9   3   95.49   12.70
  -2   9  -3  228.18   22.70
   2  -9   3  219.28   24.60
   2  -9   3  242.48   24.00
   2  -9   3  239.38   21.30
  -3   9  -3  289.77   27.30
   3  -9   3  291.17   28.80
   3  -9   3  281.37   25.80
   3  -9   3  282.07   27.70
  -4   9  -3   80.99   10.90
   4  -9   3   86.09   13.30
   4  -9   3   87.49    8.90
  -5   9  -3   76.09   10.00
   5  -9   3   62.79   12.10
   5  -9   3   49.99    7.20
  -6   9  -3  129.29   15.80
   6  -9   3  148.19   14.50
   6  -9   3  118.09   18.00
   4   8  -3    8.30    7.90
   4   8  -3   33.80   11.70
  -4  -8   3   28.70    5.50
  -4  -8   3   22.00    9.10
   3   8  -3   61.19   12.40
   3   8  -3   68.79    8.90
  -3  -8   3   63.79   10.90
  -3  -8   3   41.40    6.60
   2   8  -3    9.60    8.70
   2   8  -3    1.90    5.60
  -2  -8   3    2.10    6.40
  -2  -8   3    1.00    3.20
   1   8  -3    4.40    7.40
   1   8  -3    7.10    4.80
  -1  -8   3    3.20    6.50
  -1  -8   3    0.50    6.80
  -1  -8   3    2.60    2.80
   0   8  -3   10.10    7.90
   0   8  -3   22.20    5.10
   0  -8   3   20.30    3.20
   0  -8   3   20.70    6.90
   0  -8   3   11.80    6.30
  -1   8  -3  458.55   41.90
   1  -8   3  459.35   41.20
   1  -8   3  450.25   42.60
   1  -8   3  498.85   43.20
  -2   8  -3  579.74   49.70
   2  -8   3  538.15   49.00
   2  -8   3  548.35   50.19
   2  -8   3  555.34   50.59
  -3   8  -3   -1.20    5.10
   3  -8   3    6.10    6.90
   3  -8   3   -0.70    5.60
   3  -8   3   -1.70    2.90
  -4   8  -3    3.50    5.60
   4  -8   3    3.80    3.30
   4  -8   3    6.30    7.90
  -5   8  -3   22.40    7.40
   5  -8   3   43.60    9.70
   5  -8   3   33.50    5.40
  -6   8  -3  756.02   67.39
   6  -8   3  683.93   68.79
   6  -8   3  779.12   66.39
   7  -8   3    5.50    5.90
   7  -8   3    5.60   11.90
   5   7  -3  192.68   24.70
  -5  -7   3  261.57   20.90
  -5  -7   3  178.88   22.40
   4   7  -3   -0.90    6.30
   4   7  -3   -6.50    8.70
  -4  -7   3    1.40    8.10
  -4  -7   3   -4.60    4.20
   3   7  -3   -0.50    8.30
   3   7  -3    5.30    5.50
  -3  -7   3    9.90    7.20
  -3  -7   3    2.70    3.50
   2   7  -3  160.68   14.60
   2   7  -3  153.68   17.20
  -2  -7   3  129.89   13.30
  -2  -7   3  129.79   15.50
   1   7  -3  213.18   21.00
   1   7  -3  224.08   22.60
  -1  -7   3  223.38   22.20
  -1  -7   3  245.98   20.40
  -1  -7   3  203.18   22.30
   0   7  -3   96.99   10.80
   0   7  -3   87.19   12.60
   0  -7   3  108.69    9.60
   0  -7   3  106.19   11.50
   0  -7   3   89.49   11.40
  -1   7  -3    3.20    3.80
   1  -7   3    8.30    5.30
   1  -7   3    8.80    4.80
   1  -7   3    7.50    2.30
  -2   7  -3  181.98   16.20
   2  -7   3  157.78   16.50
   2  -7   3  156.88   17.10
   2  -7   3  162.18   15.10
  -3   7  -3  278.97   23.70
   3  -7   3  234.78   22.80
   3  -7   3  241.18   24.00
   3  -7   3  267.77   24.50
  -4   7  -3   13.40    5.30
   4  -7   3   14.20    5.30
   4  -7   3   13.10    3.60
   4  -7   3   15.40    7.20
  -5   7  -3    5.60    6.20
   5  -7   3    2.10    8.00
   5  -7   3   -3.00    3.70
  -6   7  -3  204.08   22.10
   6  -7   3  204.38   24.00
  -7   7  -3   -2.00    9.50
   7  -7   3    2.80   10.60
   7  -7   3   -1.80    6.00
   6   6  -3    7.20   13.20
   6   6  -3    2.10    8.40
  -6  -6   3   -1.80    9.70
  -6  -6   3    4.20    6.80
   5   6  -3   40.60    8.70
   5   6  -3   48.10   11.60
  -5  -6   3   64.69   10.60
  -5  -6   3   55.99    7.40
   4   6  -3    1.80    5.50
   4   6  -3   -2.80    8.40
  -4  -6   3   -1.50    3.80
  -4  -6   3    3.90    7.00
   3   6  -3  118.59   13.90
   3   6  -3  105.89   12.10
  -3  -6   3  120.39   11.60
  -3  -6   3  130.29   14.20
   2   6  -3   57.19    7.10
   2   6  -3   67.19    9.00
  -2  -6   3   62.99    6.30
  -2  -6   3   56.39    8.10
   1   6  -3  337.97   29.10
   1   6  -3  340.37   30.10
  -1  -6   3  303.77   28.70
  -1  -6   3  370.96   30.10
  -1  -6   3  280.77   29.70
   0   6  -3    2.00    3.10
   0  -6   3    3.70    1.90
   0  -6   3    4.20    4.10
   0  -6   3    3.10    4.10
  -1   6  -3  415.26   36.80
   1  -6   3  449.56   37.30
   1  -6   3  407.76   36.40
   1  -6   3  375.46   37.30
  -2   6  -3   14.40    3.80
   2  -6   3    2.90    4.60
   2  -6   3   12.40    4.10
   2  -6   3   16.60    2.60
  -3   6  -3   80.49    7.50
  -3   6  -3   66.79    6.70
   3  -6   3   51.19    7.20
   3  -6   3   59.29    8.30
   3  -6   3   51.79    6.30
  -4   6  -3   28.50    5.70
  -4   6  -3   20.00    5.20
   4  -6   3   31.20    5.50
   4  -6   3   34.70    4.30
   4  -6   3   23.00    6.90
  -5   6  -3   15.10    6.00
  -5   6  -3    9.20    5.90
   5  -6   3   12.60    4.00
   5  -6   3   -1.60    6.20
  -6   6  -3  147.29   16.60
  -6   6  -3  175.58   18.20
   6  -6   3  183.38   18.90
   6  -6   3  136.19   15.80
  -7   6  -3   12.20    9.00
   7  -6   3   13.40    6.20
   7  -6   3   14.30   11.40
  -8   6  -3    6.70   10.10
   8  -6   3    7.00    7.30
   8  -6   3   -5.70   13.90
   6   5  -3   24.00   10.30
   6   5  -3   39.30    8.60
  -6  -5   3   25.40    6.50
  -6  -5   3   15.70    9.20
   5   5  -3   -5.00    6.00
   5   5  -3   12.10    8.60
  -5  -5   3    9.90    7.20
  -5  -5   3    2.90    6.70
  -5  -5   3   14.40    4.80
   4   5  -3  328.67   31.00
   4   5  -3  342.07   32.60
  -4  -5   3  326.37   31.40
  -4  -5   3  353.16   32.00
  -4  -5   3  340.67   30.50
   3   5  -3   23.70    4.70
   3   5  -3   21.10    6.10
  -3  -5   3   33.50    6.10
  -3  -5   3   20.90    4.70
  -3  -5   3   19.20    3.50
   2   5  -3  111.99   11.70
   2   5  -3  104.99   10.30
  -2  -5   3   95.29    9.60
  -2  -5   3   93.59   10.00
  -2  -5   3   99.59   11.50
   1   5  -3   17.70    4.60
   1   5  -3   22.40    3.30
   1   5  -3   17.80    3.30
  -1  -5   3   21.20    2.70
  -1  -5   3   18.90    2.60
  -1  -5   3   20.70    4.30
  -1  -5   3   12.60    4.00
   0   5  -3  806.82   67.49
   0  -5   3  774.92   67.89
   0  -5   3  737.13   67.89
   0  -5   3  739.73   67.29
  -1   5  -3    4.70    2.70
  -1   5  -3   -2.20    2.40
   1  -5   3    2.40    1.80
   1  -5   3    1.80    3.30
   1  -5   3    5.40    3.30
  -2   5  -3   60.39    6.60
  -2   5  -3   60.09    6.60
  -2   5  -3   71.19    7.00
   2  -5   3   74.19    8.00
   2  -5   3   70.19    7.30
   2  -5   3   58.19    6.30
  -3   5  -3  170.18   14.40
  -3   5  -3  149.39   13.80
  -3   5  -3  144.19   13.90
   3  -5   3  123.09   14.90
   3  -5   3  126.99   13.60
   3  -5   3  169.58   14.50
  -4   5  -3  597.24   52.59
  -4   5  -3  602.14   52.59
  -4   5  -3  625.74   52.29
   4  -5   3  561.44   52.19
   4  -5   3  538.65   53.19
   4  -5   3  601.74   52.59
  -5   5  -3    5.40    5.20
  -5   5  -3    5.80    5.30
   5  -5   3   10.70    3.90
   5  -5   3   12.90    6.10
  -6   5  -3    0.70    6.50
  -6   5  -3    1.70    6.30
   6  -5   3   -2.10    7.20
   6  -5   3    3.90    4.50
  -7   5  -3    4.80    7.80
   7  -5   3    5.20   10.40
   7  -5   3    8.60    6.00
  -8   5  -3   75.49   13.30
   8  -5   3   99.69   11.40
   8  -5   3   87.09   16.80
   7   4  -3  -11.80   12.30
  -7  -4   3    2.00    7.30
  -7  -4   3    2.20    9.40
   6   4  -3  338.27   30.80
   6   4  -3  287.67   32.90
  -6  -4   3  336.07   32.20
  -6  -4   3  337.57   30.10
  -6  -4   3  318.47   31.80
   5   4  -3   35.10    6.40
   5   4  -3   14.80    7.70
  -5  -4   3   24.80    7.60
  -5  -4   3   37.00    7.10
  -5  -4   3   32.70    5.30
   4   4  -3  133.59   16.80
   4   4  -3  145.29   14.90
  -4  -4   3  152.38   15.70
  -4  -4   3  175.28   14.30
  -4  -4   3  135.19   15.80
   3   4  -3   10.80    3.50
   3   4  -3   15.00    5.00
  -3  -4   3   17.40    2.90
  -3  -4   3   13.90    4.50
  -3  -4   3    9.00    4.10
   2   4  -3  678.53   57.89
   2   4  -3  661.23   57.79
   2   4  -3  647.94   58.29
  -2  -4   3  636.94   58.39
  -2  -4   3  639.44   57.79
  -2  -4   3  660.93   57.89
   1   4  -3   14.60    3.60
   1   4  -3   12.10    2.50
   1   4  -3   15.20    2.60
  -1  -4   3   12.60    3.30
  -1  -4   3   12.20    3.60
  -1  -4   3   14.90    2.20
  -1  -4   3   14.60    2.40
   0   4  -3  663.73   57.59
   0   4  -3  661.73   57.49
   0  -4   3  639.04   57.39
   0  -4   3  613.44   57.89
   0  -4   3  680.63   57.89
  -1   4  -3    6.70    1.50
  -1   4  -3    8.40    2.20
  -1   4  -3   13.80    2.50
   1  -4   3    9.70    2.80
   1  -4   3    7.70    2.90
   1  -4   3    5.30    1.70
  -2   4  -3  703.03   61.49
  -2   4  -3  706.73   61.39
  -2   4  -3  703.23   61.39
   2  -4   3  669.23   61.29
   2  -4   3  674.93   61.49
   2  -4   3  691.43   61.79
   2  -4   3  719.33   61.69
  -3   4  -3  504.25   46.00
  -3   4  -3  504.85   46.20
  -3   4  -3  537.65   46.30
   3  -4   3  547.25   46.80
   3  -4   3  504.75   46.30
   3  -4   3  515.35   46.00
   3  -4   3  529.75   46.30
  -4   4  -3  172.28   17.30
  -4   4  -3  171.88   16.80
  -4   4  -3  191.38   17.50
   4  -4   3  157.58   18.10
   4  -4   3  173.58   17.00
   4  -4   3  196.38   17.30
   4  -4   3  194.28   16.80
  -5   4  -3   -0.70    4.90
  -5   4  -3   -0.70    4.70
  -5   4  -3    5.00    3.80
   5  -4   3    0.40    4.20
   5  -4   3   -3.10    5.60
   5  -4   3   -2.70    3.40
  -6   4  -3  221.18   20.80
  -6   4  -3  177.48   19.50
   6  -4   3  211.18   18.90
   6  -4   3  174.68   20.90
  -7   4  -3   62.59   10.60
   7  -4   3   81.29   12.40
   7  -4   3   49.50    8.30
  -8   4  -3  122.69   15.80
   8  -4   3  140.59   14.20
   8  -4   3  108.59   17.50
   7   3  -3   -6.10   10.40
  -7  -3   3    3.90    6.70
  -7  -3   3    0.70    9.30
   6   3  -3  264.77   27.30
  -6  -3   3  279.47   26.60
  -6  -3   3  290.87   25.40
  -6  -3   3  233.88   26.90
   5   3  -3   -3.00    4.70
   5   3  -3    1.00    6.70
  -5  -3   3    5.20    6.00
  -5  -3   3    1.20    5.00
  -5  -3   3    5.30    3.70
   4   3  -3   23.10    4.40
   4   3  -3   20.80    4.00
   4   3  -3   24.70    6.20
  -4  -3   3   29.60    5.60
  -4  -3   3   15.80    3.70
  -4  -3   3   21.50    4.80
   3   3  -3   58.69    6.00
   3   3  -3   42.50    6.50
   3   3  -3   56.19    5.60
  -3  -3   3   62.09    6.50
  -3  -3   3   51.19    5.50
  -3  -3   3   49.50    6.30
  -3  -3   3   52.09    6.40
   2   3  -3  952.80   85.09
   2   3  -3  956.20   85.49
   2   3  -3  966.40   85.09
  -2  -3   3  974.30   85.09
  -2  -3   3  935.11   85.49
  -2  -3   3  968.20   85.19
  -2  -3   3 1008.90   85.19
   1   3  -3   -0.10    1.50
   1   3  -3   -0.90    1.60
   1   3  -3    3.40    2.40
  -1  -3   3   -0.40    1.90
  -1  -3   3    0.00    1.30
  -1  -3   3   -1.70    2.00
  -1  -3   3    2.20    2.10
  -1  -3   3    2.50    1.70
   0   3  -3 1019.50   92.29
   0   3  -3 1069.49   92.19
   0  -3   3 1022.20   92.29
   0  -3   3  994.60   92.09
   0  -3   3 1114.09   92.49
   0  -3   3 1072.79   92.59
   0  -3   3 1064.99   92.19
  -1   3  -3  455.95   40.80
  -1   3  -3  488.75   40.70
  -1   3  -3  465.55   40.60
   1  -3   3  457.05   41.00
   1  -3   3  448.86   41.00
   1  -3   3  447.66   40.70
  -2   3  -3 1290.37  109.79
  -2   3  -3 1227.48  109.79
  -2   3  -3 1281.17  109.69
   2  -3   3 1247.88  109.69
   2  -3   3 1209.18  110.09
   2  -3   3 1221.38  109.99
   2  -3   3 1255.57  109.89
  -3   3  -3   51.29    6.10
  -3   3  -3   60.99    6.50
  -3   3  -3   56.29    6.50
   3  -3   3   67.79    6.80
   3  -3   3   53.29    6.10
   3  -3   3   63.69    7.10
   3  -3   3   83.09    8.10
  -4   3  -3  223.08   19.30
  -4   3  -3  173.88   18.70
  -4   3  -3  220.88   19.60
   4  -3   3  199.38   18.80
   4  -3   3  217.68   19.20
   4  -3   3  188.08   19.70
   4  -3   3  216.68   19.10
  -5   3  -3  194.98   18.70
  -5   3  -3  170.38   18.30
  -5   3  -3  195.18   17.80
   5  -3   3  203.98   17.60
   5  -3   3  187.08   17.90
   5  -3   3  180.48   18.80
   5  -3   3  176.08   17.70
  -6   3  -3  327.27   28.70
  -6   3  -3  283.37   27.50
   6  -3   3  299.47   29.40
   6  -3   3  287.07   27.50
  -7   3  -3   49.70    9.80
  -7   3  -3   49.10    8.50
   7  -3   3   48.90    7.90
   7  -3   3   60.89   10.90
  -8   3  -3   90.09   13.50
   8  -3   3   80.19   15.70
  -8  -2   3   35.70    8.70
   7   2  -3   14.40   10.40
  -7  -2   3   12.00    8.90
  -7  -2   3   19.00    6.60
   6   2  -3    1.50    8.20
  -6  -2   3    1.10    5.50
  -6  -2   3   13.30    4.80
  -6  -2   3    9.70    7.00
   5   2  -3    6.00    6.50
   5   2  -3    7.20    3.90
   5   2  -3    9.70    4.50
  -5  -2   3   16.20    6.00
  -5  -2   3    7.10    3.60
  -5  -2   3   11.50    4.50
   4   2  -3   50.29    5.70
   4   2  -3   42.60    5.10
   4   2  -3   51.39    6.80
  -4  -2   3   51.89    6.70
  -4  -2   3   42.00    5.80
  -4  -2   3   42.60    5.90
  -4  -2   3   37.10    5.00
   3   2  -3  264.07   21.90
   3   2  -3  232.28   21.70
   3   2  -3  224.38   22.40
  -3  -2   3  252.47   22.00
  -3  -2   3  240.98   21.70
  -3  -2   3  246.38   22.10
  -3  -2   3  227.88   22.20
   2   2  -3   16.20    2.40
   2   2  -3   26.60    3.40
   2   2  -3   13.50    2.50
  -2  -2   3   18.20    2.40
  -2  -2   3   16.60    2.80
  -2  -2   3   12.60    3.00
  -2  -2   3   15.10    2.90
   1   2  -3  529.55   45.80
   1   2  -3  498.15   45.80
   1   2  -3  546.95   46.00
  -1  -2   3  537.45   45.80
  -1  -2   3  527.35   46.10
  -1  -2   3  504.05   45.90
  -1  -2   3  492.85   45.90
   0   2  -3   58.89    6.00
   0   2  -3   63.89    6.00
   0   2  -3   59.69    5.90
   0  -2   3   72.99    6.20
   0  -2   3   65.09    6.20
   0  -2   3   67.19    6.00
   0  -2   3   58.29    6.40
  -1   2  -3  478.95   43.00
  -1   2  -3  474.75   43.00
  -1   2  -3  498.65   42.90
   1  -2   3  490.95   43.00
   1  -2   3  481.85   43.00
   1  -2   3  500.65   43.10
   1  -2   3  483.55   43.20
  -2   2  -3   81.79    8.20
  -2   2  -3   78.79    7.90
  -2   2  -3   85.99    8.30
   2  -2   3   94.29    8.60
   2  -2   3   82.89    8.00
   2  -2   3   80.99    8.10
   2  -2   3   88.39    8.40
  -3   2  -3  113.59   10.10
  -3   2  -3   99.89   10.30
  -3   2  -3  107.69   10.50
   3  -2   3  113.69   10.40
   3  -2   3  108.39   10.30
   3  -2   3  103.89   10.00
   3  -2   3   95.99   10.90
  -4   2  -3  682.33   62.79
  -4   2  -3  671.13   62.49
  -4   2  -3  733.03   62.99
   4  -2   3  709.63   62.49
   4  -2   3  704.23   63.19
   4  -2   3  695.03   62.59
   4  -2   3  753.42   62.79
  -5   2  -3   63.69    8.80
  -5   2  -3   58.39    8.60
  -5   2  -3   67.69    7.70
   5  -2   3   86.89    8.30
   5  -2   3   72.59    9.70
   5  -2   3   83.79    7.80
   5  -2   3   69.99    8.30
  -6   2  -3   33.30    6.00
  -6   2  -3   56.29    8.00
   6  -2   3   36.60    7.60
   6  -2   3   49.20    9.20
   6  -2   3   28.10    6.10
  -7   2  -3   -0.60    6.00
  -7   2  -3   -5.80    7.20
   7  -2   3    0.20    9.10
  -8   2  -3  213.98   19.40
  -8   2  -3  149.29   20.40
   8  -2   3  205.58   23.20
   8   1  -3   31.00   11.80
  -8  -1   3   39.30    8.70
  -8  -1   3   28.10   10.80
   7   1  -3   25.50    9.00
  -7  -1   3   21.00    8.90
  -7  -1   3   19.50    6.40
   6   1  -3    3.50    4.70
   6   1  -3    1.80    7.50
  -6  -1   3   -9.70    6.80
  -6  -1   3    0.00    4.50
   5   1  -3    4.70    3.60
   5   1  -3   10.00    5.30
   5   1  -3    4.60    3.90
  -5  -1   3   -1.30    5.30
  -5  -1   3    5.90    3.50
  -5  -1   3    5.60    3.80
   4   1  -3   49.40    6.10
   4   1  -3   44.20    5.00
   4   1  -3   35.00    4.60
  -4  -1   3   46.70    5.50
  -4  -1   3   45.30    6.10
  -4  -1   3   36.60    5.10
  -4  -1   3   29.70    4.60
   3   1  -3    1.30    2.80
   3   1  -3    2.50    2.00
   3   1  -3    3.70    1.70
  -3  -1   3    2.30    2.90
  -3  -1   3    3.40    2.60
  -3  -1   3   -1.10    1.70
  -3  -1   3    1.80    2.20
   2   1  -3  532.35   49.60
   2   1  -3  577.94   49.30
   2   1  -3  571.04   49.40
  -2  -1   3  559.84   49.30
  -2  -1   3  583.54   49.50
  -2  -1   3  540.65   49.60
  -2  -1   3  548.85   49.40
   1   1  -3   13.90    1.70
   1   1  -3   10.00    1.40
   1   1  -3   13.40    1.80
  -1  -1   3    9.40    1.50
  -1  -1   3   10.90    1.80
  -1  -1   3    7.60    1.80
  -1  -1   3    5.70    1.90
   0   1  -3  624.34   56.49
   0   1  -3  671.73   56.49
   0  -1   3  638.34   56.49
   0  -1   3  671.53   56.49
   0  -1   3  603.44   56.59
  -1   1  -3  164.38   15.40
  -1   1  -3  177.78   15.60
  -1   1  -3  164.88   15.60
   1  -1   3  189.08   15.60
   1  -1   3  166.58   15.50
   1  -1   3  174.08   15.60
   1  -1   3  180.28   15.70
  -2   1  -3  601.74   52.09
  -2   1  -3  553.54   52.09
  -2   1  -3  559.64   51.89
   2  -1   3  594.94   52.19
   2  -1   3  608.24   51.89
   2  -1   3  594.84   51.99
   2  -1   3  611.14   52.19
  -3   1  -3  210.18   21.00
  -3   1  -3  238.08   20.70
  -3   1  -3  233.48   21.00
  -3   1  -3  235.08   20.90
   3  -1   3  234.68   21.00
   3  -1   3  200.98   21.10
   3  -1   3  251.67   20.90
   3  -1   3  239.98   20.70
  -4   1  -3   43.50    4.60
  -4   1  -3   37.10    5.00
  -4   1  -3   34.30    5.20
  -4   1  -3   32.80    5.20
   4  -1   3   31.80    4.40
   4  -1   3   39.80    5.00
   4  -1   3   36.20    5.10
   4  -1   3   43.40    6.30
  -5   1  -3   52.49    7.60
  -5   1  -3   67.29    8.30
  -5   1  -3   56.29    7.00
   5  -1   3   70.09    9.10
   5  -1   3   65.59    7.10
   5  -1   3   74.69    7.80
   5  -1   3   61.29    8.00
  -6   1  -3  153.88   16.00
  -6   1  -3  144.69   17.20
  -6   1  -3  198.28   17.80
   6  -1   3  162.38   17.30
   6  -1   3  167.48   18.90
   6  -1   3  163.38   17.00
  -7   1  -3    0.90    6.00
  -7   1  -3   11.60    7.80
   7  -1   3    0.40    8.90
  -8   1  -3   85.79   13.70
  -8   1  -3   85.29   11.20
   8  -1   3   77.79   15.20
   8   0  -3   71.89   12.80
  -8   0   3   31.70   11.60
   7   0  -3    6.50    9.40
   7   0  -3   14.70    6.00
  -7   0   3   16.40    6.10
  -7   0   3   -2.00    8.00
   6   0  -3   20.10    5.10
   6   0  -3   20.80    7.60
  -6   0   3   23.30    5.10
  -6   0   3   30.90    7.30
   5   0  -3    4.40    3.70
   5   0  -3   15.00    5.80
   5   0  -3    3.00    3.20
  -5   0   3   -4.50    5.10
  -5   0   3    4.80    3.40
  -5   0   3    2.80    3.20
  -5   0   3    7.80    4.50
   4   0  -3  231.18   18.40
   4   0  -3  188.68   17.40
   4   0  -3  182.98   17.20
  -4   0   3  195.18   18.30
  -4   0   3  200.98   17.70
  -4   0   3  173.88   17.20
  -4   0   3  174.58   17.30
   3   0  -3  161.18   13.50
   3   0  -3  162.18   13.70
   3   0  -3  138.99   14.00
  -3   0   3  131.09   13.80
  -3   0   3  156.88   13.60
  -3   0   3  141.89   13.60
  -3   0   3  159.88   14.30
   2   0  -3  194.48   17.70
   2   0  -3  188.08   17.90
   2   0  -3  190.58   17.60
  -2   0   3  208.78   18.00
  -2   0   3  199.58   17.70
  -2   0   3  214.98   17.70
  -2   0   3  193.28   17.70
   1   0  -3  706.03   62.89
   1   0  -3  714.23   62.79
  -1   0   3  665.03   62.99
  -1   0   3  725.53   62.89
  -1   0   3  757.72   62.89
   0   0  -3  508.85   45.00
   0   0  -3  522.45   45.20
   0   0   3  520.35   45.10
   0   0   3  500.25   45.30
  -1   0  -3 4381.66  363.66
  -1   0  -3 4053.69  363.66
   1   0   3 4140.79  363.56
   1   0   3 4083.09  363.66
   1   0   3 4060.49  363.56
  -2   0  -3  217.78   19.10
  -2   0  -3  210.08   18.80
   2   0   3  202.08   18.80
   2   0   3  226.08   19.20
   2   0   3  201.08   19.20
  -3   0  -3   51.09    5.10
  -3   0  -3   50.59    6.00
  -3   0  -3   38.80    5.50
  -3   0  -3   62.09    6.10
   3   0   3   48.80    5.30
   3   0   3   42.00    5.70
   3   0   3   70.69    7.00
   3   0   3   56.09    5.20
  -4   0  -3   11.40    4.20
  -4   0  -3   -0.70    3.50
  -4   0  -3    3.90    2.60
  -4   0  -3    6.90    3.40
   4   0   3    9.00    3.00
   4   0   3   15.00    4.80
   4   0   3   14.70    3.30
   4   0   3    7.60    4.10
  -5   0  -3   -0.90    4.20
  -5   0  -3   -1.20    3.20
  -5   0  -3    4.10    5.10
   5   0   3    3.80    6.00
   5   0   3    8.60    4.00
   5   0   3   -3.80    5.00
  -6   0  -3   13.60    6.70
  -6   0  -3   19.80    4.90
  -6   0  -3    8.30    5.90
   6   0   3   10.00    5.80
   6   0   3   13.00    7.30
   6   0   3   26.70    8.20
  -7   0  -3   13.70    6.30
  -7   0  -3   19.50    8.80
   7   0   3    4.80    9.40
  -8   0  -3   17.40   11.00
  -8   0  -3   -2.10    7.20
   8   0   3    4.60   13.20
   8  -1  -3    4.80    7.10
   8  -1  -3    7.10   11.10
  -8   1   3   -5.90    9.30
   7  -1  -3    0.90    8.70
   7  -1  -3    1.10    5.00
  -7   1   3    3.50    7.00
   6  -1  -3    4.50    4.00
   6  -1  -3    4.40    6.80
  -6   1   3   -7.30    6.20
  -6   1   3   10.10    4.40
  -6   1   3    2.70    5.90
   5  -1  -3   29.20    4.40
   5  -1  -3   46.40    7.10
  -5   1   3   21.20    6.00
  -5   1   3   37.50    4.80
  -5   1   3   31.80    5.60
   4  -1  -3  529.95   48.50
   4  -1  -3  572.94   49.30
   4  -1  -3  537.75   48.60
  -4   1   3  565.74   48.80
  -4   1   3  531.55   48.60
  -4   1   3  567.44   48.40
  -4   1   3  523.65   49.10
   3  -1  -3   71.39    7.50
   3  -1  -3   68.79    8.00
   3  -1  -3   71.59    7.20
  -3   1   3   83.09    7.40
  -3   1   3   94.69    8.40
  -3   1   3   76.29    7.60
   2  -1  -3    8.60    1.30
   2  -1  -3    2.80    2.20
  -2   1   3    6.10    2.10
  -2   1   3    8.40    1.80
   1  -1  -3 1574.44  143.19
   1  -1  -3 1696.83  143.49
   1  -1  -3 1606.44  143.19
   1  -1  -3 1781.52  143.49
  -1   1   3 1641.34  143.29
  -1   1   3 1605.44  143.29
  -1   1   3 1564.24  143.49
  -1   1   3 1603.34  143.29
   0  -1  -3  522.05   43.40
   0  -1  -3  467.25   43.30
   0  -1  -3  490.25   43.40
  -1  -1  -3   28.10    3.30
  -1  -1  -3   24.90    3.30
  -1  -1  -3   26.90    2.70
   1   1   3   34.60    3.50
   1   1   3   26.10    2.90
   1   1   3   29.90    3.00
  -2  -1  -3    4.30    2.30
  -2  -1  -3    3.70    1.40
  -2  -1  -3    3.20    1.30
  -2  -1  -3    1.30    2.10
   2   1   3    1.90    2.40
   2   1   3    8.30    1.70
  -3  -1  -3   31.00    4.50
  -3  -1  -3   24.50    4.00
  -3  -1  -3   31.40    3.40
   3   1   3   31.00    3.70
   3   1   3   19.50    4.50
   3   1   3   30.50    3.60
  -4  -1  -3   38.10    5.20
  -4  -1  -3   56.49    7.00
  -4  -1  -3   50.79    6.60
   4   1   3   39.50    6.70
   4   1   3   62.29    6.00
  -5  -1  -3  134.49   12.50
  -5  -1  -3  136.99   14.40
  -5  -1  -3   97.79   13.60
   5   1   3  134.89   13.30
   5   1   3  138.39   15.40
  -6  -1  -3  142.29   14.50
  -6  -1  -3  127.79   12.90
  -6  -1  -3  127.29   14.20
   6   1   3  104.09   12.70
   6   1   3  106.99   13.90
   6   1   3  126.89   15.40
  -7  -1  -3  124.49   15.60
  -7  -1  -3  119.29   16.40
  -7  -1  -3  129.89   13.20
   7   1   3  146.99   15.90
   7   1   3  121.59   16.50
   7   1   3  102.79   14.00
   8  -2  -3  202.68   23.30
   8  -2  -3  170.38   17.80
  -8   2   3  167.58   21.10
   7  -2  -3   10.10    8.10
   7  -2  -3    1.30    5.10
  -7   2   3   -1.30    7.20
   6  -2  -3  155.38   16.90
   6  -2  -3  130.89   13.90
  -6   2   3  136.99   15.20
  -6   2   3  136.99   14.80
   5  -2  -3    9.70    3.10
   5  -2  -3   11.60    5.90
  -5   2   3   14.50    5.40
  -5   2   3    6.40    4.50
  -5   2   3   18.80    3.90
   4  -2  -3  684.23   69.39
   4  -2  -3  766.72   69.09
   4  -2  -3  794.72   69.79
  -4   2   3  856.71   69.39
  -4   2   3  814.62   69.19
  -4   2   3  794.12   69.69
   3  -2  -3  196.98   17.90
   3  -2  -3  185.48   18.80
  -3   2   3  195.08   18.20
  -3   2   3  229.28   18.70
   2  -2  -3  813.42   81.99
   2  -2  -3  976.40   81.59
   2  -2  -3  922.91   81.59
  -2   2   3  953.90   81.99
  -2   2   3  968.30   81.69
   1  -2  -3  387.16   34.80
   1  -2  -3  401.26   34.50
   1  -2  -3  442.76   34.60
  -1   2   3  404.06   34.70
  -1   2   3  352.96   34.30
  -1   2   3  385.96   34.30
   0  -2  -3 2365.06  203.18
   0  -2  -3 2064.69  203.18
   0  -2  -3 2511.95  203.08
  -1  -2  -3  155.68   13.90
  -1  -2  -3  146.89   13.70
   1   2   3  148.29   13.30
   1   2   3  143.69   13.40
   1   2   3  159.88   13.80
  -2  -2  -3  124.29   10.40
  -2  -2  -3  112.89   11.20
  -2  -2  -3  109.99   11.00
  -2  -2  -3  120.49   10.40
   2   2   3  107.89   10.50
   2   2   3  104.49   11.40
  -3  -2  -3  437.96   37.50
  -3  -2  -3  437.16   37.50
  -3  -2  -3  389.06   38.00
  -3  -2  -3  443.96   38.10
   3   2   3  429.16   37.60
   3   2   3  394.86   38.30
  -4  -2  -3  477.75   39.10
  -4  -2  -3  390.76   38.90
  -4  -2  -3  429.26   38.20
   4   2   3  461.25   38.50
   4   2   3  394.66   39.20
  -5  -2  -3   52.69    6.50
  -5  -2  -3   49.50    8.20
  -5  -2  -3   67.19    8.80
   5   2   3   74.69   10.00
   5   2   3   53.79    7.50
  -6  -2  -3   66.79   11.60
  -6  -2  -3  102.59   11.90
  -6  -2  -3   75.69    9.70
   6   2   3  120.39   11.20
   6   2   3   91.39   13.70
  -7  -2  -3    8.30    6.30
  -7  -2  -3    8.80    9.00
  -7  -2  -3    9.00    8.80
   7   2   3   11.30   10.50
   7   2   3    7.80    8.00
   7   2   3    5.20   12.00
   8  -3  -3  448.56   38.60
   8  -3  -3  420.56   41.90
  -8   3   3  378.16   40.70
   7  -3  -3   19.30    8.90
   7  -3  -3   11.90    5.20
  -7   3   3   17.30    8.00
  -7   3   3   15.20    8.20
   6  -3  -3    9.80    4.10
   6  -3  -3   24.30    8.40
  -6   3   3   26.50    6.60
  -6   3   3   26.10    6.90
   5  -3  -3   64.29    9.20
   5  -3  -3   69.89    7.20
  -5   3   3   85.79    8.60
  -5   3   3   63.19    8.80
   4  -3  -3 1021.50   93.59
   4  -3  -3 1068.09   94.39
  -4   3   3 1074.89   94.19
  -4   3   3 1097.89   93.89
   3  -3  -3  170.48   15.60
   3  -3  -3  182.88   15.70
   3  -3  -3  175.98   16.80
  -3   3   3  171.98   16.00
  -3   3   3  169.38   16.40
   2  -3  -3   10.10    1.30
   2  -3  -3   12.20    1.30
   2  -3  -3   13.00    1.80
   2  -3  -3    7.20    2.90
  -2   3   3   14.40    2.70
  -2   3   3   10.80    2.20
  -2   3   3   10.10    2.00
   1  -3  -3   21.80    2.70
   1  -3  -3   16.10    3.20
   1  -3  -3   27.70    2.90
  -1   3   3   15.00    2.60
  -1   3   3   17.50    1.90
   0  -3  -3  665.33   55.99
   0  -3  -3  616.14   55.89
   0  -3  -3  617.84   55.69
  -1  -3  -3   56.19    5.70
  -1  -3  -3   62.89    6.30
  -1  -3  -3   57.29    6.30
   1   3   3   43.80    5.20
   1   3   3   48.20    5.00
   1   3   3   61.59    6.50
  -2  -3  -3  189.68   16.00
  -2  -3  -3  173.18   17.00
  -2  -3  -3  179.08   16.60
  -2  -3  -3  179.68   15.90
   2   3   3  174.28   17.00
   2   3   3  166.38   16.40
   2   3   3  181.48   16.20
  -3  -3  -3    0.30    1.70
  -3  -3  -3    1.40    1.90
  -3  -3  -3    1.50    3.60
  -3  -3  -3    4.50    4.00
   3   3   3    2.80    4.40
   3   3   3   -0.60    2.60
  -4  -3  -3  395.36   34.60
  -4  -3  -3  375.06   33.50
  -4  -3  -3  373.86   34.40
   4   3   3  377.06   33.80
   4   3   3  351.56   35.10
  -5  -3  -3   19.70    6.50
  -5  -3  -3   16.20    4.10
  -5  -3  -3   17.10    6.70
   5   3   3   21.80    5.40
   5   3   3   33.40    8.20
  -6  -3  -3    6.70    4.90
  -6  -3  -3    3.70    8.00
  -6  -3  -3    6.20    7.50
   6   3   3    9.50   10.10
   6   3   3  -10.50    6.80
  -7  -3  -3  142.99   13.60
  -7  -3  -3  115.39   15.90
  -7  -3  -3  111.79   15.90
   7   3   3  131.29   18.60
   7   3   3  127.99   15.00
   8  -4  -3   61.29   12.60
   8  -4  -3   37.50    7.60
  -8   4   3   53.79   11.60
   7  -4  -3   14.80    9.80
   7  -4  -3    3.10    4.60
  -7   4   3    4.90    8.20
  -7   4   3    9.10    8.10
   6  -4  -3  288.87   28.10
   6  -4  -3  273.27   25.30
  -6   4   3  281.67   26.70
  -6   4   3  270.47   27.10
   5  -4  -3   50.89    5.10
   5  -4  -3   37.40    8.00
  -5   4   3   39.60    7.30
  -5   4   3   41.50    6.40
   4  -4  -3  297.37   26.50
   4  -4  -3  301.57   28.10
  -4   4   3  276.97   27.50
  -4   4   3  310.27   27.10
   3  -4  -3  154.08   13.30
   3  -4  -3  143.39   13.50
   3  -4  -3  138.69   15.10
  -3   4   3  167.48   15.00
  -3   4   3  150.78   14.50
  -3   4   3  149.49   14.00
   2  -4  -3  333.47   27.00
   2  -4  -3  311.87   26.20
  -2   4   3  289.47   26.10
  -2   4   3  306.87   26.40
  -2   4   3  246.08   26.10
   1  -4  -3 1919.01  167.98
   1  -4  -3 2008.40  167.88
   1  -4  -3 1955.10  168.28
  -1   4   3 1795.92  167.68
  -1   4   3 1943.21  167.98
  -1   4   3 1866.11  167.68
   0  -4  -3  150.98   14.00
   0  -4  -3  156.88   13.70
   0  -4  -3  168.58   14.40
   0   4   3  145.29   13.20
   0   4   3  140.79   13.20
  -1  -4  -3  732.23   57.59
  -1  -4  -3  695.13   57.99
  -1  -4  -3  622.24   57.79
   1   4   3  653.03   57.29
   1   4   3  595.64   57.89
   1   4   3  613.84   57.29
  -2  -4  -3  179.18   16.30
  -2  -4  -3  175.48   16.60
   2   4   3  179.08   17.30
   2   4   3  166.28   15.80
  -3  -4  -3  258.87   24.00
  -3  -4  -3  283.17   25.00
  -3  -4  -3  285.77   24.00
  -3  -4  -3  262.47   25.40
   3   4   3  258.67   26.00
   3   4   3  266.97   24.40
  -4  -4  -3   13.00    5.60
  -4  -4  -3   11.70    3.00
  -4  -4  -3    6.70    5.60
   4   4   3   14.40    7.00
   4   4   3    7.20    4.20
  -5  -4  -3   38.30    8.10
  -5  -4  -3   48.90    8.90
  -5  -4  -3   59.09    5.90
   5   4   3   26.30    9.30
   5   4   3   36.90    6.90
  -6  -4  -3  154.98   17.60
  -6  -4  -3  171.98   15.70
  -6  -4  -3  128.49   17.00
   6   4   3  173.58   17.70
   6   4   3  142.39   19.30
   8  -5  -3    2.70   13.10
   8  -5  -3    6.80    5.90
  -8   5   3   15.00   10.70
   7  -5  -3  527.25   45.00
   7  -5  -3  431.66   41.60
  -7   5   3  407.96   43.70
  -7   5   3  511.45   43.50
   6  -5  -3   34.60    9.80
   6  -5  -3   34.80    5.30
  -6   5   3   57.79    8.80
  -6   5   3   36.50    7.90
   5  -5  -3  282.97   25.40
   5  -5  -3  256.97   22.90
  -5   5   3  225.58   23.80
  -5   5   3  247.58   24.80
   4  -5  -3  315.47   30.50
  -4   5   3  347.27   29.50
  -4   5   3  305.27   29.90
   3  -5  -3  708.43   61.19
   3  -5  -3  664.83   60.19
   3  -5  -3  676.43   59.89
   3  -5  -3  670.83   59.89
  -3   5   3  697.53   60.29
  -3   5   3  698.43   60.59
   2  -5  -3  134.79   14.20
   2  -5  -3  159.78   13.50
  -2   5   3  143.29   13.70
  -2   5   3  127.79   13.20
  -2   5   3  144.49   13.10
   1  -5  -3  304.27   26.10
   1  -5  -3  287.57   25.70
   1  -5  -3  264.77   26.30
  -1   5   3  285.37   25.50
  -1   5   3  301.47   25.90
  -1   5   3  281.57   25.50
   0  -5  -3  295.47   27.10
   0  -5  -3  321.97   26.60
   0  -5  -3  314.97   27.40
   0   5   3  284.07   26.40
   0   5   3  284.67   26.40
  -1  -5  -3  708.43   59.29
  -1  -5  -3  683.83   58.59
  -1  -5  -3  694.13   59.19
   1   5   3  647.04   58.39
   1   5   3  643.94   59.29
   1   5   3  619.84   58.49
  -2  -5  -3  420.96   35.60
  -2  -5  -3  388.26   36.10
   2   5   3  408.96   36.70
   2   5   3  375.56   35.30
  -3  -5  -3   19.20    2.60
  -3  -5  -3   19.00    5.20
  -3  -5  -3   24.20    6.10
  -3  -5  -3   29.20    2.60
   3   5   3   18.60    4.20
   3   5   3   13.00    7.10
  -4  -5  -3  158.68   14.40
  -4  -5  -3  142.39   16.70
  -4  -5  -3  163.98   17.40
   4   5   3  165.08   19.30
   4   5   3  144.59   15.40
  -5  -5  -3  122.09   11.70
  -5  -5  -3  127.79   13.90
  -5  -5  -3  128.39   14.40
   5   5   3   92.19   12.30
   5   5   3  100.89   15.50
  -6  -5  -3  102.49   15.30
  -6  -5  -3  141.39   13.20
  -6  -5  -3  129.99   15.80
   6   5   3  154.38   19.00
   6   5   3   88.79   13.60
   8  -6  -3    0.70    6.00
   8  -6  -3   17.00   13.50
  -8   6   3    6.60   11.40
  -8   6   3    1.80   11.10
   7  -6  -3    9.50    9.80
   7  -6  -3   12.90    4.90
  -7   6   3   22.30    8.90
  -7   6   3    7.80    9.50
   6  -6  -3  425.46   38.70
   6  -6  -3  383.16   41.30
  -6   6   3  407.46   39.60
  -6   6   3  529.75   40.70
   5  -6  -3  226.98   24.00
   5  -6  -3  234.38   21.10
  -5   6   3  225.38   23.40
  -5   6   3  242.78   22.40
   4  -6  -3  363.46   31.00
   4  -6  -3  308.37   28.70
   4  -6  -3  326.27   28.60
  -4   6   3  312.07   29.30
  -4   6   3  328.87   30.10
   3  -6  -3    2.10    4.60
   3  -6  -3    0.90    2.70
  -3   6   3    2.80    3.20
  -3   6   3   -1.30    4.10
   2  -6  -3   51.69    6.30
   2  -6  -3   56.89    7.60
  -2   6   3   56.39    6.40
  -2   6   3   52.49    5.80
   1  -6  -3  314.67   26.80
   1  -6  -3  269.07   25.50
   1  -6  -3  308.27   26.10
  -1   6   3  285.87   25.30
  -1   6   3  259.57   25.30
  -1   6   3  290.17   25.70
   0  -6  -3  149.29   14.30
   0  -6  -3  157.88   15.80
   0  -6  -3  165.48   15.30
   0   6   3  144.89   14.10
   0   6   3  155.18   14.10
   0   6   3  148.09   16.40
  -1  -6  -3   -2.40    4.20
  -1  -6  -3    0.50    3.00
  -1  -6  -3    0.90    4.50
   1   6   3    2.60    5.70
   1   6   3    2.60    2.50
  -2  -6  -3   -3.60    4.50
  -2  -6  -3    1.30    3.90
   2   6   3    0.90    6.30
   2   6   3   -0.50    3.00
  -3  -6  -3    4.60    5.40
   3   6   3    4.90    4.10
   3   6   3    3.90    7.10
  -4  -6  -3   70.39   10.50
   4   6   3   66.89   12.60
   4   6   3   54.29    8.10
  -5  -6  -3    1.30    3.20
  -5  -6  -3    0.00    8.90
   5   6   3   10.70    6.70
   5   6   3    2.10   11.40
   7  -7  -3   47.90   13.50
  -7   7   3   72.09   12.70
  -7   7   3   58.69   11.20
   6  -7  -3   46.80    5.80
   6  -7  -3   64.59   12.00
  -6   7   3   48.50   10.00
  -6   7   3   45.40    9.10
   5  -7  -3   17.40    2.90
   5  -7  -3   17.40    9.00
  -5   7   3   12.90    5.90
  -5   7   3    9.30    7.30
   4  -7  -3    0.10    7.10
  -4   7   3   -0.70    4.30
  -4   7   3   -3.60    8.10
   3  -7  -3   57.29    8.40
  -3   7   3   38.00    5.60
   2  -7  -3   39.30    5.40
   2  -7  -3   25.90    6.40
  -2   7   3   33.00    4.70
   1  -7  -3   10.90    5.80
   1  -7  -3    2.70    4.40
  -1   7   3   12.00    3.30
   0  -7  -3   10.40    5.60
   0  -7  -3    2.40    4.70
   0   7   3    7.20    7.60
   0   7   3    5.20    3.20
  -1  -7  -3   20.80    5.60
  -1  -7  -3   21.30    6.90
   1   7   3   18.00    7.60
   1   7   3   21.20    4.00
  -2  -7  -3  137.89   15.60
   2   7   3  125.09   13.00
   2   7   3  127.79   15.90
  -3  -7  -3   -1.30    6.30
   3   7   3   -0.20    4.80
   3   7   3   -6.10    9.10
  -4  -7  -3   27.80    9.40
   4   7   3   11.70    6.30
   4   7   3   17.10   10.60
   7  -8  -3   24.10   13.10
   7  -8  -3   16.40    4.70
  -7   8   3   19.40    9.40
   6  -8  -3  131.19   13.90
   6  -8  -3  172.28   19.40
  -6   8   3  172.68   16.40
   5  -8  -3  118.99   15.80
  -5   8   3  108.69   12.40
   4  -8  -3  421.96   38.40
  -4   8   3  381.86   36.20
   3  -8  -3    6.60    7.20
  -3   8   3    7.00    4.30
   2  -8  -3  167.48   17.80
   2  -8  -3  156.38   18.60
  -2   8   3  197.28   16.90
   1  -8  -3   14.50    7.00
   1  -8  -3   28.30    6.10
  -1   8   3   31.90    4.70
   0  -8  -3  180.28   20.90
   0  -8  -3  210.08   20.90
   0   8   3  194.78   23.30
   0   8   3  227.28   19.50
  -1  -8  -3   52.79    8.90
  -1  -8  -3   52.19    9.60
   1   8   3   43.10   10.90
   1   8   3   37.90    6.00
  -2  -8  -3  228.78   24.70
   2   8   3  286.97   27.30
   2   8   3  222.58   22.40
  -3  -8  -3   13.70    7.90
   3   8   3    6.70    5.70
   3   8   3    4.30   11.90
   4   8   3   39.30   15.70
   4   8   3   16.40    7.40
   6  -9  -3  359.76   36.80
  -6   9   3  325.47   33.00
   5  -9  -3   14.00   10.50
  -5   9   3    7.50    6.70
   4  -9  -3   -2.40    9.40
  -4   9   3    3.10    5.60
   3  -9  -3   10.70    8.90
  -3   9   3    4.50    5.10
   2  -9  -3  191.88   20.70
   2  -9  -3  223.98   23.30
  -2   9   3  198.88   19.60
   1  -9  -3   28.20    9.20
   1  -9  -3   17.80    6.70
  -1   9   3   27.40    5.50
   0  -9  -3   -5.80    8.30
   0  -9  -3    2.10    6.80
   0   9   3    0.80   10.50
   0   9   3   -1.00    4.90
  -1  -9  -3    0.70    8.00
  -1  -9  -3   -4.20    9.00
   1   9   3    2.60   11.00
   1   9   3    2.90    5.10
  -2  -9  -3  156.38   19.80
   2   9   3  189.38   22.60
   2   9   3  190.48   18.40
   5 -10  -3  122.59   18.20
  -5  10   3  116.79   13.90
   4 -10  -3   92.09   14.70
  -4  10   3   87.89   11.10
   3 -10  -3    9.90   10.40
  -3  10   3   -0.90    6.70
   2 -10  -3  140.49   17.80
  -2  10   3  151.48   15.70
   1 -10  -3   58.49   12.70
   1 -10  -3   61.69   10.50
  -1  10   3   76.09   14.60
  -1  10   3   62.89    8.60
   0 -10  -3    9.90    9.80
   0 -10  -3   15.60    9.00
   0  10   3    7.90   13.00
  -1 -10  -3   14.60   11.20
  -1 -10  -3   19.00   10.00
   1  10   3   22.30    7.00
   1  10   3   38.10   15.50
   2 -11  -3   15.40   12.70
  -2  11   3    8.40    7.20
   0  11  -4   25.80    8.70
   0  11  -4   36.30   14.50
   0 -11   4   22.00   11.40
   0 -11   4   40.20   11.70
   0 -11   4   24.40    4.00
  -1  11  -4   96.89   17.90
  -1  11  -4   85.29   12.10
   1 -11   4   95.69    9.80
   1 -11   4   89.79   14.10
   1 -11   4  112.89   14.50
  -2  11  -4   86.49   11.20
   2 -11   4   73.99   13.10
   2 -11   4   77.19   12.50
   2 -11   4   65.49    7.40
  -3  11  -4   11.20    8.30
   3 -11   4   18.40   11.70
   3 -11   4   21.90    4.30
  -4  11  -4    2.80    8.70
   4 -11   4   -3.30   11.60
   4 -11   4   10.10    4.50
   2  10  -4    0.40   13.30
   2  10  -4   -1.70    8.30
  -2 -10   4    5.60    9.90
  -2 -10   4    1.50    4.20
   1  10  -4   11.80   11.80
   1  10  -4   -0.20    7.60
  -1 -10   4    3.80    3.60
  -1 -10   4    8.20    9.80
  -1 -10   4    5.20    8.60
   0  10  -4   45.30   10.90
   0 -10   4   27.20    9.60
   0 -10   4   28.90    4.50
   0 -10   4   18.50    8.90
  -1  10  -4  413.76   37.80
   1 -10   4  415.76   36.20
   1 -10   4  376.36   38.90
   1 -10   4  403.26   39.50
  -2  10  -4   -3.60    6.50
   2 -10   4   -2.80    3.40
   2 -10   4   -3.30    7.50
   2 -10   4    5.20    9.70
  -3  10  -4   -2.70    6.90
   3 -10   4   -2.20    7.80
   3 -10   4   -1.70    9.30
   3 -10   4    1.20    3.80
  -4  10  -4   17.60    8.30
   4 -10   4   32.20    5.10
   4 -10   4   17.30    9.40
  -5  10  -4  112.49   16.80
   5 -10   4  162.58   15.70
   5 -10   4  177.08   19.50
   3   9  -4    0.20   11.60
   3   9  -4    3.80    8.00
  -3  -9   4    4.90    4.80
  -3  -9   4    2.30    9.80
   2   9  -4   -2.20    6.90
   2   9  -4    3.50    9.20
  -2  -9   4    5.70    4.00
  -2  -9   4   -5.20    8.80
   1   9  -4   26.10    6.70
   1   9  -4   25.00   10.20
  -1  -9   4   17.90    3.90
  -1  -9   4   11.80    7.60
  -1  -9   4    7.60    8.50
   0   9  -4   -8.00    8.90
   0   9  -4    4.00    5.80
   0  -9   4   -2.00    3.10
   0  -9   4    1.10    7.40
   0  -9   4    2.30    7.60
  -1   9  -4  249.18   25.30
   1  -9   4  258.87   23.90
   1  -9   4  283.37   27.10
   1  -9   4  269.77   26.40
  -2   9  -4    0.00    5.60
   2  -9   4    0.80    3.10
   2  -9   4   -4.20    6.40
   2  -9   4    4.80    6.10
  -3   9  -4    3.80    6.20
   3  -9   4   -3.20    7.30
   3  -9   4    4.70    3.60
   3  -9   4    5.40    6.80
  -4   9  -4    9.20    7.00
   4  -9   4    1.80    8.90
   4  -9   4    6.70    4.10
  -5   9  -4  284.27   27.60
   5  -9   4  263.27   25.80
   5  -9   4  298.67   30.30
  -6   9  -4    5.60    9.10
   6  -9   4   -3.70   10.70
   6  -9   4    5.40    5.60
   4   8  -4    4.30    7.90
   4   8  -4    6.50   10.80
  -4  -8   4    0.80    5.30
  -4  -8   4    0.80    9.50
   3   8  -4   65.09    9.90
   3   8  -4   53.79   12.60
  -3  -8   4   60.99   11.30
  -3  -8   4   72.19    7.70
   2   8  -4   41.00    9.70
   2   8  -4   35.30    7.40
  -2  -8   4   38.30    9.20
  -2  -8   4   47.20    5.40
   1   8  -4   20.00    7.60
   1   8  -4   15.50    5.40
  -1  -8   4   25.30    3.70
  -1  -8   4    5.30    7.10
  -1  -8   4   16.80    7.30
   0   8  -4   -0.70    4.70
   0   8  -4    7.50    7.50
   0  -8   4   -3.70    5.90
   0  -8   4    4.40    2.70
   0  -8   4    7.50    6.20
  -1   8  -4  184.98   17.50
   1  -8   4  185.18   18.60
   1  -8   4  156.18   16.20
   1  -8   4  201.08   19.40
  -2   8  -4   32.30    5.90
   2  -8   4   29.00    7.40
   2  -8   4   26.90    7.10
   2  -8   4   37.60    4.50
  -3   8  -4  207.48   19.20
   3  -8   4  199.08   20.70
   3  -8   4  183.88   20.00
   3  -8   4  182.28   17.80
  -4   8  -4   -7.70    5.60
   4  -8   4    0.60    7.80
   4  -8   4    2.30    6.20
   4  -8   4    2.60    3.60
  -5   8  -4  642.44   59.99
   5  -8   4  621.44   61.39
   5  -8   4  710.03   59.19
  -6   8  -4   92.89   12.80
   6  -8   4  106.99   10.80
   6  -8   4   91.19   14.40
   7  -8   4   11.60   11.90
   7  -8   4   53.09    7.60
   5   7  -4   -4.10    7.80
   5   7  -4    0.80   12.50
  -5  -7   4   12.30    9.60
  -5  -7   4    8.50    5.90
   4   7  -4   67.79   13.10
   4   7  -4   71.19   10.00
  -4  -7   4   67.79   10.90
  -4  -7   4   83.79    8.50
   3   7  -4  250.27   28.00
   3   7  -4  269.57   26.60
  -3  -7   4  317.87   25.80
  -3  -7   4  279.87   27.60
   2   7  -4    6.10    4.80
   2   7  -4   -1.00    6.80
  -2  -7   4    2.30    2.90
  -2  -7   4    5.00    6.10
   1   7  -4    1.10    5.70
   1   7  -4    6.00    4.10
  -1  -7   4    0.30    5.30
  -1  -7   4    2.30    2.60
  -1  -7   4    2.40    5.50
   0   7  -4   18.90    7.10
   0   7  -4   14.60    4.40
   0  -7   4    8.70    5.30
   0  -7   4   13.40    2.70
   0  -7   4    8.70    5.30
  -1   7  -4  387.46   32.50
   1  -7   4  335.77   31.90
   1  -7   4  366.36   33.20
   1  -7   4  355.06   33.40
  -2   7  -4    3.90    4.20
   2  -7   4    2.60    5.20
   2  -7   4    4.20    2.60
   2  -7   4    5.00    4.60
  -3   7  -4   10.60    4.90
   3  -7   4   14.10    3.20
   3  -7   4   12.10    5.40
   3  -7   4   18.80    6.30
  -4   7  -4   33.80    6.60
   4  -7   4   32.60    4.80
   4  -7   4   41.50    7.80
   4  -7   4   31.30    6.70
  -5   7  -4   68.49    9.50
   5  -7   4   80.19    8.10
   5  -7   4   55.49   10.90
  -6   7  -4    4.10    7.70
   6  -7   4    1.60    5.50
   6  -7   4    1.20    8.60
  -7   7  -4   36.70   14.80
   7  -7   4   20.50   12.40
   7  -7   4   13.80    6.80
   6   6  -4   18.40   13.30
  -6  -6   4    4.30    6.70
  -6  -6   4    6.90   10.00
   5   6  -4   19.90   11.00
   5   6  -4   20.20    7.60
  -5  -6   4   37.90    6.20
  -5  -6   4   19.60    8.80
   4   6  -4   79.49   12.50
   4   6  -4   75.09    9.90
  -4  -6   4   64.79   11.00
  -4  -6   4   97.79    8.90
   3   6  -4  132.39   14.90
   3   6  -4  117.69   13.50
  -3  -6   4  130.39   15.20
  -3  -6   4  126.69   12.30
   2   6  -4   45.90    7.50
   2   6  -4   55.49    6.80
  -2  -6   4   51.09    5.80
  -2  -6   4   60.19    7.60
   1   6  -4   50.39    7.10
   1   6  -4   50.19    5.70
  -1  -6   4   44.00    6.60
  -1  -6   4   41.80    6.90
  -1  -6   4   42.70    4.90
   0   6  -4    3.90    3.30
   0  -6   4    0.20    4.10
   0  -6   4   -1.60    2.10
   0  -6   4    4.50    3.80
  -1   6  -4   96.89    9.70
   1  -6   4   84.99   10.40
   1  -6   4   81.09    8.80
   1  -6   4  103.49   10.80
  -2   6  -4   20.40    4.20
   2  -6   4   12.50    2.90
   2  -6   4   12.50    4.40
   2  -6   4   23.20    5.20
  -3   6  -4   14.70    3.40
  -3   6  -4   11.90    4.40
   3  -6   4   10.30    5.50
   3  -6   4   14.10    3.20
   3  -6   4    9.20    4.70
  -4   6  -4   25.60    5.30
  -4   6  -4   17.60    4.80
   4  -6   4   14.30    5.30
   4  -6   4    7.80    5.60
   4  -6   4   26.30    4.00
  -5   6  -4   12.50    6.20
  -5   6  -4   10.80    5.80
   5  -6   4   15.50    7.70
   5  -6   4   14.20    4.40
  -6   6  -4   81.59   11.50
  -6   6  -4   80.49   11.10
   6  -6   4   85.39    9.30
   6  -6   4   73.19   12.60
  -7   6  -4   27.40    9.20
   7  -6   4   20.60   11.10
   7  -6   4   27.90    6.80
  -8   6  -4   27.80   10.60
   8  -6   4   17.90    8.00
   8  -6   4   15.10   14.10
   6   5  -4   10.90   11.10
  -6  -5   4   10.70    8.50
  -6  -5   4    0.40    6.10
   5   5  -4  143.99   16.00
   5   5  -4  130.59   17.70
  -5  -5   4  156.58   17.30
  -5  -5   4  159.18   17.70
  -5  -5   4  156.38   15.20
   4   5  -4   18.10    7.40
   4   5  -4   13.20    5.30
  -4  -5   4    5.90    5.90
  -4  -5   4   22.60    6.70
  -4  -5   4   30.10    4.30
   3   5  -4   25.90    6.60
   3   5  -4   16.40    4.70
  -3  -5   4   19.70    6.00
  -3  -5   4   23.30    3.70
  -3  -5   4   23.40    4.70
   2   5  -4   10.40    4.70
   2   5  -4   -0.60    3.30
  -2  -5   4    5.70    2.90
  -2  -5   4    3.50    2.40
  -2  -5   4    2.10    4.20
   1   5  -4  632.54   53.89
   1   5  -4  609.84   53.29
   1   5  -4  640.14   53.39
  -1  -5   4  567.84   53.69
  -1  -5   4  598.54   53.09
  -1  -5   4  595.34   53.19
  -1  -5   4  573.84   53.89
   0   5  -4  134.29   10.70
   0   5  -4  103.99   10.40
   0  -5   4  114.59   11.70
   0  -5   4   98.89   11.10
   0  -5   4   95.09   10.10
  -1   5  -4  441.06   39.20
  -1   5  -4  458.95   39.70
  -1   5  -4  486.85   39.60
   1  -5   4  458.35   39.50
   1  -5   4  436.16   40.00
   1  -5   4  402.46   40.00
  -2   5  -4  397.06   34.10
  -2   5  -4  381.56   33.80
  -2   5  -4  371.66   33.70
   2  -5   4  398.86   34.50
   2  -5   4  364.86   33.70
   2  -5   4  370.16   34.50
  -3   5  -4  130.29   11.70
  -3   5  -4  120.89   11.80
  -3   5  -4  123.09   12.30
   3  -5   4  120.89   12.50
   3  -5   4  116.89   12.30
   3  -5   4  119.19   11.60
   3  -5   4  113.99   13.00
  -4   5  -4   56.39    7.20
  -4   5  -4   69.89    7.60
  -4   5  -4   57.29    6.70
   4  -5   4   66.59    6.60
   4  -5   4   48.30    8.20
   4  -5   4   53.29    7.40
  -5   5  -4   29.90    6.50
  -5   5  -4   30.00    6.40
   5  -5   4   29.30    6.10
   5  -5   4   38.60    5.30
   5  -5   4   34.90    8.30
  -6   5  -4  226.38   21.90
   6  -5   4  196.18   23.70
   6  -5   4  220.38   20.70
  -7   5  -4  243.28   25.60
   7  -5   4  220.98   23.40
   7  -5   4  257.67   26.10
  -8   5  -4   12.90    9.80
   8  -5   4   15.20    7.60
   8  -5   4    6.00   13.80
   7   4  -4   77.19   16.00
  -7  -4   4   71.29   12.50
  -7  -4   4   79.19   10.70
   6   4  -4   12.60    8.90
  -6  -4   4    3.70    8.40
  -6  -4   4   12.10    5.60
  -6  -4   4   -0.60    7.80
   5   4  -4  301.57   28.70
   5   4  -4  277.67   26.70
  -5  -4   4  274.57   27.40
  -5  -4   4  312.27   26.20
  -5  -4   4  254.57   27.30
   4   4  -4    0.00    6.20
   4   4  -4   -0.20    4.20
  -4  -4   4   -4.90    4.60
  -4  -4   4    2.20    5.00
  -4  -4   4    1.80    3.10
   3   4  -4    4.20    3.20
   3   4  -4   -4.40    4.60
   3   4  -4    1.50    3.20
  -3  -4   4    2.40    3.90
  -3  -4   4    0.40    2.60
  -3  -4   4    2.90    4.30
   2   4  -4   24.00    3.90
   2   4  -4   34.80    4.20
   2   4  -4   23.90    5.00
  -2  -4   4   35.00    4.20
  -2  -4   4   20.70    4.30
  -2  -4   4   28.70    3.60
  -2  -4   4   31.40    4.70
   1   4  -4 1396.76  122.89
   1   4  -4 1376.16  123.19
   1   4  -4 1415.86  122.89
  -1  -4   4 1456.65  123.39
  -1  -4   4 1386.96  122.99
  -1  -4   4 1441.96  122.89
  -1  -4   4 1420.06  122.89
  -1  -4   4 1290.87  123.09
   0   4  -4  238.78   20.70
   0   4  -4  249.48   20.70
   0  -4   4  209.88   20.40
   0  -4   4  206.98   20.50
   0  -4   4  252.77   21.30
   0  -4   4  246.08   20.90
   0  -4   4  245.18   21.10
  -1   4  -4   16.00    2.60
  -1   4  -4   19.70    2.80
  -1   4  -4   14.00    2.20
   1  -4   4   17.10    3.40
   1  -4   4   10.80    2.30
   1  -4   4    9.90    3.00
   1  -4   4    9.10    2.90
  -2   4  -4    1.00    2.40
  -2   4  -4    2.30    2.40
  -2   4  -4    3.10    2.00
   2  -4   4    2.80    2.80
   2  -4   4    2.70    2.10
   2  -4   4    3.30    2.90
   2  -4   4   -0.40    3.00
  -3   4  -4  460.05   42.40
  -3   4  -4  439.56   42.60
  -3   4  -4  475.95   42.60
   3  -4   4  499.25   42.40
   3  -4   4  486.85   43.10
   3  -4   4  483.25   42.60
   3  -4   4  503.25   42.80
  -4   4  -4   39.70    6.00
  -4   4  -4   41.40    5.60
  -4   4  -4   50.79    6.20
   4  -4   4   47.50    6.30
   4  -4   4   45.80    5.90
   4  -4   4   44.10    5.50
   4  -4   4   58.69    7.60
  -5   4  -4   13.00    4.80
  -5   4  -4   22.90    5.70
  -5   4  -4   21.10    5.60
   5  -4   4   36.30    7.70
   5  -4   4   23.60    5.70
   5  -4   4   34.90    4.70
  -6   4  -4   18.40    5.50
  -6   4  -4   17.60    6.70
   6  -4   4   14.80    5.00
   6  -4   4   18.00    8.90
  -7   4  -4   38.20    9.00
   7  -4   4   47.40   11.90
   7  -4   4   27.10    7.10
  -8   4  -4   42.10   11.90
   8  -4   4   86.19   14.10
   7   3  -4   40.20   12.20
  -7  -3   4   69.29    9.40
  -7  -3   4   91.89   12.40
   6   3  -4   23.40    8.70
  -6  -3   4   26.60    7.30
  -6  -3   4   21.80    8.20
  -6  -3   4   33.30    6.10
   5   3  -4   75.99    9.50
   5   3  -4   77.29   10.70
  -5  -3   4   91.19   10.60
  -5  -3   4  125.79    9.90
  -5  -3   4   71.59    9.90
   4   3  -4   44.60    5.80
   4   3  -4   38.30    5.40
   4   3  -4   60.49    7.20
  -4  -3   4   41.10    6.50
  -4  -3   4   44.00    5.20
  -4  -3   4   34.00    6.00
   3   3  -4   73.19    7.70
   3   3  -4   87.89    9.00
   3   3  -4   55.69    6.90
  -3  -3   4   62.69    7.80
  -3  -3   4   66.99    7.50
  -3  -3   4   71.79    7.70
  -3  -3   4   74.69    7.20
   2   3  -4   68.79    6.20
   2   3  -4   40.50    6.10
   2   3  -4   61.29    5.90
  -2  -3   4   58.09    6.40
  -2  -3   4   53.49    5.70
  -2  -3   4   49.10    6.30
  -2  -3   4   65.19    6.10
   1   3  -4  302.97   27.60
   1   3  -4  296.97   27.30
   1   3  -4  312.07   27.40
  -1  -3   4  296.07   27.40
  -1  -3   4  331.67   27.30
  -1  -3   4  297.77   27.80
  -1  -3   4  321.67   27.50
   0   3  -4  202.88   17.80
   0   3  -4  195.68   17.70
   0   3  -4  190.78   17.70
   0  -3   4  203.38   18.00
   0  -3   4  222.18   18.40
   0  -3   4  200.88   17.90
   0  -3   4  201.08   17.70
   0  -3   4  178.58   17.70
  -1   3  -4    8.10    1.80
  -1   3  -4    6.60    2.10
  -1   3  -4    3.40    1.70
   1  -3   4    6.90    2.40
   1  -3   4    2.80    2.30
   1  -3   4    8.90    1.80
   1  -3   4    1.50    2.30
  -2   3  -4 1298.17  120.49
  -2   3  -4 1364.16  120.59
  -2   3  -4 1344.67  120.39
   2  -3   4 1428.86  120.59
   2  -3   4 1371.76  120.79
   2  -3   4 1422.56  120.49
   2  -3   4 1364.56  120.69
  -3   3  -4  655.23   61.59
  -3   3  -4  723.13   61.39
  -3   3  -4  678.93   61.59
   3  -3   4  674.83   61.89
   3  -3   4  711.93   61.49
   3  -3   4  693.93   61.39
   3  -3   4  728.13   61.79
  -4   3  -4  299.27   26.10
  -4   3  -4  247.08   26.40
  -4   3  -4  295.27   26.30
   4  -3   4  310.37   26.20
   4  -3   4  287.97   26.30
   4  -3   4  305.17   26.00
   4  -3   4  272.17   27.00
  -5   3  -4    3.00    4.80
  -5   3  -4    2.00    4.60
  -5   3  -4    2.70    3.60
   5  -3   4    0.00    4.40
   5  -3   4    2.10    3.60
   5  -3   4    0.70    3.90
   5  -3   4   -2.10    6.00
  -6   3  -4  194.18   19.30
  -6   3  -4  167.28   17.90
   6  -3   4  161.68   17.90
   6  -3   4  218.58   20.70
  -7   3  -4   17.00    8.00
  -7   3  -4   -1.90    6.00
   7  -3   4   -1.70    9.90
  -8   3  -4   15.40    8.70
  -8   3  -4    8.80    9.70
   8  -3   4   11.00   12.60
  -8  -2   4   17.20    8.40
   7   2  -4   10.30   10.00
  -7  -2   4   -5.40    6.10
  -7  -2   4   -0.90    8.60
   6   2  -4    0.10    8.50
  -6  -2   4    3.50    7.10
  -6  -2   4   -3.80    4.70
   5   2  -4   41.30    6.00
   5   2  -4   41.80    8.20
   5   2  -4   46.90    6.60
  -5  -2   4   58.89    6.10
  -5  -2   4   46.30    7.70
  -5  -2   4   46.50    6.60
   4   2  -4  991.80   82.99
   4   2  -4  925.31   82.19
   4   2  -4  964.00   82.39
  -4  -2   4  983.30   82.79
  -4  -2   4  929.51   82.19
  -4  -2   4  860.21   82.49
  -4  -2   4  889.31   82.49
   3   2  -4   68.89    5.90
   3   2  -4   59.09    6.00
   3   2  -4   52.89    6.70
  -3  -2   4   66.19    6.70
  -3  -2   4   48.30    5.70
  -3  -2   4   58.49    6.30
  -3  -2   4   47.10    6.30
   2   2  -4   -1.80    1.60
   2   2  -4    2.10    2.40
   2   2  -4    2.30    1.90
  -2  -2   4   -1.10    2.20
  -2  -2   4    4.30    2.40
  -2  -2   4    4.90    1.70
  -2  -2   4    5.10    2.50
   1   2  -4  469.15   42.30
   1   2  -4  470.75   42.10
   1   2  -4  488.75   42.20
  -1  -2   4  469.65   42.20
  -1  -2   4  493.45   42.10
  -1  -2   4  505.45   42.50
  -1  -2   4  449.76   42.20
   0   2  -4 4161.28  353.66
   0   2  -4 3842.02  353.66
   0   2  -4 4002.30  353.66
   0  -2   4 4136.29  353.66
   0  -2   4 4162.68  353.76
   0  -2   4 4000.10  353.76
   0  -2   4 3901.31  353.96
  -1   2  -4    0.80    1.30
  -1   2  -4   -0.30    1.40
  -1   2  -4   -1.60    1.70
   1  -2   4   -2.00    1.80
   1  -2   4    1.90    2.20
   1  -2   4    0.10    1.80
   1  -2   4   -0.30    1.50
  -2   2  -4  324.37   31.90
  -2   2  -4  352.26   32.10
  -2   2  -4  373.06   32.10
   2  -2   4  375.06   31.90
   2  -2   4  366.26   32.00
   2  -2   4  348.97   32.20
   2  -2   4  385.26   32.30
  -3   2  -4  311.87   27.20
  -3   2  -4  296.47   27.40
  -3   2  -4  273.37   27.50
   3  -2   4  292.97   27.70
   3  -2   4  308.27   27.60
   3  -2   4  323.37   27.20
   3  -2   4  323.67   27.40
  -4   2  -4  412.76   36.80
  -4   2  -4  393.56   36.20
  -4   2  -4  386.16   36.50
   4  -2   4  367.76   36.90
   4  -2   4  408.56   36.40
   4  -2   4  428.66   36.30
   4  -2   4  445.26   36.70
  -5   2  -4  183.88   19.70
  -5   2  -4  200.48   20.70
   5  -2   4  218.58   21.50
   5  -2   4  213.58   20.00
   5  -2   4  214.78   19.80
   5  -2   4  241.38   20.60
  -6   2  -4   80.79    8.90
  -6   2  -4   71.29   10.20
   6  -2   4   68.49   10.50
   6  -2   4   91.39   11.70
   6  -2   4   71.79    9.90
  -7   2  -4  197.08   23.70
  -7   2  -4  253.57   22.80
   7  -2   4  255.57   25.20
  -8   2  -4  100.39   13.00
  -8   2  -4  123.19   15.70
   8  -2   4   94.99   17.40
   8   1  -4   14.20   13.00
  -8  -1   4    6.40   10.30
  -8  -1   4   10.90    8.90
   7   1  -4    1.50    8.30
  -7  -1   4   10.70    8.30
  -7  -1   4   -2.10    5.70
   6   1  -4  750.62   67.79
   6   1  -4  827.12   68.89
  -6  -1   4  770.32   68.89
  -6  -1   4  710.83   67.79
   5   1  -4  388.26   36.10
   5   1  -4  406.76   35.10
   5   1  -4  388.36   35.30
  -5  -1   4  424.76   36.20
  -5  -1   4  384.06   35.10
  -5  -1   4  374.36   35.60
  -5  -1   4  384.16   35.40
   4   1  -4    9.60    3.10
   4   1  -4    7.50    4.60
   4   1  -4   -0.40    2.50
  -4  -1   4    7.70    4.30
  -4  -1   4    2.50    2.90
  -4  -1   4    0.40    3.60
  -4  -1   4    7.30    2.60
   3   1  -4   17.00    3.80
   3   1  -4   25.70    3.30
   3   1  -4   20.50    2.90
  -3  -1   4   23.60    4.00
  -3  -1   4   20.90    3.40
  -3  -1   4   18.70    3.20
  -3  -1   4   20.90    2.90
   2   1  -4  433.36   38.50
   2   1  -4  447.26   38.50
   2   1  -4  470.15   38.70
  -2  -1   4  423.06   38.70
  -2  -1   4  415.96   38.60
  -2  -1   4  424.36   38.50
  -2  -1   4  433.96   38.80
   1   1  -4 2669.33  235.28
   1   1  -4 2760.62  235.28
   1   1  -4 2759.62  235.28
  -1  -1   4 2819.42  235.48
  -1  -1   4 2363.36  235.28
  -1  -1   4 2710.93  235.28
  -1  -1   4 2682.03  235.38
   0   1  -4  271.17   23.90
   0   1  -4  264.47   24.00
   0  -1   4  259.97   24.20
   0  -1   4  278.17   24.00
   0  -1   4  279.17   24.00
  -1   1  -4  109.79    9.90
  -1   1  -4  112.49    9.70
   1  -1   4  107.99    9.90
   1  -1   4  112.19    9.80
   1  -1   4  105.99   10.20
   1  -1   4   98.99    9.90
  -2   1  -4  273.57   29.40
  -2   1  -4  354.26   29.40
  -2   1  -4  333.87   29.20
   2  -1   4  313.07   29.50
   2  -1   4  357.36   29.30
   2  -1   4  358.56   29.30
   2  -1   4  323.47   29.50
  -3   1  -4 2453.25  233.28
  -3   1  -4 2588.34  232.98
  -3   1  -4 2682.83  233.18
   3  -1   4 2771.62  233.18
   3  -1   4 2626.84  232.98
   3  -1   4 2660.03  233.28
   3  -1   4 2783.32  233.38
  -4   1  -4   25.80    5.10
  -4   1  -4   21.40    3.70
  -4   1  -4   25.40    4.50
  -4   1  -4   23.30    4.50
   4  -1   4   25.60    5.00
   4  -1   4   25.40    3.90
   4  -1   4   32.00    4.50
   4  -1   4   30.60    4.70
  -5   1  -4   21.00    3.90
  -5   1  -4   34.10    5.90
  -5   1  -4   18.10    5.00
   5  -1   4   32.10    5.30
   5  -1   4   11.30    5.30
   5  -1   4   14.90    5.90
   5  -1   4   14.80    7.00
  -6   1  -4   -6.30    6.20
  -6   1  -4    3.60    4.30
   6  -1   4   -1.60    5.50
   6  -1   4   -3.40    6.30
   6  -1   4   -3.40    7.10
  -7   1  -4  366.66   40.10
  -7   1  -4  449.26   39.00
   7  -1   4  453.55   40.60
  -8   1  -4    9.90    7.80
  -8   1  -4    1.30   10.20
   8  -1   4    3.20   12.40
   8   0  -4   16.00   10.60
  -8   0   4   18.00    9.70
   7   0  -4    5.70    9.50
   7   0  -4    5.20    5.50
  -7   0   4    5.80    8.40
   6   0  -4   44.60    6.70
   6   0  -4   63.19    8.90
  -6   0   4   63.69    9.20
  -6   0   4   43.10    6.80
   5   0  -4  155.88   16.10
   5   0  -4  192.18   18.00
  -5   0   4  171.38   16.30
  -5   0   4  170.48   16.10
  -5   0   4  184.88   17.70
  -5   0   4  163.78   17.00
   4   0  -4   88.19   10.90
   4   0  -4   88.39    9.40
   4   0  -4  102.69    9.80
  -4   0   4  108.79   10.20
  -4   0   4   87.59    9.40
  -4   0   4   97.39    9.60
  -4   0   4  115.59   11.10
   3   0  -4  305.57   26.90
   3   0  -4  304.17   27.30
   3   0  -4  311.27   26.80
  -3   0   4  303.87   26.80
  -3   0   4  306.27   27.40
  -3   0   4  292.47   26.90
  -3   0   4  289.37   27.00
   2   0  -4  234.38   21.40
   2   0  -4  241.38   21.10
  -2   0   4  208.28   21.40
  -2   0   4  260.67   21.30
  -2   0   4  239.88   21.20
  -2   0   4  237.18   21.10
   1   0  -4  364.26   32.80
   1   0  -4  378.46   32.60
   1   0  -4  355.96   32.90
  -1   0   4  384.76   32.80
  -1   0   4  394.26   32.90
  -1   0   4  349.87   32.70
   0   0  -4   14.40    1.50
   0   0  -4   12.80    2.00
   0   0  -4   15.10    1.60
   0   0   4   16.00    1.90
   0   0   4   14.10    2.30
  -1   0  -4  645.14   66.39
  -1   0  -4  752.32   66.39
   1   0   4  797.22   66.49
   1   0   4  774.62   66.19
   1   0   4  792.72   66.29
  -2   0  -4  179.18   17.50
  -2   0  -4  224.98   18.00
  -2   0  -4  198.08   17.90
   2   0   4  207.78   17.60
   2   0   4  198.98   18.10
   2   0   4  179.98   17.90
  -3   0  -4  446.36   39.40
  -3   0  -4  460.55   39.90
  -3   0  -4  427.66   39.80
   3   0   4  439.36   40.00
   3   0   4  432.86   39.50
   3   0   4  451.15   39.50
   3   0   4  460.65   40.00
  -4   0  -4  368.96   35.10
  -4   0  -4  376.46   34.50
  -4   0  -4  410.76   35.40
   4   0   4  432.66   34.90
   4   0   4  396.26   35.30
   4   0   4  333.37   35.30
   4   0   4  412.36   34.70
  -5   0  -4   49.00    7.50
  -5   0  -4   61.89    8.20
  -5   0  -4   57.89    6.30
   5   0   4   54.19    7.00
   5   0   4   46.00    8.30
   5   0   4   51.29    8.20
  -6   0  -4   72.19   10.50
  -6   0  -4   95.39    8.50
  -6   0  -4   79.39   10.10
   6   0   4   52.59   10.30
   6   0   4   66.09   11.00
   6   0   4   71.29    9.50
  -7   0  -4   65.89    8.00
  -7   0  -4   39.20   10.20
   7   0   4   48.90   11.50
   7   0   4   39.00   13.60
  -8   0  -4   10.20    7.90
  -8   0  -4   16.00   10.90
   8   0   4   14.00   11.80
   8  -1  -4    5.40   10.90
   8  -1  -4    0.70    6.80
  -8   1   4   23.90   10.40
   7  -1  -4   90.29   12.90
   7  -1  -4   62.79    8.50
  -7   1   4   67.29   11.60
   6  -1  -4  119.79   12.50
   6  -1  -4  125.79   14.10
  -6   1   4  138.99   14.10
  -6   1   4  108.59   13.30
   5  -1  -4   89.49    9.10
   5  -1  -4   85.59   10.40
  -5   1   4   92.99   10.60
  -5   1   4   88.09    9.10
  -5   1   4   89.89    9.80
   4  -1  -4   10.20    3.90
   4  -1  -4    8.20    3.10
   4  -1  -4    8.70    2.50
  -4   1   4   14.60    3.70
  -4   1   4   13.30    4.20
  -4   1   4    6.60    2.70
  -4   1   4   14.30    2.30
   3  -1  -4  276.57   24.40
   3  -1  -4  253.57   23.70
  -3   1   4  255.77   23.70
  -3   1   4  283.97   24.40
  -3   1   4  250.17   23.60
  -3   1   4  309.67   24.00
   2  -1  -4    4.30    2.30
   2  -1  -4    1.90    1.10
  -2   1   4    3.40    2.30
  -2   1   4   -0.50    1.60
  -2   1   4    0.90    1.40
   1  -1  -4  661.43   60.79
   1  -1  -4  724.03   61.09
   1  -1  -4  807.22   61.19
  -1   1   4  686.83   60.89
  -1   1   4  697.33   61.09
  -1   1   4  619.44   61.09
  -1   1   4  676.43   60.89
   0  -1  -4    5.10    1.70
   0  -1  -4    5.40    1.80
   0  -1  -4    3.00    1.30
   0   1   4    7.80    2.10
  -1  -1  -4    1.60    1.70
  -1  -1  -4   -0.10    0.60
  -1  -1  -4   -0.90    1.80
  -1  -1  -4    2.90    0.60
   1   1   4   -0.30    1.50
   1   1   4    0.60    1.00
   1   1   4    1.70    1.80
  -2  -1  -4  121.99   12.00
  -2  -1  -4  126.09   11.90
  -2  -1  -4  122.79   11.20
  -2  -1  -4  134.29   11.20
   2   1   4  124.39   12.00
   2   1   4  115.09   11.40
  -3  -1  -4  171.88   14.80
  -3  -1  -4  154.78   14.00
  -3  -1  -4  149.79   13.80
  -3  -1  -4  133.19   14.70
   3   1   4  145.09   14.90
   3   1   4  161.18   14.20
  -4  -1  -4  452.55   40.40
  -4  -1  -4  465.55   41.20
  -4  -1  -4  478.75   41.30
   4   1   4  448.96   41.30
   4   1   4  439.56   40.70
  -5  -1  -4   79.29    7.90
  -5  -1  -4   61.79    9.10
  -5  -1  -4   68.39    9.10
   5   1   4   79.29    9.70
   5   1   4   76.89    8.50
   5   1   4   79.19   10.50
  -6  -1  -4   16.40    7.20
  -6  -1  -4   25.70    5.00
  -6  -1  -4   19.40    7.60
   6   1   4   22.20    9.70
   6   1   4   13.80    8.20
   6   1   4   15.50    6.20
  -7  -1  -4   11.10    5.90
  -7  -1  -4   -1.40    8.30
  -7  -1  -4   -4.00    8.90
   7   1   4    3.30   10.10
   7   1   4    2.60    8.00
   7   1   4    6.50   10.80
   8  -2  -4   10.40   10.70
   8  -2  -4   22.00    7.00
  -8   2   4    1.30    9.80
   7  -2  -4  340.17   30.60
   7  -2  -4  328.17   33.30
  -7   2   4  325.97   32.80
   6  -2  -4   95.99   11.80
   6  -2  -4   98.69    9.50
  -6   2   4  100.99   11.10
  -6   2   4   74.99   11.00
   5  -2  -4   26.30    4.30
   5  -2  -4   40.20    7.00
  -5   2   4   34.50    5.80
  -5   2   4   35.20    6.40
   4  -2  -4   75.19    7.40
   4  -2  -4   35.40    4.80
  -4   2   4   48.70    5.30
  -4   2   4   53.99    5.90
  -4   2   4   38.00    6.30
   3  -2  -4 2763.02  243.78
   3  -2  -4 2682.33  243.78
   3  -2  -4 2661.33  244.28
  -3   2   4 2919.51  243.88
  -3   2   4 2866.21  244.18
   2  -2  -4  185.18   16.20
   2  -2  -4  206.38   17.00
   2  -2  -4  183.78   16.20
  -2   2   4  176.58   16.30
  -2   2   4  168.38   16.30
  -2   2   4  192.88   16.30
  -2   2   4  175.08   16.80
   1  -2  -4  136.69   11.60
   1  -2  -4  142.29   11.90
   1  -2  -4  110.89   11.90
  -1   2   4  116.49   11.80
   0  -2  -4  232.28   20.20
   0  -2  -4  204.58   20.20
   0  -2  -4  240.68   20.20
  -1  -2  -4 1390.16  119.79
  -1  -2  -4 1373.76  119.89
   1   2   4 1317.37  119.39
   1   2   4 1410.86  119.49
   1   2   4 1313.77  119.79
  -2  -2  -4  659.43   57.89
  -2  -2  -4  657.33   58.49
  -2  -2  -4  617.24   58.29
  -2  -2  -4  660.23   57.89
   2   2   4  643.84   58.09
   2   2   4  675.43   57.99
   2   2   4  690.13   58.49
  -3  -2  -4   14.60    4.10
  -3  -2  -4   22.90    3.00
  -3  -2  -4   21.10    4.40
  -3  -2  -4   22.80    2.90
   3   2   4   33.70    5.40
   3   2   4   26.40    3.50
  -4  -2  -4    5.70    2.50
  -4  -2  -4    3.80    4.80
  -4  -2  -4    0.00    4.70
   4   2   4    4.40    3.70
   4   2   4    0.40    5.40
  -5  -2  -4  143.29   15.70
  -5  -2  -4  133.49   13.40
  -5  -2  -4  141.69   15.70
   5   2   4  130.79   16.00
   5   2   4  149.49   14.60
  -6  -2  -4   12.60    7.50
  -6  -2  -4   13.70    4.80
  -6  -2  -4   13.40    7.60
   6   2   4   29.40    8.90
   6   2   4   11.70    8.50
   6   2   4    6.40    6.10
  -7  -2  -4    5.00    8.60
  -7  -2  -4    4.60    6.10
  -7  -2  -4   11.30    9.20
   7   2   4   17.10   12.70
   7   2   4   -0.60   10.00
   7   2   4   -0.40    8.10
   8  -3  -4    7.10   12.00
   8  -3  -4    0.30    6.00
  -8   3   4   -4.60    9.00
   7  -3  -4   65.39   12.90
   7  -3  -4   81.59    8.70
  -7   3   4   78.09   11.00
  -7   3   4   70.59   11.80
   6  -3  -4   51.09    6.10
   6  -3  -4   44.50    9.60
  -6   3   4   51.69    8.90
  -6   3   4   57.19    8.50
   5  -3  -4  376.86   36.00
   5  -3  -4  408.46   37.70
  -5   3   4  452.45   36.70
  -5   3   4  391.06   37.20
   4  -3  -4   22.10    5.50
   4  -3  -4   34.30    3.70
  -4   3   4   33.30    5.40
  -4   3   4   30.50    4.70
   3  -3  -4  643.24   63.49
   3  -3  -4  737.93   62.69
   3  -3  -4  725.63   62.69
  -3   3   4  712.23   63.29
  -3   3   4  726.43   62.99
   2  -3  -4  247.08   21.60
   2  -3  -4  245.48   20.80
  -2   3   4  245.28   21.30
  -2   3   4  198.48   20.80
  -2   3   4  239.88   20.80
   1  -3  -4  628.14   57.79
   1  -3  -4  666.43   57.89
  -1   3   4  674.73   57.89
   0  -3  -4  567.04   48.20
   0  -3  -4  530.65   48.40
   0  -3  -4  537.05   48.40
  -1  -3  -4 1123.79  100.69
  -1  -3  -4 1200.68  100.89
  -1  -3  -4 1207.08  100.99
   1   3   4 1096.49  100.89
   1   3   4 1139.49  100.49
   1   3   4 1108.29  100.39
  -2  -3  -4   52.99    6.90
  -2  -3  -4   64.89    6.90
   2   3   4   57.59    6.60
   2   3   4   64.09    6.30
   2   3   4   75.19    8.30
  -3  -3  -4    5.50    4.40
  -3  -3  -4   10.80    2.10
  -3  -3  -4    9.50    1.90
  -3  -3  -4    5.10    3.80
   3   3   4   15.60    5.30
   3   3   4    9.30    3.00
  -4  -3  -4  230.68   22.80
  -4  -3  -4  201.68   22.50
  -4  -3  -4  242.28   21.20
   4   3   4  261.97   23.70
   4   3   4  235.68   21.70
  -5  -3  -4   71.59    7.20
  -5  -3  -4   70.59    9.30
  -5  -3  -4   52.09    9.50
   5   3   4   73.09    8.50
   5   3   4   47.50   10.80
  -6  -3  -4   55.49    6.90
  -6  -3  -4   35.30    9.60
  -6  -3  -4   49.99    9.40
   6   3   4   42.00   12.30
   6   3   4   53.69    8.50
  -7  -3  -4   11.90    9.90
  -7  -3  -4   32.30   10.20
  -7  -3  -4   26.40    7.10
   7   3   4    9.50    8.80
   7   3   4   34.10   11.80
   7   3   4   33.50   14.70
   8  -4  -4  109.19   10.90
   8  -4  -4   84.79   15.40
  -8   4   4   84.89   14.10
   7  -4  -4   -1.70    4.50
   7  -4  -4   -0.30   10.30
  -7   4   4   -4.60    7.80
  -7   4   4   -2.00    8.50
   6  -4  -4    1.50    3.50
   6  -4  -4    2.80    7.80
  -6   4   4   -3.70    6.00
  -6   4   4    5.10    7.10
   5  -4  -4  284.17   25.40
   5  -4  -4  257.37   23.10
  -5   4   4  282.77   24.20
  -5   4   4  198.78   24.40
   4  -4  -4  100.59    9.90
   4  -4  -4  127.29   12.90
  -4   4   4   91.69   11.00
  -4   4   4  107.59   10.90
   3  -4  -4   -1.00    1.10
   3  -4  -4    0.30    1.00
   3  -4  -4   -0.10    1.60
   3  -4  -4    6.70    4.20
  -3   4   4    2.20    2.50
  -3   4   4   -0.10    2.90
  -3   4   4   -1.60    3.30
   2  -4  -4   89.09    8.00
   2  -4  -4  104.79    9.60
  -2   4   4   74.69    7.80
  -2   4   4   84.39    8.70
  -2   4   4   69.99    7.90
   1  -4  -4  591.64   51.69
   1  -4  -4  600.84   52.09
   1  -4  -4  572.44   51.79
  -1   4   4  574.84   51.79
   0  -4  -4   43.50    4.90
   0  -4  -4   49.99    5.70
   0  -4  -4   39.70    5.30
  -1  -4  -4  400.36   36.70
  -1  -4  -4  426.46   36.40
  -1  -4  -4  435.96   36.80
   1   4   4  370.06   36.00
   1   4   4  403.26   36.00
   1   4   4  438.46   36.90
  -2  -4  -4  764.42   65.89
  -2  -4  -4  775.32   66.29
   2   4   4  724.43   65.49
   2   4   4  714.73   66.39
  -3  -4  -4   14.50    1.90
  -3  -4  -4   12.50    4.30
  -3  -4  -4    9.20    1.80
  -3  -4  -4    7.60    4.80
   3   4   4   12.20    6.30
   3   4   4    6.60    3.20
  -4  -4  -4    8.80    6.10
  -4  -4  -4    1.80    2.70
  -4  -4  -4    3.20    5.40
   4   4   4    0.30    4.00
   4   4   4   -3.70    7.30
  -5  -4  -4   40.90    5.50
  -5  -4  -4   29.00    8.40
  -5  -4  -4   48.40    9.10
   5   4   4   43.00   10.50
   5   4   4   34.70    6.90
  -6  -4  -4   71.59    7.90
  -6  -4  -4   67.99   11.60
  -6  -4  -4   57.19   11.30
   6   4   4   56.99   12.80
   6   4   4   54.29    9.90
   8  -5  -4  121.49   14.40
   8  -5  -4  139.49   20.20
  -8   5   4  160.48   18.10
  -8   5   4  169.88   17.90
   7  -5  -4  174.28   16.20
   7  -5  -4  144.19   19.70
  -7   5   4  140.59   17.50
  -7   5   4  199.08   20.30
   6  -5  -4   34.20    5.80
   6  -5  -4   53.29    9.60
  -6   5   4   61.19    9.70
  -6   5   4   60.19    8.30
   5  -5  -4   36.80    4.30
   5  -5  -4   24.50    7.80
  -5   5   4   36.70    6.10
  -5   5   4   28.80    7.10
   4  -5  -4  479.05   46.30
   4  -5  -4  527.65   46.30
   4  -5  -4  559.94   47.90
  -4   5   4  573.04   47.50
  -4   5   4  539.15   46.80
   3  -5  -4  252.87   22.70
   3  -5  -4  242.18   24.10
  -3   5   4  284.07   23.60
  -3   5   4  238.78   22.80
   2  -5  -4  107.59   11.20
   2  -5  -4  107.99    9.80
  -2   5   4  107.99   10.20
  -2   5   4   82.59    9.30
  -2   5   4   91.99    9.20
   1  -5  -4    9.30    3.10
   1  -5  -4    2.20    2.50
   1  -5  -4   10.60    3.70
  -1   5   4    5.40    1.50
  -1   5   4    4.60    3.00
  -1   5   4    8.40    1.70
   0  -5  -4   82.09    8.60
   0  -5  -4   73.09    8.10
   0  -5  -4   66.29    7.30
   0   5   4   59.29    6.40
   0   5   4   66.89    6.30
  -1  -5  -4  321.17   27.20
  -1  -5  -4  319.07   27.10
  -1  -5  -4  307.07   26.40
   1   5   4  275.57   27.30
   1   5   4  272.57   26.10
   1   5   4  282.27   26.00
  -2  -5  -4  596.64   51.89
  -2  -5  -4  581.04   52.29
   2   5   4  513.05   52.59
   2   5   4  613.94   51.49
  -3  -5  -4    9.00    4.70
  -3  -5  -4    5.10    4.90
   3   5   4    1.70    6.90
   3   5   4    7.40    3.50
  -4  -5  -4  231.98   23.50
  -4  -5  -4  238.48   21.10
  -4  -5  -4  247.58   23.50
   4   5   4  220.78   25.30
   4   5   4  236.48   22.40
  -5  -5  -4  168.48   15.90
  -5  -5  -4  180.88   20.30
  -5  -5  -4  184.38   19.70
   5   5   4  199.18   22.70
   5   5   4  146.69   17.80
  -6  -5  -4    9.40    9.20
  -6  -5  -4   24.50   10.30
  -6  -5  -4   18.00    5.00
   6   5   4   12.00   11.90
   6   5   4   29.80    8.40
   8  -6  -4  151.48   15.80
   8  -6  -4  178.18   21.70
  -8   6   4  181.28   18.90
  -8   6   4  131.19   19.00
   7  -6  -4  160.28   14.70
   7  -6  -4  150.18   18.80
  -7   6   4  131.99   16.30
  -7   6   4  125.39   17.00
   6  -6  -4   32.60    4.70
   6  -6  -4   18.40    8.60
  -6   6   4   35.00    7.70
  -6   6   4   21.40    8.50
   5  -6  -4    2.30    2.30
   5  -6  -4    6.40    7.30
  -5   6   4   -0.10    6.80
  -5   6   4    2.20    5.10
   4  -6  -4  238.28   26.00
  -4   6   4  268.27   24.40
  -4   6   4  286.97   25.40
   3  -6  -4  201.68   21.20
  -3   6   4  223.08   19.90
  -3   6   4  220.18   20.60
   2  -6  -4   98.49   10.50
   2  -6  -4   96.39   12.00
  -2   6   4   99.39   10.30
  -2   6   4  104.29    9.90
  -2   6   4  102.29   10.90
   1  -6  -4   56.89    6.50
   1  -6  -4   60.69    7.50
   1  -6  -4   50.79    5.90
  -1   6   4   51.39    5.40
  -1   6   4   56.29    6.30
  -1   6   4   45.30    5.20
   0  -6  -4  276.27   26.40
   0  -6  -4  330.27   27.30
   0  -6  -4  330.27   27.60
   0   6   4  256.77   28.30
   0   6   4  283.37   26.10
   0   6   4  292.67   26.10
  -1  -6  -4   -0.40    4.50
  -1  -6  -4    7.00    3.40
  -1  -6  -4    2.40    5.20
   1   6   4   -0.90    5.80
   1   6   4    5.50    2.50
  -2  -6  -4   -0.70    4.20
  -2  -6  -4   -0.60    4.50
   2   6   4    2.50    6.90
   2   6   4    1.00    3.10
  -3  -6  -4   37.40    7.80
  -3  -6  -4   21.80    9.20
   3   6   4   16.70    8.30
   3   6   4   30.30    5.10
  -4  -6  -4    6.90    6.90
   4   6   4    0.50    9.90
   4   6   4   -4.50    5.00
  -5  -6  -4    2.90    9.50
   5   6   4    3.00   12.90
   5   6   4   11.00    6.80
   7  -7  -4   12.60   11.90
  -7   7   4    6.30    8.80
  -7   7   4    4.20   11.00
   6  -7  -4    3.30   10.00
   6  -7  -4   -1.60    3.00
  -6   7   4    8.70    6.90
  -6   7   4    5.50    9.20
   5  -7  -4  101.69   10.00
   5  -7  -4  142.89   15.10
  -5   7   4  116.19   12.00
  -5   7   4  134.09   13.80
   4  -7  -4    5.10    7.10
  -4   7   4    0.60    6.10
  -4   7   4    5.90    4.50
   3  -7  -4   -0.30    6.20
  -3   7   4    0.70    3.60
   2  -7  -4  158.18   16.50
   2  -7  -4  140.19   14.80
  -2   7   4  148.89   14.10
   1  -7  -4   -1.70    4.10
   1  -7  -4    1.70    5.40
  -1   7   4   -0.30    2.90
   0  -7  -4    1.60    4.80
   0  -7  -4    7.40    5.90
   0   7   4    1.10    3.10
   0   7   4  -12.20    7.10
  -1  -7  -4   14.00    6.10
  -1  -7  -4   19.10    6.20
   1   7   4   12.80    8.10
   1   7   4   17.40    3.70
  -2  -7  -4   42.70    8.60
   2   7   4   65.69   11.10
   2   7   4   47.50    6.30
  -3  -7  -4    7.70    7.70
   3   7   4   -0.80    9.70
   3   7   4    8.60    5.00
  -4  -7  -4    7.10    9.10
   4   7   4    4.90    5.90
   4   7   4    4.90   10.50
   7  -8  -4    7.50   13.00
   7  -8  -4   -2.20    3.70
  -7   8   4   -1.80    9.30
   6  -8  -4   84.39   13.80
  -6   8   4   68.29   10.80
   5  -8  -4   55.69   11.50
  -5   8   4   67.49    8.90
   4  -8  -4    6.70    8.70
  -4   8   4   11.00    4.90
   3  -8  -4   69.39   10.40
  -3   8   4   80.39    8.60
   2  -8  -4  153.58   18.20
   2  -8  -4  204.08   20.10
  -2   8   4  192.48   17.30
   1  -8  -4  161.38   17.90
   1  -8  -4  167.38   19.70
  -1   8   4  187.08   16.60
   0  -8  -4    7.60    5.90
   0  -8  -4    5.70    7.00
   0   8   4    8.00    4.00
   0   8   4    0.50    9.30
  -1  -8  -4   -0.90    6.60
  -1  -8  -4   -2.70    7.40
   1   8   4   -2.80    4.00
   1   8   4    6.40    8.40
  -2  -8  -4  156.58   18.20
   2   8   4  147.29   15.30
   2   8   4  148.99   19.00
  -3  -8  -4   -1.10    8.80
   3   8   4   -0.70   12.60
   3   8   4   -2.80    5.60
   6  -9  -4   87.49   15.70
  -6   9   4   62.29   10.90
   5  -9  -4   54.19   13.50
  -5   9   4   65.89    9.20
   4  -9  -4   -1.40    9.40
  -4   9   4   -3.00    5.50
   3  -9  -4   62.69   11.70
  -3   9   4   61.69    8.10
   2  -9  -4   -1.30   11.10
   2  -9  -4    9.10    9.70
  -2   9   4   14.80    5.10
   1  -9  -4    8.60    8.50
   1  -9  -4   13.50    6.70
  -1   9   4   15.20    4.90
   0  -9  -4    3.10    7.50
   0  -9  -4   -6.60    7.90
   0   9   4    3.50    5.00
   0   9   4   -3.30   11.00
  -1  -9  -4   13.20    7.60
  -1  -9  -4   31.00    9.00
   1   9   4   35.30   12.90
   1   9   4   30.80    5.90
  -2  -9  -4    3.40    8.90
   2   9   4    0.90   13.30
   2   9   4    7.20    5.70
   5 -10  -4    3.20   12.70
  -5  10   4   -3.40    7.60
   4 -10  -4   24.70   11.50
  -4  10   4   13.10    7.00
   3 -10  -4   41.20   11.70
  -3  10   4   42.90    7.70
   2 -10  -4   18.30   11.30
  -2  10   4   25.00    6.20
   1 -10  -4    1.30    8.20
   1 -10  -4    3.60    9.80
  -1  10   4    0.30    5.60
  -1  10   4   -3.90   13.80
   0 -10  -4  109.29   14.50
   0 -10  -4  101.39   15.70
   0  10   4  115.69   18.10
   0  10   4  108.79   11.60
   1  10   4   -9.70   15.40
   1  10   4    6.00    6.40
   0  11  -5   38.90   14.20
   0  11  -5   26.90    9.00
   0 -11   5   45.00   12.00
   0 -11   5   29.20    5.10
   0 -11   5   26.90   10.80
  -1  11  -5    1.10   12.00
  -1  11  -5    3.90    7.90
   1 -11   5    1.00    4.00
   1 -11   5  -10.00    9.90
   1 -11   5    2.80   10.90
  -2  11  -5   85.99   12.10
   2 -11   5   94.49   13.00
   2 -11   5   88.49   15.10
   2 -11   5   82.69    9.10
  -3  11  -5   47.50   10.60
   3 -11   5   75.49    7.70
   3 -11   5   58.99   12.50
   3 -11   5   63.69   13.00
  -4  11  -5   40.30   10.20
   4 -11   5   35.90   12.50
   4 -11   5   44.90    6.70
   2  10  -5   45.80   14.10
   2  10  -5   43.70   10.00
  -2 -10   5   42.40    6.30
  -2 -10   5   39.90   12.00
   1  10  -5   14.90   11.80
   1  10  -5   -4.90    7.90
  -1 -10   5    0.60    4.10
  -1 -10   5    6.40    8.10
  -1 -10   5   -0.80    9.80
   0  10  -5   62.39   12.90
   0 -10   5   73.89   11.80
   0 -10   5   64.89    7.40
   0 -10   5   70.29   11.60
  -1  10  -5   57.99   10.20
   1 -10   5   74.29    7.80
   1 -10   5   78.49   12.10
   1 -10   5   74.49   12.40
  -2  10  -5    2.80    6.80
   2 -10   5   12.70   10.30
   2 -10   5    0.00    8.10
   2 -10   5   -0.50    3.80
  -3  10  -5   32.10    8.10
   3 -10   5   27.50    9.90
   3 -10   5   26.80    9.30
   3 -10   5   26.80    5.30
  -4  10  -5   66.29   10.40
   4 -10   5   40.20   11.70
   4 -10   5   69.59    7.60
  -5  10  -5   48.00   11.00
   5 -10   5   71.29   13.80
   5 -10   5   61.39    8.30
   3   9  -5   -1.20   11.80
   3   9  -5   -3.70    8.20
  -3  -9   5    1.90    8.40
  -3  -9   5   -1.50    5.10
   2   9  -5   22.00   10.60
   2   9  -5   14.70    8.10
  -2  -9   5   42.00    5.30
  -2  -9   5   30.80   10.30
   1   9  -5   98.59   10.70
   1   9  -5   65.09   12.60
  -1  -9   5   73.59   11.40
  -1  -9   5   73.79    8.50
  -1  -9   5  106.89   12.90
   0   9  -5   23.00    6.50
   0   9  -5   21.80    9.10
   0  -9   5    9.30    8.00
   0  -9   5   13.70    7.90
   0  -9   5   11.60    3.70
  -1   9  -5   -2.40    5.90
   1  -9   5   -3.00    3.30
   1  -9   5    4.50    7.10
   1  -9   5   -4.90    7.40
  -2   9  -5  191.88   21.10
   2  -9   5  194.48   22.80
   2  -9   5  220.08   22.20
   2  -9   5  227.38   19.70
  -3   9  -5  107.69   13.00
   3  -9   5  125.79   14.80
   3  -9   5  126.69   14.20
   3  -9   5  113.89   11.60
  -4   9  -5   39.40    8.50
   4  -9   5   47.50    6.40
   4  -9   5   43.30   10.90
  -5   9  -5    3.20    8.10
   5  -9   5   10.00    5.10
   5  -9   5    3.10    9.20
  -6   9  -5   34.20   10.20
   6  -9   5   16.60   11.70
   6  -9   5   23.20    6.70
   4   8  -5   57.59    9.80
   4   8  -5   31.50   13.10
  -4  -8   5   45.40   11.10
  -4  -8   5   47.20    7.10
   3   8  -5  284.87   28.80
   3   8  -5  255.87   26.20
  -3  -8   5  251.07   24.60
  -3  -8   5  283.07   27.80
   2   8  -5  137.09   12.90
   2   8  -5   85.09   14.10
  -2  -8   5  114.69   11.70
  -2  -8   5  119.29   14.30
   1   8  -5   16.00    5.60
   1   8  -5   25.00    8.00
  -1  -8   5   21.40    7.40
  -1  -8   5   14.50    3.80
  -1  -8   5   23.40    6.70
   0   8  -5   17.90    7.70
   0   8  -5   19.50    5.70
   0  -8   5   22.80    3.90
   0  -8   5   21.60    6.40
   0  -8   5   27.80    7.10
  -1   8  -5  181.88   19.20
   1  -8   5  198.88   20.40
   1  -8   5  218.58   20.70
   1  -8   5  191.58   18.10
  -2   8  -5 1125.89  100.79
   2  -8   5 1092.99  101.39
   2  -8   5 1180.08  101.49
   2  -8   5 1150.18  100.29
  -3   8  -5   24.60    6.50
   3  -8   5   22.90    4.70
   3  -8   5   44.00    7.50
   3  -8   5   39.60    8.30
  -4   8  -5   -6.10    6.00
   4  -8   5   -3.00    6.00
   4  -8   5   -3.00    7.90
   4  -8   5    0.70    3.90
  -5   8  -5   83.49   10.60
   5  -8   5   74.99   13.20
   5  -8   5   68.19    8.70
   6  -8   5  789.62   68.79
   6  -8   5  746.13   70.99
   7  -8   5    4.60    6.40
   7  -8   5   -9.70   11.30
   5   7  -5  124.19   19.10
  -5  -7   5  163.98   15.10
  -5  -7   5  140.29   17.90
   4   7  -5  240.58   23.00
   4   7  -5  224.48   25.90
  -4  -7   5  221.18   21.50
  -4  -7   5  226.68   24.40
   3   7  -5   36.70    7.50
   3   7  -5   47.60   10.40
  -3  -7   5   47.40    9.40
  -3  -7   5   46.10    5.80
   2   7  -5  244.38   22.90
   2   7  -5  241.58   23.80
  -2  -7   5  251.87   22.10
  -2  -7   5  221.68   23.60
   1   7  -5    4.30    5.60
   1   7  -5    6.90    4.40
  -1  -7   5    4.30    2.80
  -1  -7   5    8.40    5.20
  -1  -7   5   -1.60    5.10
   0   7  -5  573.74   50.09
   0   7  -5  582.04   51.19
   0  -7   5  604.34   50.89
   0  -7   5  505.05   50.49
   0  -7   5  557.04   49.70
  -1   7  -5  134.29   13.50
   1  -7   5  135.89   14.70
   1  -7   5  121.29   14.60
   1  -7   5  129.19   12.50
  -2   7  -5  236.88   21.90
   2  -7   5  244.78   21.30
   2  -7   5  229.18   22.50
   2  -7   5  215.48   22.50
  -3   7  -5  198.88   18.70
   3  -7   5  210.58   17.90
   3  -7   5  173.28   19.10
   3  -7   5  175.08   19.80
  -4   7  -5  180.48   19.20
   4  -7   5  204.78   20.90
   4  -7   5  183.58   18.00
   4  -7   5  201.88   19.60
  -5   7  -5   45.30    7.90
   5  -7   5   32.00    5.90
   5  -7   5   36.80    9.40
   6  -7   5  544.45   47.20
   6  -7   5  495.15   49.30
   7  -7   5   25.90    7.40
   7  -7   5   15.30   12.30
   6   6  -5   -1.20   11.60
  -6  -6   5   13.10    7.00
  -6  -6   5    0.50    9.30
   5   6  -5   -1.60    9.60
   5   6  -5    9.30    7.10
  -5  -6   5    9.60    5.30
  -5  -6   5    4.40    8.10
   4   6  -5    8.20    8.80
   4   6  -5   21.90    6.30
  -4  -6   5   16.30    4.50
  -4  -6   5   14.70    7.60
   3   6  -5    4.40    7.10
   3   6  -5   -0.10    4.90
  -3  -6   5   -1.40    6.00
  -3  -6   5    1.30    3.30
   2   6  -5   -0.50    4.10
   2   6  -5    2.20    5.10
  -2  -6   5    2.20    4.50
  -2  -6   5   -0.90    2.70
   1   6  -5   -1.70    3.50
   1   6  -5    1.50    4.70
  -1  -6   5   -2.60    4.80
  -1  -6   5    1.80    4.40
  -1  -6   5    2.40    2.50
   0   6  -5    8.30    3.60
   0  -6   5    8.50    4.70
   0  -6   5   15.90    4.20
   0  -6   5    8.00    2.60
  -1   6  -5  350.66   28.80
  -1   6  -5  362.56   29.00
   1  -6   5  274.97   28.30
   1  -6   5  311.07   29.30
   1  -6   5  313.57   29.20
  -2   6  -5   41.10    5.40
  -2   6  -5   45.10    5.40
   2  -6   5   33.90    4.50
   2  -6   5   26.10    5.90
   2  -6   5   36.90    6.10
  -3   6  -5  125.99   13.50
  -3   6  -5  120.89   12.90
   3  -6   5  141.09   12.80
   3  -6   5  145.19   14.20
   3  -6   5  129.59   14.60
  -4   6  -5   10.60    4.60
  -4   6  -5   13.70    5.10
   4  -6   5    6.90    5.50
   4  -6   5    3.10    3.50
   4  -6   5    6.20    5.80
  -5   6  -5   69.79    9.30
  -5   6  -5   72.29    9.50
   5  -6   5   61.19   11.60
   5  -6   5   98.49   11.50
   5  -6   5   53.49    7.90
  -6   6  -5   -4.20    7.20
   6  -6   5   10.40    5.40
   6  -6   5   11.90    9.20
  -7   6  -5  192.68   20.00
   7  -6   5  178.18   21.30
   7  -6   5  177.58   18.20
   6   5  -5   -2.30   10.00
  -6  -5   5   -0.40    6.30
  -6  -5   5   -3.40    8.30
   5   5  -5   43.50   10.50
   5   5  -5   20.50    7.00
  -5  -5   5   25.70    5.70
  -5  -5   5   15.70    7.60
  -5  -5   5   30.40    8.00
   4   5  -5  241.38   24.40
   4   5  -5  231.38   22.70
  -4  -5   5  243.78   22.00
  -4  -5   5  219.38   23.00
  -4  -5   5  255.07   23.80
   3   5  -5   13.80    5.90
   3   5  -5    3.30    4.30
  -3  -5   5   11.00    3.40
  -3  -5   5   12.90    5.70
  -3  -5   5   17.50    4.70
   2   5  -5   -2.20    4.40
   2   5  -5   -3.70    3.20
   2   5  -5    4.20    3.40
  -2  -5   5   -1.90    2.50
  -2  -5   5    0.50    2.90
  -2  -5   5   -2.10    3.70
   1   5  -5   65.09    6.70
   1   5  -5   77.89    8.30
   1   5  -5   64.49    6.90
  -1  -5   5   63.59    6.80
  -1  -5   5   59.99    7.40
  -1  -5   5   63.59    7.90
  -1  -5   5   72.49    7.70
  -1  -5   5   58.59    6.70
   0   5  -5  609.84   52.29
   0   5  -5  599.24   52.19
   0  -5   5  609.54   52.89
   0  -5   5  554.74   52.49
   0  -5   5  582.24   52.09
  -1   5  -5  262.67   23.20
  -1   5  -5  263.37   23.10
  -1   5  -5  240.28   22.80
   1  -5   5  256.47   23.00
   1  -5   5  284.67   24.00
   1  -5   5  264.57   23.40
   1  -5   5  246.88   23.60
  -2   5  -5    0.10    2.60
  -2   5  -5    1.90    2.20
  -2   5  -5    3.90    3.40
   2  -5   5    1.50    3.40
   2  -5   5    3.30    3.80
   2  -5   5    0.50    2.40
   2  -5   5    1.50    3.60
  -3   5  -5   76.49    8.30
  -3   5  -5   81.99    8.80
  -3   5  -5   87.29    8.80
   3  -5   5   90.89   10.30
   3  -5   5   92.39    9.90
   3  -5   5   83.19    8.80
   3  -5   5   68.29    8.30
  -4   5  -5  108.39   11.60
  -4   5  -5  111.29   12.30
  -4   5  -5  119.09   12.50
   4  -5   5  105.29   11.70
   4  -5   5  118.39   12.60
   4  -5   5  118.69   13.80
  -5   5  -5  213.98   22.70
  -5   5  -5  205.48   22.70
  -5   5  -5  235.08   22.10
   5  -5   5  252.37   24.30
   5  -5   5  240.38   22.00
   5  -5   5  260.47   23.00
  -6   5  -5   20.30    7.20
   6  -5   5   26.20    5.80
   6  -5   5   14.00    9.30
  -7   5  -5  211.68   22.90
   7  -5   5  228.68   21.20
   7  -5   5  189.88   22.80
  -8   5  -5    8.20   10.70
   8  -5   5    9.60   14.20
   7   4  -5    3.00   12.80
  -7  -4   5    0.80    7.20
  -7  -4   5   11.40   10.00
   6   4  -5  128.29   18.20
  -6  -4   5  168.58   16.60
  -6  -4   5  186.58   19.10
  -6  -4   5  161.98   17.70
   5   4  -5    7.50    7.20
   5   4  -5    1.50    5.50
  -5  -4   5   -1.40    6.50
  -5  -4   5   -0.50    6.00
  -5  -4   5   -0.90    4.30
   4   4  -5  297.37   26.00
   4   4  -5  277.57   24.70
  -4  -4   5  226.08   25.30
  -4  -4   5  272.37   24.20
  -4  -4   5  255.97   25.20
   3   4  -5   62.39    6.90
   3   4  -5   62.89    8.10
  -3  -4   5   50.49    6.30
  -3  -4   5   59.79    7.30
  -3  -4   5   63.79    7.80
   2   4  -5  259.37   24.70
   2   4  -5  273.67   24.20
   2   4  -5  261.87   24.00
  -2  -4   5  270.47   24.20
  -2  -4   5  265.67   24.20
  -2  -4   5  259.47   24.60
  -2  -4   5  270.17   23.90
   1   4  -5   65.79    7.20
   1   4  -5   63.79    6.40
   1   4  -5   63.89    6.50
  -1  -4   5   67.69    7.60
  -1  -4   5   65.79    6.50
  -1  -4   5   51.19    6.50
  -1  -4   5   60.59    6.40
  -1  -4   5   57.69    6.60
   0   4  -5  739.43   68.29
   0   4  -5  786.12   68.39
   0  -4   5  724.73   68.29
   0  -4   5  774.42   68.19
   0  -4   5  790.42   68.59
   0  -4   5  811.42   68.49
   0  -4   5  806.52   68.89
  -1   4  -5   19.20    2.70
  -1   4  -5   22.80    3.20
  -1   4  -5   13.20    2.80
   1  -4   5   16.70    3.30
   1  -4   5   16.50    3.50
   1  -4   5   19.70    2.90
   1  -4   5   23.60    4.20
  -2   4  -5  864.91   75.49
  -2   4  -5  833.82   75.49
  -2   4  -5  872.31   75.59
   2  -4   5  830.52   75.89
   2  -4   5  852.71   75.89
   2  -4   5  849.02   75.59
   2  -4   5  890.91   75.49
  -3   4  -5   39.00    4.80
  -3   4  -5   29.90    4.00
  -3   4  -5   28.80    4.30
   3  -4   5   28.30    4.00
   3  -4   5   25.50    5.40
   3  -4   5   32.40    5.10
   3  -4   5   28.90    4.70
  -4   4  -5   -4.50    4.10
  -4   4  -5    0.00    3.90
  -4   4  -5   -0.60    3.20
   4  -4   5   -0.40    5.10
   4  -4   5    2.70    4.40
   4  -4   5    0.90    3.60
   4  -4   5    1.80    3.10
  -5   4  -5   18.40    9.00
  -5   4  -5   29.40    6.10
  -5   4  -5   17.10    4.60
   5  -4   5   19.00    6.00
   5  -4   5   18.40    4.40
   5  -4   5   16.50    7.10
  -6   4  -5   -4.80    5.20
  -6   4  -5    2.10    6.40
   6  -4   5   -2.80    4.80
   6  -4   5    2.30    8.40
  -7   4  -5   13.50    7.60
  -7   4  -5   21.70    8.80
   7  -4   5   32.40   11.50
  -8   4  -5    6.80   10.30
   8  -4   5   22.60   12.40
   7   3  -5    4.10    9.70
  -7  -3   5    0.00    9.10
  -7  -3   5   26.90    7.30
   6   3  -5  348.17   36.50
  -6  -3   5  342.27   36.00
  -6  -3   5  415.16   34.40
  -6  -3   5  379.66   35.20
   5   3  -5  103.59   11.30
   5   3  -5   78.59    9.10
  -5  -3   5   60.09    9.30
  -5  -3   5   82.09   10.30
  -5  -3   5   75.19    8.50
   4   3  -5   28.40    6.10
   4   3  -5   23.60    4.60
   4   3  -5   15.80    4.00
  -4  -3   5   19.10    5.40
  -4  -3   5   23.00    3.80
  -4  -3   5   18.30    5.10
   3   3  -5    4.90    3.00
   3   3  -5    5.70    2.60
   3   3  -5    2.30    3.90
  -3  -3   5    7.30    2.60
  -3  -3   5    3.10    3.50
  -3  -3   5    4.20    3.80
  -3  -3   5    2.00    3.60
   2   3  -5  193.18   16.30
   2   3  -5  179.98   15.70
   2   3  -5  159.48   15.60
  -2  -3   5  153.28   15.50
  -2  -3   5  168.18   15.80
  -2  -3   5  175.68   15.90
  -2  -3   5  166.88   16.20
   1   3  -5  110.59    9.60
   1   3  -5   91.19    9.40
   1   3  -5  113.69    9.80
  -1  -3   5  102.79   10.30
  -1  -3   5  107.19    9.90
  -1  -3   5   93.69    9.40
  -1  -3   5   91.99    9.50
   0   3  -5   71.29    6.80
   0   3  -5   72.39    6.80
   0   3  -5   62.19    6.60
   0  -3   5   67.09    7.00
   0  -3   5   71.09    7.10
   0  -3   5   70.29    6.70
   0  -3   5   73.09    7.80
  -1   3  -5    6.00    1.90
  -1   3  -5    8.50    2.00
  -1   3  -5    4.40    2.10
   1  -3   5    8.70    2.60
   1  -3   5    5.20    2.40
   1  -3   5   14.50    3.10
   1  -3   5   11.60    2.00
  -2   3  -5  189.08   18.20
  -2   3  -5  225.98   18.40
  -2   3  -5  193.48   18.30
   2  -3   5  194.28   18.20
   2  -3   5  227.18   18.80
   2  -3   5  179.58   18.40
   2  -3   5  201.08   18.80
  -3   3  -5    1.00    2.90
  -3   3  -5    0.00    2.70
  -3   3  -5    2.00    2.30
   3  -3   5   -0.40    3.60
   3  -3   5    2.50    2.70
   3  -3   5    2.80    2.40
   3  -3   5   -1.00    3.40
  -4   3  -5  108.39   12.00
  -4   3  -5  146.59   13.10
  -4   3  -5  140.19   12.70
   4  -3   5  123.89   13.10
   4  -3   5  121.19   12.60
   4  -3   5  113.19   12.30
   4  -3   5  124.49   13.70
  -5   3  -5  243.88   21.10
  -5   3  -5  205.18   19.90
   5  -3   5  203.78   20.00
   5  -3   5  203.18   21.60
   5  -3   5  211.68   20.60
   5  -3   5  218.08   20.30
  -6   3  -5   12.10    5.10
  -6   3  -5   24.90    7.10
   6  -3   5    4.80    7.70
   6  -3   5    5.60    5.10
   6  -3   5    6.60    6.20
  -7   3  -5    2.40    7.90
  -7   3  -5    4.50    6.60
   7  -3   5    3.40   10.40
  -8   3  -5    6.50    8.30
  -8   3  -5   -2.20   10.10
   8  -3   5    6.80   13.10
   7   2  -5    6.90   10.40
  -7  -2   5    2.90    6.70
  -7  -2   5   -8.10    8.40
   6   2  -5   23.90    6.10
   6   2  -5   29.10    8.90
  -6  -2   5   25.50    5.80
  -6  -2   5   44.60    8.70
   5   2  -5   55.19    7.30
   5   2  -5   85.19    9.80
   5   2  -5   61.79    8.00
  -5  -2   5   58.89    7.40
  -5  -2   5   75.59    9.00
  -5  -2   5   65.99    8.20
   4   2  -5   44.80    7.50
   4   2  -5   61.49    6.70
   4   2  -5   48.10    6.30
  -4  -2   5   52.99    7.00
  -4  -2   5   69.09    6.40
  -4  -2   5   72.89    7.90
  -4  -2   5   57.99    7.10
   3   2  -5  215.88   19.70
   3   2  -5  216.48   19.10
   3   2  -5  218.58   19.00
  -3  -2   5  206.28   19.20
  -3  -2   5  202.28   19.00
  -3  -2   5  197.08   19.40
  -3  -2   5  210.28   19.60
   2   2  -5  374.06   33.30
   2   2  -5  378.16   33.20
   2   2  -5  396.56   33.50
  -2  -2   5  372.66   33.20
  -2  -2   5  357.66   33.40
  -2  -2   5  364.16   33.50
  -2  -2   5  375.36   33.60
   1   2  -5 2106.39  187.58
   1   2  -5 2115.59  187.48
   1   2  -5 2161.58  187.58
  -1  -2   5 2165.48  187.88
  -1  -2   5 2144.09  187.68
  -1  -2   5 2074.89  187.48
  -1  -2   5 2182.28  187.68
   0   2  -5    1.80    1.30
   0   2  -5    4.70    1.60
   0   2  -5    1.20    1.70
   0  -2   5    1.30    1.60
   0  -2   5   -1.30    1.40
   0  -2   5    0.80    2.00
   0  -2   5    4.80    2.00
  -1   2  -5  575.84   49.60
  -1   2  -5  586.34   49.70
  -1   2  -5  540.45   49.70
   1  -2   5  556.24   49.70
   1  -2   5  585.64   49.70
   1  -2   5  537.95   49.60
   1  -2   5  556.04   49.99
  -2   2  -5   94.19    8.80
  -2   2  -5  104.29    9.10
  -2   2  -5   76.59    9.00
   2  -2   5   98.19    9.10
   2  -2   5   99.99    9.40
   2  -2   5   94.49    8.90
   2  -2   5   85.49    9.50
  -3   2  -5   -0.80    2.90
  -3   2  -5    0.50    2.10
  -3   2  -5   -1.10    2.80
   3  -2   5    3.50    3.40
   3  -2   5    1.50    2.30
   3  -2   5   -3.30    3.20
   3  -2   5    0.20    2.60
  -4   2  -5  657.03   57.69
  -4   2  -5  627.44   57.89
  -4   2  -5  613.34   57.39
   4  -2   5  624.44   57.39
   4  -2   5  671.83   58.19
   4  -2   5  679.13   57.59
   4  -2   5  666.43   57.89
  -5   2  -5  288.07   27.10
  -5   2  -5  349.96   28.20
   5  -2   5  263.37   28.40
   5  -2   5  311.37   27.20
   5  -2   5  275.27   27.60
   5  -2   5  309.07   27.40
  -6   2  -5   15.70    7.10
  -6   2  -5   28.10    5.40
   6  -2   5   18.40    7.00
   6  -2   5   12.20    8.20
   6  -2   5   11.10    5.70
  -7   2  -5  106.89   12.20
  -7   2  -5  107.89   13.90
   7  -2   5  112.69   15.20
  -8   2  -5  105.39   15.60
  -8   2  -5  147.89   14.40
   8  -2   5  102.29   18.70
   8   1  -5    5.10   12.60
  -8  -1   5   11.70   10.40
   7   1  -5   38.20   10.40
   7   1  -5   28.50    7.10
  -7  -1   5   22.20    7.40
  -7  -1   5   38.50    9.70
   6   1  -5   11.20    7.80
   6   1  -5   18.10    5.00
  -6  -1   5   18.80    7.30
  -6  -1   5   14.50    5.00
   5   1  -5  706.93   54.89
   5   1  -5  573.74   53.69
  -5  -1   5  603.34   54.69
  -5  -1   5  573.64   53.89
  -5  -1   5  579.44   54.09
  -5  -1   5  616.04   53.69
   4   1  -5   -1.50    3.00
   4   1  -5    1.90    4.30
   4   1  -5    1.90    2.60
  -4  -1   5   -2.80    4.10
  -4  -1   5   -1.20    3.10
  -4  -1   5   -3.40    2.50
  -4  -1   5    0.40    3.40
   3   1  -5    5.10    3.10
   3   1  -5    1.60    2.00
   3   1  -5    9.10    2.50
  -3  -1   5    6.60    2.20
  -3  -1   5    5.10    2.50
  -3  -1   5   11.20    2.90
  -3  -1   5   10.10    3.60
   2   1  -5  337.07   32.30
   2   1  -5  367.66   32.00
   2   1  -5  364.96   32.10
  -2  -1   5  349.87   32.30
  -2  -1   5  355.26   32.10
  -2  -1   5  388.26   32.20
  -2  -1   5  378.46   32.40
   1   1  -5 2502.65  214.78
   1   1  -5 2422.26  214.78
   1   1  -5 2362.86  214.88
  -1  -1   5 2480.15  215.08
  -1  -1   5 2566.34  214.78
  -1  -1   5 2398.86  214.88
  -1  -1   5 2392.16  214.98
   0   1  -5 1387.86  126.09
   0   1  -5 1436.56  126.29
   0  -1   5 1448.36  126.19
   0  -1   5 1477.55  126.49
  -1   1  -5  473.75   41.80
  -1   1  -5  443.66   41.50
   1  -1   5  505.55   42.00
   1  -1   5  457.75   41.60
   1  -1   5  490.45   41.70
  -2   1  -5 1001.00   92.89
  -2   1  -5 1017.40   93.09
   2  -1   5 1122.99   92.89
   2  -1   5 1041.00   93.09
   2  -1   5 1096.49   93.29
   2  -1   5 1064.29   92.99
  -3   1  -5 1328.77  112.19
  -3   1  -5 1275.47  112.59
  -3   1  -5 1257.07  112.39
   3  -1   5 1245.88  112.19
   3  -1   5 1357.86  112.39
   3  -1   5 1276.37  112.59
   3  -1   5 1191.58  112.59
  -4   1  -5  255.17   23.90
  -4   1  -5  220.58   23.10
   4  -1   5  265.17   24.40
   4  -1   5  273.97   23.50
   4  -1   5  270.07   23.90
   4  -1   5  258.37   23.30
  -5   1  -5   72.59    7.70
  -5   1  -5   53.79    6.00
   5  -1   5   50.49    8.10
   5  -1   5   34.00    6.40
   5  -1   5   42.80    7.40
  -6   1  -5  105.89   11.10
  -6   1  -5  126.49   12.80
   6  -1   5   92.09   11.60
   6  -1   5  126.99   13.70
   6  -1   5   83.09   12.10
  -7   1  -5    4.50    6.20
  -7   1  -5   -2.50    7.50
   7  -1   5    6.10    9.70
  -8   1  -5   88.79   10.90
  -8   1  -5   42.10   12.10
   8  -1   5   95.09   16.30
   8   0  -5  -12.30    7.40
   8   0  -5    2.20   10.70
  -8   0   5    5.40   10.10
   7   0  -5    4.40    5.60
   7   0  -5   -1.20    8.80
  -7   0   5    8.20    8.10
   6   0  -5   10.30    4.30
   6   0  -5    8.50    6.30
  -6   0   5    5.20    7.60
  -6   0   5   14.70    6.80
   5   0  -5   92.29   11.00
   5   0  -5   91.09    9.60
  -5   0   5   93.49    9.40
  -5   0   5   91.09   10.90
  -5   0   5   90.09   10.10
   4   0  -5   -0.40    4.00
   4   0  -5    3.50    2.90
   4   0  -5    2.60    2.40
  -4   0   5   -3.10    2.40
  -4   0   5    3.80    2.50
  -4   0   5    1.50    4.00
  -4   0   5   -2.40    3.50
   3   0  -5   87.79    8.80
   3   0  -5   96.09    9.10
   3   0  -5  124.29    9.80
  -3   0   5   73.99    8.90
  -3   0   5   96.79   10.00
  -3   0   5   89.49    8.90
  -3   0   5  100.99    9.10
   2   0  -5   57.19    5.40
   2   0  -5   56.49    6.10
  -2   0   5   62.29    6.20
  -2   0   5   60.09    5.90
  -2   0   5   50.29    5.50
  -2   0   5   56.59    6.00
   1   0  -5    5.10    1.00
   1   0  -5    3.80    2.00
   1   0  -5    3.70    1.60
  -1   0   5    4.50    2.20
  -1   0   5    2.90    1.90
  -1   0   5    5.20    1.60
   0   0  -5    1.10    1.00
   0   0  -5    0.30    0.70
   0   0  -5    3.10    1.80
   0   0   5   -0.40    1.30
   0   0   5   -1.20    1.80
  -1   0  -5  651.33   67.59
  -1   0  -5  823.42   67.29
   1   0   5  772.12   67.39
   1   0   5  778.12   67.69
   1   0   5  791.12   67.49
  -2   0  -5   21.10    3.60
  -2   0  -5   33.90    3.10
  -2   0  -5   25.60    3.70
   2   0   5   29.70    3.50
   2   0   5   27.00    3.70
   2   0   5   25.40    4.30
  -3   0  -5  426.06   42.00
  -3   0  -5  474.65   41.50
  -3   0  -5  523.55   42.10
   3   0   5  490.05   41.80
   3   0   5  498.15   41.60
   3   0   5  437.06   42.20
   3   0   5  444.26   42.10
  -4   0  -5   22.90    5.30
  -4   0  -5   22.40    3.70
  -4   0  -5   30.00    5.30
   4   0   5   32.20    5.90
   4   0   5   32.80    6.10
   4   0   5   25.80    4.50
  -5   0  -5   42.60    7.10
  -5   0  -5   28.00    5.40
  -5   0  -5   47.20    7.10
   5   0   5   32.00    6.20
   5   0   5   53.89    8.10
   5   0   5   45.60    8.10
  -6   0  -5   89.29   11.30
  -6   0  -5   77.49    9.60
  -6   0  -5   93.69   11.60
   6   0   5   92.19   12.80
   6   0   5   76.69   10.50
   6   0   5  100.79   12.20
  -7   0  -5   21.10   10.10
  -7   0  -5   23.20    8.70
  -7   0  -5   20.40    6.50
   7   0   5   15.50   11.20
   7   0   5   18.20    8.70
   7   0   5   38.20    9.80
   8  -1  -5   -3.80    6.40
   8  -1  -5   12.00   11.90
  -8   1   5    7.50    9.90
   7  -1  -5   38.90   10.40
   7  -1  -5   36.30    6.50
  -7   1   5   45.40    9.50
   6  -1  -5    5.30    4.00
   6  -1  -5   16.80    7.40
  -6   1   5   14.10    6.30
  -6   1   5    8.60    6.60
   5  -1  -5    1.00    2.90
   5  -1  -5    4.50    4.90
  -5   1   5   -1.50    5.30
  -5   1   5    2.00    4.40
   4  -1  -5   18.60    3.70
   4  -1  -5   19.80    3.10
   4  -1  -5   14.30    4.80
  -4   1   5   20.60    3.30
  -4   1   5   15.20    4.30
  -4   1   5   30.20    4.20
  -4   1   5   17.60    2.80
   3  -1  -5   37.50    4.80
   3  -1  -5   26.10    3.40
  -3   1   5   38.00    4.10
  -3   1   5   31.40    4.80
  -3   1   5   31.40    3.50
   2  -1  -5  168.08   14.60
   2  -1  -5  149.19   15.10
   2  -1  -5  168.38   14.60
  -2   1   5  159.38   15.20
  -2   1   5  161.98   14.80
  -2   1   5  168.58   14.80
   1  -1  -5  500.35   42.70
   1  -1  -5  499.25   42.80
  -1   1   5  465.05   42.80
  -1   1   5  487.75   42.50
  -1   1   5  465.15   42.50
  -1   1   5  479.15   42.70
   0  -1  -5  199.98   17.70
   0  -1  -5  190.78   17.40
   0  -1  -5  220.78   17.60
   0   1   5  196.68   17.20
   0   1   5  184.58   17.20
   0   1   5  196.68   17.80
   0   1   5  190.08   17.50
  -1  -1  -5   65.49    6.60
  -1  -1  -5   59.99    6.40
   1   1   5   57.99    6.00
   1   1   5   56.69    5.70
   1   1   5   64.59    7.00
   1   1   5   68.49    6.40
  -2  -1  -5  105.69   11.00
  -2  -1  -5  111.89   10.50
  -2  -1  -5  117.69   10.40
  -2  -1  -5  112.19   11.20
   2   1   5  128.79   11.80
   2   1   5  115.19   11.50
   2   1   5  119.79   10.70
  -3  -1  -5   84.09    8.50
  -3  -1  -5   92.79    8.60
  -3  -1  -5   78.19    9.80
  -3  -1  -5   93.49    9.90
   3   1   5   86.49   10.30
   3   1   5   93.59    9.10
   3   1   5  106.89   10.10
  -4  -1  -5   58.79    7.80
  -4  -1  -5   62.39    8.00
  -4  -1  -5   71.19    6.90
   4   1   5   50.59    8.30
   4   1   5   64.09    8.20
   4   1   5   63.89    6.90
  -5  -1  -5  151.08   16.00
  -5  -1  -5  133.79   16.10
  -5  -1  -5  142.09   14.20
   5   1   5  154.58   16.50
   5   1   5  152.58   15.00
   5   1   5  150.48   17.30
  -6  -1  -5    1.30    7.10
  -6  -1  -5    2.20    4.50
  -6  -1  -5    0.60    7.10
   6   1   5   -4.60    8.60
   6   1   5    0.50    8.20
   6   1   5   -0.40    6.00
  -7  -1  -5  376.26   38.00
  -7  -1  -5  375.46   35.40
  -7  -1  -5  389.26   37.30
   7   1   5  422.76   37.00
   7   1   5  352.46   37.60
   7   1   5  391.16   38.80
   8  -2  -5   74.89    9.30
   8  -2  -5   71.89   13.90
  -8   2   5   45.70   11.90
   7  -2  -5   23.40    6.10
   7  -2  -5   44.10    9.50
  -7   2   5   38.00    9.30
  -7   2   5   44.00    9.10
   6  -2  -5  180.38   21.00
   6  -2  -5  206.78   18.30
  -6   2   5  177.18   19.60
  -6   2   5  212.38   20.70
   5  -2  -5   80.89    9.80
   5  -2  -5   61.09    7.40
  -5   2   5   89.39    8.70
  -5   2   5   78.39    9.60
   4  -2  -5   62.79    8.50
   4  -2  -5   70.09    7.20
  -4   2   5   77.09    7.80
  -4   2   5   76.79    8.30
  -4   2   5   75.99    8.00
   3  -2  -5  139.59   12.40
   3  -2  -5  140.09   12.30
   3  -2  -5  137.49   13.50
  -3   2   5  140.59   12.70
  -3   2   5  111.39   13.30
   2  -2  -5    9.30    1.30
   2  -2  -5   11.80    1.30
   2  -2  -5    9.60    2.90
  -2   2   5   12.20    2.00
  -2   2   5   15.70    2.10
  -2   2   5   10.80    2.90
  -2   2   5    9.90    2.10
   1  -2  -5 2169.88  169.88
   1  -2  -5 2033.50  169.78
   1  -2  -5 1826.02  169.88
  -1   2   5 1829.72  169.48
  -1   2   5 1929.61  169.88
  -1   2   5 1765.52  169.48
  -1   2   5 2030.50  169.88
   0  -2  -5 1655.93  143.09
   0  -2  -5 1574.14  143.19
   0  -2  -5 1650.63  143.09
  -1  -2  -5  370.76   32.00
  -1  -2  -5  388.46   32.20
   1   2   5  357.76   31.70
   1   2   5  348.07   32.10
   1   2   5  343.97   31.60
  -2  -2  -5   36.90    4.50
  -2  -2  -5   36.50    3.20
  -2  -2  -5   30.70    3.20
  -2  -2  -5   35.60    4.80
   2   2   5   26.90    3.60
   2   2   5   32.90    4.20
   2   2   5   20.90    4.60
  -3  -2  -5   52.39    4.60
  -3  -2  -5   34.50    4.40
  -3  -2  -5   37.20    6.30
  -3  -2  -5   42.20    6.00
   3   2   5   43.70    6.50
   3   2   5   59.39    5.30
  -4  -2  -5   14.10    5.50
  -4  -2  -5   18.30    5.30
  -4  -2  -5   12.50    3.00
   4   2   5   20.60    5.80
   4   2   5   15.00    4.20
  -5  -2  -5   47.40    8.40
  -5  -2  -5   42.10    6.00
  -5  -2  -5   52.19    8.30
   5   2   5   54.49    9.60
   5   2   5   57.09    9.30
   5   2   5   53.79    7.30
  -6  -2  -5    4.60    4.80
  -6  -2  -5    6.90    8.00
  -6  -2  -5   12.50    7.70
   6   2   5    2.10   10.00
   6   2   5    8.90    6.50
   6   2   5    4.30    9.20
  -7  -2  -5   99.39   15.10
  -7  -2  -5  101.59   11.80
  -7  -2  -5   96.59   14.40
   7   2   5   99.59   17.10
   7   2   5  119.09   13.60
   7   2   5  125.99   16.20
   8  -3  -5  139.29   16.90
   8  -3  -5  105.59   12.60
  -8   3   5  124.29   16.50
   7  -3  -5   29.80    5.90
   7  -3  -5   53.29   10.90
  -7   3   5   40.80    9.10
  -7   3   5   34.50    9.30
   6  -3  -5   -1.20    8.00
   6  -3  -5    1.50    3.40
  -6   3   5   -7.80    6.50
  -6   3   5   -2.40    6.10
   5  -3  -5    2.70    6.10
   5  -3  -5    4.60    2.60
  -5   3   5    2.20    5.30
  -5   3   5   11.60    4.70
   4  -3  -5   75.19    9.50
   4  -3  -5   84.19    7.70
  -4   3   5   89.79    8.70
  -4   3   5   57.39    8.70
   3  -3  -5   28.70    5.00
   3  -3  -5   25.00    2.80
   3  -3  -5   27.90    2.80
  -3   3   5   30.80    3.70
  -3   3   5   23.90    3.70
  -3   3   5   20.40    4.50
   2  -3  -5    3.30    3.10
   2  -3  -5    7.20    1.90
  -2   3   5    5.00    3.10
  -2   3   5    2.00    1.60
  -2   3   5    7.60    1.80
  -2   3   5    6.10    2.40
   1  -3  -5    3.20    2.50
   1  -3  -5    1.90    2.30
   1  -3  -5    1.10    2.00
  -1   3   5    3.90    2.50
   0  -3  -5  247.58   21.60
   0  -3  -5  233.58   21.50
   0  -3  -5  230.38   21.40
  -1  -3  -5    5.90    2.90
  -1  -3  -5    6.50    2.50
  -1  -3  -5    7.50    2.90
   1   3   5    3.10    1.70
   1   3   5    8.40    3.30
   1   3   5    5.10    1.30
  -2  -3  -5  138.79   13.40
  -2  -3  -5  158.48   14.10
   2   3   5  137.29   14.10
   2   3   5  129.89   12.70
   2   3   5  140.29   13.10
  -3  -3  -5    9.10    1.80
  -3  -3  -5    5.00    1.60
  -3  -3  -5    3.50    3.80
  -3  -3  -5    0.70    4.40
   3   3   5    4.80    2.90
   3   3   5   -2.30    5.10
  -4  -3  -5   10.60    5.30
  -4  -3  -5   13.10    5.70
  -4  -3  -5    6.20    2.70
   4   3   5    8.60    3.90
   4   3   5   10.30    6.80
  -5  -3  -5   34.80    4.70
  -5  -3  -5   17.90    7.30
  -5  -3  -5   34.90    8.10
   5   3   5   16.90    6.30
   5   3   5   32.90    9.30
  -6  -3  -5   -1.90    8.20
  -6  -3  -5   -2.60    8.40
  -6  -3  -5    2.30    4.80
   6   3   5    1.00    6.80
   6   3   5    0.90   10.70
   8  -4  -5   79.79   16.40
   8  -4  -5   91.29   11.10
  -8   4   5  143.79   16.00
  -8   4   5  107.69   15.70
   7  -4  -5  172.48   17.80
   7  -4  -5  188.98   22.70
  -7   4   5  202.28   20.60
  -7   4   5  178.98   20.00
   6  -4  -5    6.30    3.50
   6  -4  -5   17.00    8.60
  -6   4   5   -5.70    7.10
  -6   4   5   -2.50    6.50
   5  -4  -5   27.40    7.30
   5  -4  -5   25.50    3.60
  -5   4   5   26.90    6.40
  -5   4   5   24.00    5.60
   4  -4  -5   57.19    5.50
   4  -4  -5   51.19    5.30
   4  -4  -5   53.69    7.90
  -4   4   5   44.30    7.10
  -4   4   5   45.90    6.10
   3  -4  -5  409.16   33.20
  -3   4   5  372.16   32.90
  -3   4   5  320.47   32.30
  -3   4   5  348.37   32.20
  -3   4   5  382.76   32.30
   2  -4  -5  137.39   12.50
   2  -4  -5  129.49   11.30
  -2   4   5  121.09   10.90
  -2   4   5  136.89   12.10
  -2   4   5   96.19   11.00
   1  -4  -5  692.53   62.79
   1  -4  -5  712.33   63.09
   1  -4  -5  724.53   62.89
  -1   4   5  710.43   62.89
   0  -4  -5   18.60    3.90
   0  -4  -5   15.80    3.60
   0  -4  -5   19.40    3.30
  -1  -4  -5 1697.73  144.99
  -1  -4  -5 1550.14  145.09
  -1  -4  -5 1748.93  145.29
   1   4   5 1641.24  145.19
   1   4   5 1634.04  144.59
   1   4   5 1622.64  144.59
  -2  -4  -5  216.28   19.30
  -2  -4  -5  200.28   18.70
   2   4   5  183.78   17.80
   2   4   5  205.48   19.60
  -3  -4  -5   28.10    5.20
  -3  -4  -5   30.30    6.20
   3   4   5   17.20    6.90
   3   4   5   19.20    4.00
  -4  -4  -5    9.00    5.50
  -4  -4  -5    1.10    5.60
  -4  -4  -5    4.70    2.40
   4   4   5    4.70    8.00
   4   4   5    1.20    4.20
  -5  -4  -5   76.79    7.10
  -5  -4  -5   48.70    9.70
  -5  -4  -5   67.39   10.90
   5   4   5   56.09   11.80
   5   4   5   65.19    8.80
  -6  -4  -5   12.40    4.80
  -6  -4  -5   23.20    9.90
  -6  -4  -5    9.20    8.60
   6   4   5    6.80    7.40
   6   4   5   18.40   12.60
   8  -5  -5   16.90   12.80
   8  -5  -5   10.70    6.00
  -8   5   5    4.50   10.60
  -8   5   5   28.30   11.70
   7  -5  -5  778.52   69.09
   7  -5  -5  720.83   66.39
  -7   5   5  737.43   68.39
  -7   5   5  772.02   67.79
   6  -5  -5   13.80    4.10
   6  -5  -5   26.80    8.30
  -6   5   5   26.60    6.90
  -6   5   5   19.30    8.50
   5  -5  -5  183.68   20.60
   5  -5  -5  191.58   18.40
  -5   5   5  232.58   20.80
  -5   5   5  221.28   19.70
   4  -5  -5  204.38   17.10
   4  -5  -5  172.78   17.10
   4  -5  -5  183.08   19.80
  -4   5   5  197.58   19.00
  -4   5   5  224.08   18.30
   3  -5  -5 2101.89  175.98
   3  -5  -5 1999.10  176.28
  -3   5   5 1945.01  175.48
  -3   5   5 1946.31  175.88
   2  -5  -5   10.30    4.40
   2  -5  -5   14.00    3.20
  -2   5   5    9.20    4.00
  -2   5   5   13.30    2.40
  -2   5   5   12.20    2.50
   1  -5  -5   30.50    4.10
   1  -5  -5   16.60    4.70
   1  -5  -5   17.70    3.80
  -1   5   5   23.50    4.10
   0  -5  -5    4.90    3.40
   0  -5  -5    0.40    2.80
   0  -5  -5    4.40    4.00
   0   5   5    0.60    1.30
   0   5   5   -0.60    1.30
   0   5   5   -2.30    5.00
  -1  -5  -5  388.26   35.80
  -1  -5  -5  422.46   36.40
  -1  -5  -5  430.26   36.50
   1   5   5  418.16   36.70
   1   5   5  373.86   35.40
   1   5   5  395.86   35.40
  -2  -5  -5  960.70   92.29
  -2  -5  -5 1075.69   92.89
   2   5   5 1038.00   91.99
   2   5   5 1121.69   92.99
  -3  -5  -5    9.20    5.20
  -3  -5  -5    7.90    5.90
   3   5   5    1.40    3.40
   3   5   5    0.80    7.40
  -4  -5  -5   74.19   10.70
  -4  -5  -5   83.39   12.00
   4   5   5  117.29   13.50
   4   5   5   88.69    9.70
  -5  -5  -5   72.79   12.00
  -5  -5  -5   87.59   11.60
   5   5   5   72.09   10.00
   5   5   5   97.19   15.20
   8  -6  -5    7.40    5.80
  -8   6   5   11.20   10.80
   7  -6  -5   19.80    4.90
   7  -6  -5   25.60   10.10
  -7   6   5   22.60    9.00
  -7   6   5   13.80   10.40
   6  -6  -5   -2.10    3.40
   6  -6  -5    8.40    9.40
  -6   6   5    6.00    6.60
  -6   6   5    5.00    8.20
   5  -6  -5   93.59   11.90
   5  -6  -5   72.49    7.70
  -5   6   5   82.59    9.50
  -5   6   5   82.59   10.60
   4  -6  -5  531.35   48.70
  -4   6   5  529.35   47.40
  -4   6   5  530.45   48.00
   3  -6  -5  594.54   49.90
  -3   6   5  545.25   48.50
  -3   6   5  507.65   49.00
   2  -6  -5   27.40    6.00
   2  -6  -5   21.00    4.20
  -2   6   5   22.10    5.00
  -2   6   5   23.00    3.30
  -2   6   5   18.10    3.50
   1  -6  -5    1.50    3.30
   1  -6  -5   -2.10    5.10
   1  -6  -5    4.90    3.60
  -1   6   5    1.60    2.00
  -1   6   5    4.80    1.90
  -1   6   5    5.30    4.00
   0  -6  -5  262.37   22.60
   0  -6  -5  291.57   23.70
   0  -6  -5  269.47   23.20
   0   6   5  231.08   22.00
   0   6   5  249.68   24.70
   0   6   5  226.18   22.00
  -1  -6  -5   34.40    6.40
  -1  -6  -5   41.40    7.10
  -1  -6  -5   31.00    5.20
   1   6   5   40.10    7.70
   1   6   5   40.00    4.40
  -2  -6  -5   79.09    9.40
  -2  -6  -5   73.39   10.10
   2   6   5   99.49    9.00
   2   6   5   84.89   11.10
  -3  -6  -5  165.98   16.40
  -3  -6  -5  134.19   16.20
   3   6   5  159.88   14.60
   3   6   5  127.99   17.20
  -4  -6  -5   70.29   11.60
   4   6   5   70.79   13.50
   4   6   5   75.19    9.00
  -5  -6  -5   36.80   10.60
   5   6   5   47.70   14.90
   5   6   5   38.20    8.20
   7  -7  -5   34.60   11.70
   7  -7  -5   29.50    5.10
  -7   7   5   35.90    9.30
  -7   7   5   31.60   11.70
   6  -7  -5   93.39    9.60
   6  -7  -5  103.29   15.10
  -6   7   5  102.59   12.00
  -6   7   5  104.69   14.10
   5  -7  -5   -0.90    9.20
  -5   7   5    2.30    7.30
  -5   7   5    2.80    5.40
   4  -7  -5  210.38   22.30
  -4   7   5  182.88   21.10
  -4   7   5  212.18   19.40
   3  -7  -5   98.99   11.90
  -3   7   5   92.59   10.10
   2  -7  -5    9.50    5.40
   2  -7  -5    5.20    4.30
  -2   7   5    5.90    3.10
   1  -7  -5   -0.40    4.40
   1  -7  -5   -3.80    6.10
  -1   7   5    2.20    2.70
   0  -7  -5   -1.80    4.80
   0  -7  -5    0.90    5.90
   0   7   5    2.70    3.00
   0   7   5   -6.20    7.70
  -1  -7  -5  250.67   24.40
  -1  -7  -5  219.78   23.80
   1   7   5  269.17   25.60
   1   7   5  241.88   22.10
  -2  -7  -5  401.86   41.70
   2   7   5  466.65   40.50
   2   7   5  501.75   43.40
  -3  -7  -5   42.30    9.40
   3   7   5   26.60   11.60
   3   7   5   30.70    5.80
  -4  -7  -5   17.80   10.00
   4   7   5    9.00    6.30
   4   7   5   -1.70   11.00
   7  -8  -5   55.09    5.80
   7  -8  -5   69.99   16.10
  -7   8   5   60.69   11.60
   6  -8  -5    1.60   11.60
  -6   8   5   -1.40    7.50
   5  -8  -5   23.50   10.90
  -5   8   5   14.80    6.40
   4  -8  -5  285.17   26.70
  -4   8   5  223.48   23.20
   3  -8  -5  172.78   20.70
  -3   8   5  189.78   17.80
   2  -8  -5    2.40    7.60
   2  -8  -5    2.20    5.10
  -2   8   5    0.40    3.70
   1  -8  -5    6.90    6.70
   1  -8  -5   12.50    5.60
  -1   8   5    5.60    3.50
   0  -8  -5   72.19   10.60
   0  -8  -5   90.39   11.70
   0   8   5   86.79    8.90
   0   8   5   88.09   13.60
  -1  -8  -5   99.39   13.70
  -1  -8  -5  103.99   13.60
   1   8   5  157.78   16.80
   1   8   5  121.09   12.10
  -2  -8  -5   -3.60    7.80
   2   8   5    4.60    4.50
   2   8   5    4.00    9.70
  -3  -8  -5   -1.30    9.40
   3   8   5    7.90   11.30
   3   8   5    4.40    5.70
   6  -9  -5  129.79   19.30
  -6   9   5  121.79   14.70
   5  -9  -5   -7.10   11.50
  -5   9   5    2.00    6.50
   4  -9  -5    7.80   10.10
  -4   9   5   11.20    5.80
   3  -9  -5   30.70    9.90
  -3   9   5   23.10    5.90
   2  -9  -5    0.60    9.90
  -2   9   5    7.80    5.10
   1  -9  -5    3.70    6.80
   1  -9  -5  -11.70    8.20
  -1   9   5   -7.60   12.50
  -1   9   5    3.30    4.50
   0  -9  -5    7.40    7.80
   0  -9  -5    2.80    7.40
   0   9   5   -0.60   11.50
  -1  -9  -5    1.10    9.40
  -1  -9  -5   11.00    7.60
   1   9   5    4.60   11.80
   1   9   5    5.10    4.80
  -2  -9  -5    5.70    9.60
   2   9   5   12.70   13.40
   2   9   5   12.10    5.70
   4 -10  -5   40.80   12.70
  -4  10   5   40.30    8.10
   3 -10  -5    0.40   11.00
  -3  10   5    5.30    6.30
   2 -10  -5    4.00   10.80
  -2  10   5    6.30    5.60
   1 -10  -5   40.50    9.90
   1 -10  -5   43.70   11.10
  -1  10   5   81.79   16.30
  -1  10   5   54.69    7.80
   0 -10  -5    6.60    9.00
   0 -10  -5    8.00   11.20
   0  10   5   -0.10    5.30
   0  10   5    7.00   12.80
   0  11  -6   41.40    9.80
   0  11  -6   28.20   13.60
   0 -11   6   39.80    5.90
   0 -11   6    4.70   10.50
   0 -11   6   38.50   12.20
  -1  11  -6   -7.90   12.20
  -1  11  -6   -4.10    8.30
   1 -11   6    2.90   10.80
   1 -11   6    2.20    4.50
   1 -11   6   -4.30    9.70
  -2  11  -6   13.80    9.10
   2 -11   6    6.10    9.60
   2 -11   6   30.90   11.60
   2 -11   6   26.40    5.20
  -3  11  -6   25.00    9.30
   3 -11   6   24.80   11.90
   3 -11   6   12.80    5.40
   3 -11   6   18.70    9.90
   4 -11   6   36.60    6.80
   2  10  -6   -3.80   11.40
   2  10  -6   -0.80    9.10
  -2 -10   6   -3.40    5.00
  -2 -10   6    5.30   11.70
   1  10  -6    2.50   11.00
   1  10  -6    1.00    8.20
  -1 -10   6    4.10    4.60
  -1 -10   6   -3.10    8.90
  -1 -10   6    1.00    9.90
   0  10  -6    4.30    9.80
   0 -10   6   -7.90    8.70
   0 -10   6   -3.30    4.10
   0 -10   6    2.00    8.80
  -1  10  -6   99.49   16.90
  -1  10  -6  124.49   13.80
   1 -10   6  126.29   15.50
   1 -10   6  105.49   15.10
   1 -10   6  118.39   11.60
  -2  10  -6   39.80    8.70
   2 -10   6   53.79   11.90
   2 -10   6   46.00    9.80
   2 -10   6   42.60    6.20
  -3  10  -6   23.70    7.80
   3 -10   6    5.70    9.70
   3 -10   6    9.60    4.90
   3 -10   6   14.60    8.30
  -4  10  -6   15.20    8.20
   4 -10   6    1.80   10.20
   4 -10   6    2.90    5.00
  -5  10  -6    1.70    8.90
   5 -10   6    8.20   11.60
   5 -10   6   -3.00    5.90
   3   9  -6   14.10    8.90
   3   9  -6    9.20   12.80
  -3  -9   6    3.80    5.20
  -3  -9   6    4.40   10.50
   2   9  -6    2.00    7.80
   2   9  -6    3.20    9.70
  -2  -9   6    2.60    9.10
  -2  -9   6    6.80    4.50
   1   9  -6   18.70    7.30
   1   9  -6   12.20    9.10
  -1  -9   6   22.60    4.50
  -1  -9   6    7.10    8.30
  -1  -9   6   19.20    8.90
   0   9  -6   14.80    6.60
   0   9  -6    4.70    8.70
   0  -9   6    0.90    8.20
   0  -9   6    4.50    3.80
   0  -9   6    2.30    6.80
  -1   9  -6  357.06   33.20
   1  -9   6  379.76   32.00
   1  -9   6  340.27   34.20
   1  -9   6  328.07   33.60
  -2   9  -6   63.39    8.90
   2  -9   6   53.79    9.50
   2  -9   6   59.79   10.50
   2  -9   6   65.69    7.30
  -3   9  -6    3.20    6.50
   3  -9   6   -4.00    7.70
   3  -9   6   -4.30    7.50
   3  -9   6    8.60    4.20
  -4   9  -6   10.90    7.50
   4  -9   6    2.80    4.80
   4  -9   6    3.60    8.00
   4  -9   6   14.90    9.00
  -5   9  -6   49.80   10.20
   5  -9   6   68.39   12.80
   5  -9   6   51.69    7.80
   6  -9   6   14.10   12.50
   6  -9   6   27.30    7.10
   4   8  -6    8.10   11.20
   4   8  -6   -2.80    8.40
  -4  -8   6   -5.30    5.50
  -4  -8   6   -2.30    9.00
   3   8  -6   38.60   11.80
   3   8  -6   30.40    8.60
  -3  -8   6   41.80   10.10
  -3  -8   6   33.10    5.80
   2   8  -6  191.08   21.30
   2   8  -6  185.48   22.70
  -2  -8   6  213.18   22.80
  -2  -8   6  230.38   19.70
   1   8  -6    1.50    5.50
   1   8  -6    8.80    7.10
  -1  -8   6   10.60    7.30
  -1  -8   6    7.00    3.50
  -1  -8   6   -2.30    6.50
   0   8  -6   61.69   10.00
   0   8  -6   72.79    8.50
   0  -8   6   64.19    9.40
   0  -8   6   55.19    6.80
   0  -8   6   63.99    9.70
  -1   8  -6  145.09   14.80
   1  -8   6  137.49   15.60
   1  -8   6  139.49   13.80
   1  -8   6  139.69   16.50
  -2   8  -6  990.10   84.69
   2  -8   6  957.60   84.09
   2  -8   6  946.81   85.19
   2  -8   6  913.31   85.19
  -3   8  -6  202.48   21.00
   3  -8   6  218.98   20.00
   3  -8   6  206.28   22.30
   3  -8   6  216.38   21.90
  -4   8  -6   52.19    8.70
   4  -8   6   67.49    9.30
   4  -8   6   42.80    9.70
   4  -8   6   51.09    6.90
  -5   8  -6  431.86   37.80
   5  -8   6  396.96   36.40
   5  -8   6  372.86   39.10
   6  -8   6  113.09   12.40
   6  -8   6  115.69   16.40
   7  -8   6   31.40    7.90
   7  -8   6   42.20   14.00
   5   7  -6    4.70   10.60
  -5  -7   6    1.40    6.20
  -5  -7   6    5.30    9.70
   4   7  -6   76.99   13.20
   4   7  -6   62.29    9.80
  -4  -7   6   60.89   11.10
  -4  -7   6   54.79    7.80
   3   7  -6  195.98   21.70
   3   7  -6  182.08   19.30
  -3  -7   6  188.28   18.00
  -3  -7   6  181.18   21.00
   2   7  -6   48.80    9.40
   2   7  -6   65.69    8.80
  -2  -7   6   77.79    7.60
  -2  -7   6   86.69   10.30
   1   7  -6   60.49    7.20
   1   7  -6   53.19    8.30
  -1  -7   6   48.60    8.40
  -1  -7   6   46.10    7.80
  -1  -7   6   54.69    6.00
   0   7  -6   51.39    8.00
   0   7  -6   37.00    6.20
   0  -7   6   35.50    6.90
   0  -7   6   39.20    6.80
   0  -7   6   44.30    5.10
  -1   7  -6   96.89    9.00
   1  -7   6   76.69    8.00
   1  -7   6   59.39    9.70
   1  -7   6   82.79   10.00
  -2   7  -6  120.99   13.00
   2  -7   6  123.19   14.00
   2  -7   6  107.49   13.50
   2  -7   6  125.69   11.90
  -3   7  -6  170.08   17.10
   3  -7   6  176.48   16.10
   3  -7   6  156.28   18.30
   3  -7   6  173.58   18.30
  -4   7  -6    8.30    5.80
   4  -7   6    8.20    4.10
   4  -7   6    8.30    6.30
   4  -7   6    7.80    7.50
  -5   7  -6  220.58   22.10
   5  -7   6  218.98   24.00
   5  -7   6  210.58   20.90
   6  -7   6   29.10   10.90
   7  -7   6   -0.10    7.20
   7  -7   6   -5.50   11.20
   6   6  -6   15.70   11.50
  -6  -6   6    5.90    7.40
  -6  -6   6    7.50    9.90
   5   6  -6   12.60   10.20
   5   6  -6    7.90    8.60
  -5  -6   6   20.60    9.20
  -5  -6   6   23.30    6.00
   4   6  -6   14.30    6.20
   4   6  -6    5.10    7.50
  -4  -6   6   15.90    7.80
  -4  -6   6   14.80    4.70
   3   6  -6   27.20    7.80
   3   6  -6   17.30    6.30
  -3  -6   6   56.39    7.50
  -3  -6   6   31.20    5.10
   2   6  -6  153.18   17.40
   2   6  -6  158.18   16.30
  -2  -6   6  156.68   17.00
  -2  -6   6  190.58   15.70
   1   6  -6    0.60    3.70
   1   6  -6   -2.50    4.70
  -1  -6   6    2.60    4.30
  -1  -6   6   -0.10    2.70
  -1  -6   6    0.00    4.80
   0   6  -6   24.40    5.40
   0   6  -6   20.20    5.90
   0   6  -6   31.50    4.30
   0  -6   6   18.60    4.80
   0  -6   6   19.80    3.60
   0  -6   6   20.50    5.70
  -1   6  -6   28.00    4.10
  -1   6  -6   21.30    4.30
   1  -6   6   22.10    3.60
   1  -6   6   23.20    4.90
   1  -6   6    9.10    5.20
  -2   6  -6  255.67   22.30
  -2   6  -6  233.48   22.00
   2  -6   6  223.48   23.10
   2  -6   6  234.58   21.90
   2  -6   6  253.67   23.10
  -3   6  -6   16.20    4.90
  -3   6  -6   11.30    4.30
  -3   6  -6   12.30    4.00
   3  -6   6   22.20    5.60
   3  -6   6    8.20    5.60
   3  -6   6   31.20    3.90
  -4   6  -6   82.39    9.30
  -4   6  -6   72.09    9.70
   4  -6   6   82.69   11.00
   4  -6   6   93.89   10.40
   4  -6   6   82.99    8.80
  -5   6  -6   21.30    6.40
  -5   6  -6   25.70    7.10
   5  -6   6   22.00    8.40
   5  -6   6   16.20    5.10
   5  -6   6   20.80    7.00
  -6   6  -6  517.25   48.40
   6  -6   6  549.85   49.90
   6  -6   6  518.85   47.60
  -7   6  -6    1.00    9.10
   7  -6   6    6.40    6.80
   7  -6   6   -6.10   11.30
   6   5  -6   21.90   11.30
  -6  -5   6   25.30    9.20
  -6  -5   6   17.70    6.80
   5   5  -6   35.20    9.20
   5   5  -6    9.10    8.10
  -5  -5   6   14.20    5.60
  -5  -5   6   20.00    7.60
  -5  -5   6   18.40   12.50
   4   5  -6    6.50    5.40
   4   5  -6    5.40    6.70
  -4  -5   6   11.90    4.10
  -4  -5   6   11.70    6.70
  -4  -5   6    1.90    6.00
   3   5  -6  107.89   12.80
   3   5  -6  131.89   14.20
  -3  -5   6  122.29   12.00
  -3  -5   6  123.39   13.20
  -3  -5   6  111.89   12.90
   2   5  -6  309.57   28.40
   2   5  -6  344.57   28.60
   2   5  -6  332.07   29.30
  -2  -5   6  289.07   29.10
  -2  -5   6  322.17   28.20
  -2  -5   6  295.57   28.50
   1   5  -6  220.78   20.10
   1   5  -6  253.77   20.40
   1   5  -6  255.87   21.00
  -1  -5   6  212.48   20.40
  -1  -5   6  209.68   20.60
  -1  -5   6  196.68   20.00
  -1  -5   6  198.38   20.90
  -1  -5   6  225.38   20.00
   0   5  -6   38.50    4.30
   0   5  -6   25.90    3.80
   0  -5   6   25.50    4.90
   0  -5   6   33.20    3.80
   0  -5   6   27.00    4.60
   0  -5   6   27.30    3.50
   0  -5   6   23.10    4.50
  -1   5  -6   95.39   10.00
  -1   5  -6   96.09    9.60
  -1   5  -6   96.89   10.30
   1  -5   6  108.89    9.90
   1  -5   6  112.29   10.90
   1  -5   6  100.19   10.90
   1  -5   6  101.19   10.60
  -2   5  -6 1240.38  111.29
  -2   5  -6 1272.97  111.39
  -2   5  -6 1253.37  111.49
   2  -5   6 1248.58  111.39
   2  -5   6 1294.77  111.89
   2  -5   6 1268.07  111.59
   2  -5   6 1278.57  111.99
  -3   5  -6   33.70    5.00
  -3   5  -6   33.70    5.30
  -3   5  -6   26.90    4.60
   3  -5   6   24.50    5.80
   3  -5   6   25.70    5.00
   3  -5   6   38.70    4.60
   3  -5   6   39.60    6.10
  -4   5  -6    0.40    4.30
  -4   5  -6    2.80    3.90
  -4   5  -6   -2.90    4.50
   4  -5   6   -1.80    4.80
   4  -5   6    0.70    3.60
   4  -5   6   -0.60    5.30
  -5   5  -6   60.29    9.00
  -5   5  -6   57.99    8.00
   5  -5   6   81.69   11.00
   5  -5   6   74.19    9.40
   5  -5   6   64.59    7.80
  -6   5  -6  507.85   44.90
  -6   5  -6  428.66   44.70
   6  -5   6  531.55   46.00
   6  -5   6  492.05   44.10
  -7   5  -6   35.60   10.30
   7  -5   6   46.20    8.70
   7  -5   6   59.59   12.90
   7   4  -6    1.10   12.90
  -7  -4   6   26.30   10.10
  -7  -4   6   -0.90    7.30
   6   4  -6   64.59   12.00
  -6  -4   6   37.00    9.30
  -6  -4   6   38.20    7.50
  -6  -4   6   44.40    9.90
   5   4  -6  211.28   22.30
  -5  -4   6  174.18   21.10
  -5  -4   6  212.28   21.20
  -5  -4   6  227.68   19.80
   4   4  -6  263.37   27.80
   4   4  -6  279.97   26.80
  -4  -4   6  299.97   26.50
  -4  -4   6  305.27   27.40
  -4  -4   6  303.97   27.80
   3   4  -6   15.70    4.30
   3   4  -6   17.90    5.20
   3   4  -6   18.60    4.00
  -3  -4   6   15.50    3.60
  -3  -4   6   18.30    4.70
  -3  -4   6   24.90    4.80
   2   4  -6  150.58   14.50
   2   4  -6  153.38   14.50
   2   4  -6  168.18   15.30
  -2  -4   6  153.48   14.80
  -2  -4   6  144.19   14.30
  -2  -4   6  160.68   14.70
  -2  -4   6  143.79   15.40
   1   4  -6   85.49    9.00
   1   4  -6   73.89    8.30
   1   4  -6   91.19    8.60
  -1  -4   6  100.59    9.00
  -1  -4   6   76.49    8.50
  -1  -4   6   87.69    8.40
  -1  -4   6   90.89    9.90
   0   4  -6  585.04   47.90
   0   4  -6  490.55   47.70
   0   4  -6  542.65   47.80
   0  -4   6  526.55   47.80
   0  -4   6  555.04   48.00
   0  -4   6  546.45   47.80
   0  -4   6  561.34   48.50
   0  -4   6  538.85   48.00
  -1   4  -6   44.80    4.60
  -1   4  -6   31.20    4.30
  -1   4  -6   36.70    4.20
   1  -4   6   40.70    4.90
   1  -4   6   40.60    4.80
   1  -4   6   34.40    4.20
   1  -4   6   33.40    5.70
  -2   4  -6   91.39    8.80
  -2   4  -6   84.49    9.00
  -2   4  -6   84.89    8.80
   2  -4   6   92.99   10.00
   2  -4   6   91.19    9.70
   2  -4   6   92.19    9.50
   2  -4   6   83.29    8.90
  -3   4  -6    3.10    3.30
  -3   4  -6   -1.60    2.80
  -3   4  -6    4.60    3.10
   3  -4   6    1.50    4.00
   3  -4   6    4.70    2.80
   3  -4   6    2.30    4.10
   3  -4   6   -0.30    3.40
  -4   4  -6  111.89   12.60
  -4   4  -6  115.59   12.10
  -4   4  -6  127.89   12.80
   4  -4   6  108.39   12.20
   4  -4   6  130.99   14.00
   4  -4   6  139.99   13.40
   4  -4   6  116.99   12.70
  -5   4  -6  168.98   16.70
  -5   4  -6  171.98   17.50
   5  -4   6  178.88   19.00
   5  -4   6  152.68   16.70
   5  -4   6  175.78   18.00
  -6   4  -6  106.79   11.50
  -6   4  -6   75.69    9.60
   6  -4   6   63.29    9.60
   6  -4   6   97.79   12.90
  -7   4  -6   36.70    9.80
  -7   4  -6   46.10    8.50
   7  -4   6   32.80   11.40
  -8   4  -6    8.80    8.80
  -8   4  -6   -2.20   10.40
   8  -4   6    3.90   13.70
   7   3  -6    0.10   10.50
  -7  -3   6    6.10    7.00
  -7  -3   6   -4.10    9.00
   6   3  -6   35.90    9.40
  -6  -3   6   52.59    7.00
  -6  -3   6   40.00    9.40
   5   3  -6   69.59    9.10
   5   3  -6   82.09   11.60
  -5  -3   6   96.49   10.90
  -5  -3   6   81.89   10.10
  -5  -3   6  102.59    9.40
   4   3  -6  132.39   13.70
   4   3  -6  137.49   13.70
   4   3  -6  149.49   15.10
  -4  -3   6  139.99   13.50
  -4  -3   6  151.28   15.10
  -4  -3   6  126.99   14.80
   3   3  -6   64.19    7.30
   3   3  -6   72.49    7.60
   3   3  -6   69.09    8.30
  -3  -3   6   72.09    7.30
  -3  -3   6   83.89    8.10
  -3  -3   6   69.99    8.10
  -3  -3   6   73.59    8.10
   2   3  -6    5.70    2.30
   2   3  -6    7.10    2.40
   2   3  -6    3.30    2.90
  -2  -3   6    4.80    3.10
  -2  -3   6    8.00    3.60
  -2  -3   6    3.70    2.20
  -2  -3   6    5.90    3.00
   1   3  -6  149.59   13.30
   1   3  -6  127.69   13.00
   1   3  -6  151.78   13.30
  -1  -3   6  152.68   13.40
  -1  -3   6  148.19   13.20
  -1  -3   6  119.79   13.70
  -1  -3   6  154.98   13.60
   0   3  -6  509.85   45.40
   0   3  -6  498.55   45.30
   0   3  -6  491.05   45.40
   0  -3   6  506.55   45.30
   0  -3   6  526.15   45.50
   0  -3   6  535.35   45.40
   0  -3   6  521.45   45.90
  -1   3  -6 1745.93  158.68
  -1   3  -6 1820.22  158.58
  -1   3  -6 1795.12  158.68
   1  -3   6 1839.92  158.78
   1  -3   6 1698.23  158.98
   1  -3   6 1832.12  158.58
   1  -3   6 1896.31  158.78
  -2   3  -6   51.89    6.10
  -2   3  -6   72.39    7.00
  -2   3  -6   51.69    6.30
   2  -3   6   60.09    6.20
   2  -3   6   79.69    8.00
   2  -3   6   69.59    7.10
   2  -3   6   62.49    7.40
  -3   3  -6   -0.50    2.40
  -3   3  -6   -1.40    2.90
  -3   3  -6   -1.00    3.10
   3  -3   6    1.00    3.00
   3  -3   6   -0.60    2.60
   3  -3   6   -0.10    3.90
   3  -3   6   -1.30    3.70
  -4   3  -6  297.27   29.10
  -4   3  -6  312.17   29.70
  -4   3  -6  316.07   29.40
   4  -3   6  297.97   30.00
   4  -3   6  315.97   29.20
   4  -3   6  362.16   29.60
   4  -3   6  364.86   29.80
  -5   3  -6   -3.50    5.00
  -5   3  -6    3.40    3.90
   5  -3   6    3.10    5.10
   5  -3   6    5.60    6.60
   5  -3   6   -2.80    3.90
   5  -3   6    0.60    4.60
  -6   3  -6   24.80    6.30
  -6   3  -6   37.00    8.00
   6  -3   6   57.49    9.70
   6  -3   6   31.80    7.60
  -7   3  -6   45.70    8.00
  -7   3  -6   32.30    9.00
   7  -3   6   32.20   10.80
  -8   3  -6   27.80   11.00
  -8   3  -6   40.10    8.90
   8  -3   6   47.40   13.50
   7   2  -6   -2.50    8.60
  -7  -2   6   -0.10    9.20
  -7  -2   6   -0.20    6.70
   6   2  -6  130.99   12.80
   6   2  -6  112.89   14.60
  -6  -2   6  102.89   14.00
  -6  -2   6  143.29   13.30
   5   2  -6   -3.60    6.20
   5   2  -6    1.50    3.80
  -5  -2   6    0.10    4.60
  -5  -2   6   -3.50    5.60
  -5  -2   6   -3.90    3.70
   4   2  -6  849.12   75.39
   4   2  -6  858.01   74.69
  -4  -2   6  779.12   74.69
  -4  -2   6  889.81   75.39
  -4  -2   6  896.41   75.09
  -4  -2   6  819.52   75.09
   3   2  -6   17.00    3.20
   3   2  -6   23.80    4.40
   3   2  -6   28.50    3.80
  -3  -2   6   22.30    4.10
  -3  -2   6   23.70    4.10
  -3  -2   6   29.40    4.80
  -3  -2   6   21.50    3.30
   2   2  -6  379.96   32.00
   2   2  -6  358.56   31.80
   2   2  -6  338.27   31.70
  -2  -2   6  344.97   31.80
  -2  -2   6  358.16   32.20
  -2  -2   6  378.16   32.20
  -2  -2   6  344.47   31.90
   1   2  -6   77.19    8.00
   1   2  -6   86.39    8.00
   1   2  -6   76.09    8.20
   1   2  -6   86.59    7.90
  -1  -2   6   86.69    8.40
  -1  -2   6   81.59    7.90
  -1  -2   6   91.39    8.20
  -1  -2   6   85.79    8.70
   0   2  -6 3118.59  264.37
   0   2  -6 2987.10  264.27
   0   2  -6 2943.11  264.37
   0   2  -6 3023.30  264.27
   0  -2   6 2905.21  264.37
   0  -2   6 3117.49  264.27
   0  -2   6 2990.40  264.27
   0  -2   6 3005.20  264.67
  -1   2  -6  194.68   20.30
  -1   2  -6  237.88   20.30
  -1   2  -6  216.58   20.10
   1  -2   6  227.68   20.80
   1  -2   6  234.78   20.30
   1  -2   6  242.88   20.40
  -2   2  -6  436.36   38.40
  -2   2  -6  443.86   38.60
  -2   2  -6  412.06   38.60
   2  -2   6  451.85   38.90
   2  -2   6  432.06   38.70
   2  -2   6  440.76   38.60
   2  -2   6  419.56   38.50
  -3   2  -6   36.10    4.50
  -3   2  -6   41.20    5.10
  -3   2  -6   30.10    5.20
   3  -2   6   38.20    4.90
   3  -2   6   40.60    4.70
   3  -2   6   45.10    5.70
   3  -2   6   41.30    5.70
  -4   2  -6  139.29   11.70
  -4   2  -6  136.09   12.70
   4  -2   6  111.49   12.80
   4  -2   6  106.79   12.00
   4  -2   6  103.19   11.80
   4  -2   6  123.49   13.50
  -5   2  -6  461.85   38.60
  -5   2  -6  384.16   37.70
   5  -2   6  445.56   38.50
   5  -2   6  435.36   39.00
   5  -2   6  385.96   38.00
  -6   2  -6    8.50    4.80
  -6   2  -6    1.80    6.60
   6  -2   6    3.10    5.70
   6  -2   6   15.60    8.40
   6  -2   6    2.40    6.60
  -7   2  -6   62.19    9.40
  -7   2  -6   76.59   11.30
   7  -2   6   78.19   13.70
  -8   2  -6   19.50    8.40
  -8   2  -6   18.40   10.60
   8  -2   6    7.90   13.60
   8   1  -6   54.69   13.20
  -8  -1   6   56.39   12.90
   7   1  -6   18.10    6.40
   7   1  -6   12.90    8.70
  -7  -1   6   11.90    9.10
   6   1  -6  472.75   42.00
   6   1  -6  495.05   43.60
  -6  -1   6  490.05   42.30
  -6  -1   6  402.76   43.20
   5   1  -6   23.40    6.80
   5   1  -6   36.40    5.10
  -5  -1   6   41.90    5.30
  -5  -1   6   33.50    6.60
  -5  -1   6   54.69    7.70
  -5  -1   6   32.90    5.60
   4   1  -6   64.69    7.10
   4   1  -6   75.59    7.90
   4   1  -6   70.99    8.50
  -4  -1   6   68.49    7.60
  -4  -1   6   80.09    8.00
  -4  -1   6   67.69    7.20
  -4  -1   6   64.19    8.20
   3   1  -6   61.69    6.50
   3   1  -6   43.30    6.50
   3   1  -6   66.99    5.90
  -3  -1   6   60.59    6.00
  -3  -1   6   52.79    6.30
  -3  -1   6   69.49    6.60
  -3  -1   6   63.99    7.00
   2   1  -6   62.89    6.50
   2   1  -6   68.99    6.70
   2   1  -6   60.09    6.20
  -2  -1   6   55.89    6.70
  -2  -1   6   71.99    6.70
  -2  -1   6   55.59    6.30
  -2  -1   6   62.39    6.80
   1   1  -6 3614.14  321.67
   1   1  -6 3705.43  321.37
   1   1  -6 3717.83  321.47
  -1  -1   6 3341.17  321.57
  -1  -1   6 3882.71  321.47
  -1  -1   6 3736.03  321.77
  -1  -1   6 3637.64  321.67
   0   1  -6 2216.08  192.18
   0   1  -6 2135.89  191.98
   0  -1   6 2240.58  192.08
   0  -1   6 2157.98  192.38
  -1   1  -6  121.59   11.30
  -1   1  -6  109.79   10.90
   1  -1   6  122.19   11.10
   1  -1   6  128.59   11.80
   1  -1   6  124.69   11.20
  -2   1  -6   64.39    7.00
  -2   1  -6   56.49    6.30
   2  -1   6   66.19    7.70
   2  -1   6   69.49    7.10
   2  -1   6   64.79    6.80
   2  -1   6   67.69    6.70
  -3   1  -6  778.12   68.69
  -3   1  -6  777.12   68.19
   3  -1   6  791.92   68.69
   3  -1   6  751.52   68.79
   3  -1   6  820.62   68.39
   3  -1   6  721.13   68.29
  -4   1  -6   65.29    7.30
  -4   1  -6   44.00    5.90
   4  -1   6   42.80    7.30
   4  -1   6   55.69    7.40
   4  -1   6   66.79    6.60
  -5   1  -6   19.80    6.00
  -5   1  -6   25.60    4.50
   5  -1   6   21.60    7.30
   5  -1   6   23.10    5.20
   5  -1   6   29.20    6.50
  -6   1  -6   -0.40    6.80
  -6   1  -6    3.90    4.70
   6  -1   6   -2.20    8.30
   6  -1   6   -1.90    7.30
   6  -1   6    1.60    5.70
  -7   1  -6  120.89   12.60
  -7   1  -6   95.09   14.30
   7  -1   6  133.09   16.40
   7  -1   6  109.19   15.90
   8   0  -6    1.90   11.80
   8   0  -6    2.10    7.40
  -8   0   6   -5.70    9.50
   7   0  -6  115.19   14.10
   7   0  -6  105.19   11.10
  -7   0   6   78.39   13.10
   6   0  -6   70.99    9.60
   6   0  -6   43.80    6.60
  -6   0   6   41.20    8.40
  -6   0   6   57.79    9.20
   5   0  -6    4.60    5.80
   5   0  -6    7.10    3.30
  -5   0   6   14.90    5.80
  -5   0   6   14.60    3.90
  -5   0   6   12.70    5.00
   4   0  -6  270.87   24.40
   4   0  -6  275.47   25.30
  -4   0   6  252.47   24.40
  -4   0   6  249.08   25.20
  -4   0   6  331.27   25.00
  -4   0   6  263.87   24.60
   3   0  -6 2341.17  205.48
   3   0  -6 2326.97  205.78
  -3   0   6 2372.36  205.98
  -3   0   6 2206.88  205.68
  -3   0   6 2379.06  205.68
  -3   0   6 2413.56  205.58
   2   0  -6   12.90    1.80
   2   0  -6   14.60    2.70
  -2   0   6   11.60    2.40
  -2   0   6   10.00    2.90
  -2   0   6   14.80    2.80
   1   0  -6   24.70    2.90
   1   0  -6   25.20    2.60
   1   0  -6   22.40    3.40
   1   0  -6   22.50    2.40
  -1   0   6   19.10    3.30
  -1   0   6   29.80    3.70
  -1   0   6   25.60    3.00
   0   0  -6  180.18   15.70
   0   0  -6  183.48   15.70
   0   0  -6  177.18   16.20
   0   0   6  165.88   15.80
   0   0   6  174.48   16.30
  -1   0  -6  270.07   23.80
  -1   0  -6  256.87   23.40
  -1   0  -6  280.27   23.40
   1   0   6  258.37   24.00
   1   0   6  275.47   23.60
   1   0   6  249.97   23.60
  -2   0  -6   84.59    7.70
  -2   0  -6   74.09    8.70
  -2   0  -6   83.39    8.50
  -2   0  -6   79.79    7.70
   2   0   6   82.49    9.20
   2   0   6   84.39    8.10
   2   0   6   83.89    8.50
  -3   0  -6    9.00    2.30
  -3   0  -6   10.90    3.50
  -3   0  -6    5.60    3.80
   3   0   6   14.00    3.20
   3   0   6   13.20    4.60
   3   0   6   10.60    4.00
   3   0   6   10.70    2.90
  -4   0  -6  344.37   31.90
  -4   0  -6  324.97   30.90
  -4   0  -6  333.77   31.80
   4   0   6  345.17   32.20
   4   0   6  342.57   31.90
   4   0   6  398.46   31.50
  -5   0  -6  350.46   31.20
  -5   0  -6  341.57   29.90
  -5   0  -6  324.47   31.10
   5   0   6  310.47   31.40
   5   0   6  325.17   31.60
   5   0   6  337.47   30.70
  -6   0  -6   28.20    8.10
  -6   0  -6   32.10    6.10
  -6   0  -6   31.10    8.60
   6   0   6   33.00    8.90
   6   0   6   43.70    7.90
   6   0   6   48.40    9.60
  -7   0  -6   14.80    6.20
  -7   0  -6    0.60    8.60
   7   0   6    1.40   10.10
   7   0   6   13.80   10.10
   7   0   6   -4.80    8.30
   8  -1  -6   13.30    6.80
   8  -1  -6   15.20   11.00
  -8   1   6    6.80   10.50
   7  -1  -6   -5.70    9.00
   7  -1  -6    3.60    5.10
  -7   1   6  -11.40    7.60
   6  -1  -6   49.10    9.70
   6  -1  -6   45.70    6.30
  -6   1   6   53.69    8.10
  -6   1   6   57.99    9.10
   5  -1  -6   86.09   10.30
   5  -1  -6  121.59   13.10
  -5   1   6  116.09   11.60
  -5   1   6   96.89   11.60
   4  -1  -6  741.83   64.19
   4  -1  -6  693.43   63.49
  -4   1   6  720.83   63.59
  -4   1   6  740.03   64.29
  -4   1   6  711.03   63.69
   3  -1  -6   63.29    6.70
   3  -1  -6   53.79    5.60
  -3   1   6   58.79    6.00
  -3   1   6   47.50    5.80
  -3   1   6   57.49    6.70
   2  -1  -6  256.07   21.90
   2  -1  -6  247.48   21.90
   2  -1  -6  294.67   22.50
  -2   1   6  193.78   22.40
  -2   1   6  231.68   22.20
  -2   1   6  250.67   22.00
   1  -1  -6  267.47   23.00
   1  -1  -6  282.27   22.80
  -1   1   6  243.58   22.90
  -1   1   6  263.17   22.50
  -1   1   6  220.28   22.90
  -1   1   6  241.28   22.50
   0  -1  -6   29.20    3.40
   0  -1  -6   34.10    3.80
   0  -1  -6   35.50    3.80
   0   1   6   28.40    2.90
   0   1   6   29.30    3.90
   0   1   6   26.40    3.30
   0   1   6   24.70    2.90
  -1  -1  -6  310.97   26.40
  -1  -1  -6  327.77   26.30
   1   1   6  263.77   25.80
   1   1   6  280.07   26.10
   1   1   6  289.67   25.90
   1   1   6  305.57   26.50
  -2  -1  -6   15.90    3.20
  -2  -1  -6   21.50    2.10
  -2  -1  -6   11.40    3.40
  -2  -1  -6   14.80    2.00
   2   1   6   19.10    3.60
   2   1   6   28.70    4.30
   2   1   6   14.20    3.40
   2   1   6   14.80    2.70
  -3  -1  -6   18.00    4.50
  -3  -1  -6   16.80    3.90
  -3  -1  -6   21.60    2.60
  -3  -1  -6   17.10    2.50
   3   1   6   12.80    3.30
   3   1   6    8.50    4.40
   3   1   6   11.20    4.90
  -4  -1  -6  971.50   82.39
  -4  -1  -6  889.51   83.19
  -4  -1  -6  959.00   83.19
   4   1   6  958.20   83.29
   4   1   6  908.31   82.59
   4   1   6  915.91   83.29
  -5  -1  -6   -1.60    3.30
  -5  -1  -6    1.00    5.90
  -5  -1  -6   -8.00    5.70
   5   1   6    4.20    4.80
   5   1   6   -2.10    7.00
   5   1   6    2.00    7.50
  -6  -1  -6    5.80    7.40
  -6  -1  -6    0.20    7.60
  -6  -1  -6    1.20    4.50
   6   1   6    3.80    9.10
   6   1   6    6.80    6.50
   6   1   6    1.30    9.90
  -7  -1  -6   14.50    6.30
  -7  -1  -6    1.70    8.90
  -7  -1  -6   25.20    9.90
   7   1   6   38.20   12.60
   7   1   6    0.50   10.30
   7   1   6    9.70    8.90
   8  -2  -6   30.40    7.20
   8  -2  -6   30.80   11.70
  -8   2   6   31.40   10.80
   7  -2  -6  198.48   18.50
   7  -2  -6  192.78   22.20
  -7   2   6  165.38   19.40
  -7   2   6  196.78   21.50
   6  -2  -6   45.90    8.50
   6  -2  -6   52.39    5.80
  -6   2   6   41.50    8.50
  -6   2   6   34.70    7.50
   5  -2  -6  203.18   20.10
   5  -2  -6  178.28   17.70
  -5   2   6  215.98   18.80
  -5   2   6  186.78   19.00
   4  -2  -6   62.39    8.30
   4  -2  -6   64.99    6.60
  -4   2   6   66.49    8.10
  -4   2   6   62.39    7.10
   3  -2  -6  613.34   56.29
   3  -2  -6  656.63   55.69
   3  -2  -6  674.63   55.69
  -3   2   6  681.43   55.89
  -3   2   6  576.64   55.69
  -3   2   6  591.84   56.29
   2  -2  -6 1194.48  100.79
  -2   2   6 1111.79  100.79
  -2   2   6 1116.49  100.49
  -2   2   6 1157.18  100.39
  -2   2   6 1129.69  100.39
   1  -2  -6   90.89    8.30
   1  -2  -6   93.69    8.40
   1  -2  -6   95.19    8.60
  -1   2   6   84.49    8.80
  -1   2   6   91.39    8.60
  -1   2   6   79.99    7.60
  -1   2   6   79.99    7.60
   0  -2  -6   98.09    9.90
   0  -2  -6  112.89   10.30
   0  -2  -6  119.69   10.20
   0   2   6   99.69   10.30
   0   2   6  100.79   10.50
  -1  -2  -6   87.69    7.70
  -1  -2  -6   80.99    8.00
   1   2   6   75.59    8.40
   1   2   6   62.49    7.40
   1   2   6   67.39    6.70
   1   2   6   66.59    6.60
  -2  -2  -6  354.26   30.10
  -2  -2  -6  340.57   29.80
   2   2   6  325.37   29.90
   2   2   6  328.97   29.40
   2   2   6  309.57   29.30
  -3  -2  -6   52.99    4.90
  -3  -2  -6   59.19    6.70
  -3  -2  -6   45.70    6.80
  -3  -2  -6   43.80    4.90
   3   2   6   32.10    6.90
   3   2   6   53.79    5.70
  -4  -2  -6  608.64   54.79
  -4  -2  -6  670.73   55.89
  -4  -2  -6  615.54   55.89
   4   2   6  581.14   56.09
   4   2   6  611.14   55.19
   4   2   6  651.63   56.19
  -5  -2  -6    8.00    6.60
  -5  -2  -6    1.90    6.50
  -5  -2  -6    3.80    3.60
   5   2   6    0.70    4.80
   5   2   6    0.00    7.40
   5   2   6   -4.60    7.70
  -6  -2  -6  143.09   12.00
  -6  -2  -6   71.89   13.00
  -6  -2  -6   96.49   13.50
   6   2   6  116.59   12.40
   6   2   6  102.19   14.60
   6   2   6  102.29   15.10
  -7  -2  -6   20.80   10.50
  -7  -2  -6   -6.90    9.70
  -7  -2  -6   10.70    6.40
   7   2   6    4.70    8.80
   7   2   6   14.80   11.80
   7   2   6   22.20   12.80
   8  -3  -6   -0.50    5.70
   8  -3  -6   12.10   12.40
  -8   3   6    2.70    9.70
   7  -3  -6   52.99   11.30
   7  -3  -6   27.90    6.00
  -7   3   6   52.69    9.40
  -7   3   6   41.50   10.20
   6  -3  -6    1.50    3.40
   6  -3  -6    0.30    7.50
  -6   3   6    9.50    7.10
  -6   3   6   11.60    6.20
   5  -3  -6    3.90    6.20
   5  -3  -6    0.60    2.60
  -5   3   6   15.80    5.60
  -5   3   6   12.90    4.70
   4  -3  -6    2.30    2.00
   4  -3  -6    2.30    5.00
  -4   3   6    5.30    3.40
  -4   3   6    6.00    4.70
   3  -3  -6  162.98   14.30
   3  -3  -6  180.18   15.90
   3  -3  -6  162.18   14.30
  -3   3   6  174.78   15.70
  -3   3   6  144.09   14.60
  -3   3   6  163.98   14.80
  -3   3   6  159.78   14.90
   2  -3  -6   67.89    7.90
   2  -3  -6   73.79    6.80
  -2   3   6   62.79    7.20
  -2   3   6   68.59    6.50
  -2   3   6   60.29    6.40
  -2   3   6   64.09    7.30
   1  -3  -6   50.69    5.70
   1  -3  -6   57.89    5.70
   1  -3  -6   52.79    5.80
  -1   3   6   42.20    5.60
  -1   3   6   42.10    5.70
   0  -3  -6  359.76   32.70
   0  -3  -6  386.36   32.60
   0  -3  -6  372.16   32.50
   0   3   6  333.47   32.70
  -1  -3  -6    0.70    3.30
  -1  -3  -6    0.90    2.90
   1   3   6   -0.30    3.20
   1   3   6    1.40    1.60
   1   3   6    2.00    1.30
  -2  -3  -6  161.78   15.40
  -2  -3  -6  189.98   15.90
   2   3   6  144.99   14.50
   2   3   6  167.88   15.90
   2   3   6  150.08   14.80
  -3  -3  -6    1.70    4.40
  -3  -3  -6   -0.70    4.70
   3   3   6    8.70    3.00
   3   3   6    9.30    5.40
  -4  -3  -6    0.40    2.50
  -4  -3  -6    2.60    5.30
  -4  -3  -6    7.10    6.00
   4   3   6    1.50    4.20
   4   3   6    7.30    7.20
  -5  -3  -6   53.99    9.70
  -5  -3  -6   55.09    9.30
  -5  -3  -6   63.69    6.30
   5   3   6   52.19    7.90
   5   3   6   30.60   10.40
  -6  -3  -6   10.20    8.60
  -6  -3  -6    5.90    4.70
  -6  -3  -6    9.40    9.00
   6   3   6   -3.60    9.80
   6   3   6   16.60   11.40
   6   3   6   20.90    7.10
   8  -4  -6   78.89   14.10
   8  -4  -6   29.50    7.20
  -8   4   6   60.39   11.90
  -8   4   6   47.30   12.00
   7  -4  -6   33.50    5.70
   7  -4  -6   52.89   11.50
  -7   4   6   23.80   10.40
  -7   4   6   46.10    9.70
   6  -4  -6   32.70    8.50
   6  -4  -6   22.70    4.40
  -6   4   6   39.40    7.60
  -6   4   6   34.90    8.50
   5  -4  -6   75.79    7.80
   5  -4  -6   87.19   10.40
  -5   4   6   69.89    8.70
  -5   4   6   60.89    9.50
   4  -4  -6   99.59    9.20
   4  -4  -6   93.99    9.20
   4  -4  -6  109.39   12.30
  -4   4   6   79.29   10.80
  -4   4   6  121.99   10.60
   3  -4  -6   11.90    2.70
   3  -4  -6   13.50    4.70
  -3   4   6   18.70    3.20
  -3   4   6   19.00    4.00
  -3   4   6   16.20    4.60
   2  -4  -6  584.54   49.50
   2  -4  -6  593.74   49.00
  -2   4   6  540.55   49.20
  -2   4   6  561.14   48.60
  -2   4   6  497.55   48.70
   1  -4  -6  294.27   26.10
   1  -4  -6  274.47   26.00
   1  -4  -6  309.47   26.40
  -1   4   6  272.67   26.20
   0  -4  -6  102.99    9.50
   0  -4  -6   80.39    9.00
   0  -4  -6   80.39    9.40
   0   4   6   82.19   10.20
  -1  -4  -6  205.88   18.30
  -1  -4  -6  191.48   18.50
  -1  -4  -6  206.18   18.10
   1   4   6  177.48   17.10
   1   4   6  188.58   17.30
   1   4   6  218.08   18.80
  -2  -4  -6  149.29   12.90
  -2  -4  -6  130.59   13.40
   2   4   6  108.69   13.80
   2   4   6  114.59   11.60
  -3  -4  -6    0.70    5.00
  -3  -4  -6    4.80    4.80
   3   4   6    2.10    3.20
   3   4   6    0.50    6.30
  -4  -4  -6   -0.70    6.50
  -4  -4  -6    2.10    5.90
   4   4   6    4.20    4.40
   4   4   6    8.70    7.10
  -5  -4  -6    5.80    8.30
  -5  -4  -6   -1.40    7.40
  -5  -4  -6    3.40    3.20
   5   4   6    8.60    6.20
   5   4   6   -4.60    9.60
  -6  -4  -6   57.59   11.60
  -6  -4  -6   78.89    7.70
  -6  -4  -6   67.79   12.40
   6   4   6   60.29   15.40
   6   4   6   71.79   13.70
   6   4   6   55.79   10.20
   8  -5  -6  179.28   17.90
   8  -5  -6  168.98   22.70
  -8   5   6  187.08   20.90
  -8   5   6  163.18   19.90
   7  -5  -6    2.80    4.50
   7  -5  -6    7.00   10.60
  -7   5   6   12.60    8.30
  -7   5   6    6.80    9.90
   6  -5  -6  321.37   33.50
   6  -5  -6  316.67   30.20
  -6   5   6  344.57   32.70
  -6   5   6  378.06   31.80
   5  -5  -6  128.89   15.80
   5  -5  -6  142.59   13.20
  -5   5   6  154.08   15.20
  -5   5   6  148.39   16.30
   4  -5  -6  628.74   55.19
  -4   5   6  619.34   54.09
  -4   5   6  571.34   54.69
   3  -5  -6   31.20    6.10
  -3   5   6   15.20    5.10
  -3   5   6   21.70    3.70
   2  -5  -6  454.45   39.60
   2  -5  -6  454.95   40.20
  -2   5   6  461.05   39.90
  -2   5   6  419.66   39.10
   1  -5  -6   13.60    4.40
   1  -5  -6   18.00    4.00
   1  -5  -6   14.80    3.80
  -1   5   6   21.00    4.40
   0  -5  -6  356.06   32.40
   0  -5  -6  364.26   32.80
   0  -5  -6  380.86   32.90
   0   5   6  331.97   33.40
  -1  -5  -6   20.80    4.90
  -1  -5  -6   16.30    5.00
  -1  -5  -6   12.50    3.90
   1   5   6   21.90    5.90
   1   5   6   12.70    2.40
   1   5   6   10.20    2.70
  -2  -5  -6  764.42   63.79
  -2  -5  -6  662.13   63.09
   2   5   6  700.43   62.59
   2   5   6  722.03   63.69
  -3  -5  -6    2.40    5.30
  -3  -5  -6    4.90    6.30
   3   5   6   -7.00    6.80
   3   5   6   -0.50    3.50
  -4  -5  -6   31.10    8.80
  -4  -5  -6   44.30    7.70
   4   5   6   34.90    6.30
   4   5   6   33.40   10.70
  -5  -5  -6   19.70    9.60
  -5  -5  -6   26.00    8.60
   5   5   6   25.10    7.10
   5   5   6   47.40   12.70
   7  -6  -6   -1.40   11.10
   7  -6  -6    1.40    4.10
  -7   6   6   -3.30   10.60
  -7   6   6    0.70    8.20
   6  -6  -6   10.80    9.70
  -6   6   6    8.60    9.10
  -6   6   6    9.30    7.00
   5  -6  -6    6.20    8.10
  -5   6   6    3.70    5.20
  -5   6   6   -4.70    6.70
   4  -6  -6  338.37   32.60
  -4   6   6  309.47   32.00
  -4   6   6  360.96   30.90
   3  -6  -6   85.39   10.30
  -3   6   6   96.69    9.10
  -3   6   6   71.39    9.80
   2  -6  -6    6.10    5.00
   2  -6  -6    1.50    3.60
  -2   6   6    0.30    2.70
  -2   6   6    1.70    2.30
  -2   6   6    0.60    4.60
   1  -6  -6  291.07   25.20
   1  -6  -6  290.47   24.90
   1  -6  -6  306.37   26.10
  -1   6   6  251.17   23.90
  -1   6   6  275.87   25.30
  -1   6   6  264.07   23.90
   0  -6  -6   39.20    6.60
   0  -6  -6   51.19    7.40
   0  -6  -6   48.20    6.10
   0   6   6   64.49    8.80
   0   6   6   39.70    4.50
   0   6   6   44.80    4.60
  -1  -6  -6  134.69   13.80
  -1  -6  -6  129.79   13.50
  -1  -6  -6   99.49   12.10
   1   6   6  115.99   11.10
   1   6   6  112.89   13.70
  -2  -6  -6   40.10    6.50
  -2  -6  -6   33.90    7.90
   2   6   6   46.10    9.40
   2   6   6   44.40    5.30
  -3  -6  -6   -0.70    5.60
  -3  -6  -6   -2.20    6.20
   3   6   6   -9.80    9.50
   3   6   6    2.10    4.10
  -4  -6  -6    2.00    8.30
   4   6   6   -6.10   11.20
   4   6   6    0.50    5.40
   5   6   6   -5.50   12.40
   5   6   6   -2.10    7.00
   7  -7  -6   70.29   14.50
   7  -7  -6   49.20    5.90
  -7   7   6   43.90   10.30
  -7   7   6   60.39   13.60
   6  -7  -6   81.89   13.80
  -6   7   6   59.39   10.30
  -6   7   6   97.09   13.10
   5  -7  -6    1.80    9.60
  -5   7   6    1.80    5.60
  -5   7   6    1.10    7.60
   4  -7  -6   81.09   11.90
  -4   7   6   79.29   10.80
  -4   7   6   81.99    9.00
   3  -7  -6    5.90    6.80
  -3   7   6    0.60    5.90
  -3   7   6    1.80    3.50
   2  -7  -6  114.99   13.60
   2  -7  -6  104.99   12.50
  -2   7   6  120.59   11.20
   1  -7  -6   39.90    8.00
   1  -7  -6   38.10    6.40
  -1   7   6   35.00    4.40
   0  -7  -6   -0.30    5.50
   0  -7  -6    7.20    6.00
   0   7   6   18.20    8.60
   0   7   6    9.90    3.10
  -1  -7  -6  119.69   15.30
  -1  -7  -6  150.68   16.00
   1   7   6  170.38   18.70
   1   7   6  144.39   13.60
  -2  -7  -6  215.58   22.80
   2   7   6  212.28   20.10
   2   7   6  232.88   24.80
  -3  -7  -6   53.99   10.10
   3   7   6   30.30    6.10
   3   7   6   48.10   12.00
  -4  -7  -6   11.60   10.30
   4   7   6    5.20   13.50
   4   7   6    6.60    6.30
   6  -8  -6  134.09   17.70
  -6   8   6  127.29   14.70
   5  -8  -6    4.40   10.50
  -5   8   6    4.80    6.00
   4  -8  -6   24.30    9.70
  -4   8   6   21.50    5.60
   3  -8  -6  347.27   34.30
  -3   8   6  352.26   31.80
   2  -8  -6  228.28   23.40
  -2   8   6  207.58   19.90
   1  -8  -6    2.00    7.80
   1  -8  -6   10.60    6.00
  -1   8   6    7.90    3.60
   0  -8  -6  112.99   14.60
   0  -8  -6  112.69   14.80
   0   8   6  148.29   13.30
   0   8   6  184.88   18.00
  -1  -8  -6    9.30    8.30
  -1  -8  -6    9.30    7.40
   1   8   6   13.00   11.20
   1   8   6   14.00    4.20
  -2  -8  -6   75.59   11.70
   2   8   6  112.89   15.80
   2   8   6   85.69    9.40
  -3  -8  -6    9.60   10.30
   3   8   6    4.70    5.80
   3   8   6   18.00   14.40
   5  -9  -6   -1.50   10.90
  -5   9   6    1.30    6.60
   4  -9  -6   21.20   10.50
  -4   9   6   16.40    6.00
   3  -9  -6  107.89   14.80
  -3   9   6   98.39   11.00
   2  -9  -6   14.50   10.20
  -2   9   6   18.80    5.20
   1  -9  -6   29.40    8.10
   1  -9  -6   32.80   10.30
  -1   9   6   38.80    5.60
  -1   9   6   12.30   11.30
   0  -9  -6   54.49   11.10
   0  -9  -6   70.79   10.70
   0   9   6   79.69   14.50
   0   9   6   53.19    6.90
  -1  -9  -6   15.80    8.10
   1   9   6   11.00   12.60
   1   9   6    8.50    5.10
   4 -10  -6   61.39   14.60
  -4  10   6   70.19   10.10
   3 -10  -6   17.30   12.30
  -3  10   6   19.50    6.90
   2 -10  -6    8.80   11.00
  -2  10   6    9.40    5.80
   1 -10  -6   27.30   10.30
   1 -10  -6   59.19   12.30
  -1  10   6   81.79   17.00
  -1  10   6   53.59    7.70
   0  10   6   92.19   17.20
   0  10   6   96.19   10.60
   0  11  -7   -7.20    9.70
   0  11  -7  -11.00   12.00
   0 -11   7   -5.10   10.90
   0 -11   7    2.80    5.40
  -1  11  -7   13.80   12.10
  -1  11  -7    5.90    8.90
   1 -11   7    4.00   11.00
   1 -11   7   16.90   11.00
   1 -11   7    5.80    5.20
  -2  11  -7    1.20    9.10
   2 -11   7   -0.60   11.10
   2 -11   7    0.80    5.10
   2 -11   7   -0.70   10.00
  -3  11  -7  107.49   13.80
   3 -11   7  101.39   14.90
   3 -11   7  101.89   16.10
   3 -11   7   89.59   10.90
   2  10  -7   11.30   12.60
   2  10  -7   11.70    9.40
  -2 -10   7    5.70    5.60
  -2 -10   7   34.00   12.50
   1  10  -7    5.90   11.00
   1  10  -7   -7.00    8.70
  -1 -10   7    2.30    5.00
  -1 -10   7   12.20   10.10
   0  10  -7   90.99   13.90
   0 -10   7   82.69   13.10
   0 -10   7   84.89   13.70
   0 -10   7   80.09    9.10
  -1  10  -7   -3.40    7.40
  -1  10  -7   -1.70   11.00
   1 -10   7   -4.30    8.30
   1 -10   7   -1.70    9.30
   1 -10   7   -3.40    4.30
  -2  10  -7  126.79   14.40
   2 -10   7  117.79   15.40
   2 -10   7  134.59   16.80
   2 -10   7  122.89   12.50
  -3  10  -7   -1.20    7.80
   3 -10   7    0.20    4.90
   3 -10   7   -1.90    9.90
   3 -10   7    7.10    8.70
  -4  10  -7   10.80    8.60
   4 -10   7   15.40   10.50
   4 -10   7   12.40    5.70
   5 -10   7   18.10    6.80
   5 -10   7   28.50   12.50
   3   9  -7   27.70    9.50
   3   9  -7    9.30   13.10
  -3  -9   7   26.10   11.50
  -3  -9   7   24.90    6.00
   2   9  -7    2.70   10.00
   2   9  -7    0.70    8.30
  -2  -9   7   -0.90    8.60
  -2  -9   7    5.80    4.80
   1   9  -7   34.10    8.00
   1   9  -7   23.20    9.90
  -1  -9   7   27.60    8.70
  -1  -9   7   28.60    9.40
  -1  -9   7   20.00    5.00
   0   9  -7   32.10    9.00
   0   9  -7   27.30    7.50
   0  -9   7   21.30    8.50
   0  -9   7   32.70    5.20
   0  -9   7   32.20    9.30
  -1   9  -7  190.78   20.20
   1  -9   7  189.38   20.80
   1  -9   7  192.38   21.60
   1  -9   7  198.08   18.50
  -2   9  -7   23.00    6.80
   2  -9   7   19.70    4.60
   2  -9   7    7.10    8.20
   2  -9   7    6.00    8.30
  -3   9  -7   -4.40    6.50
   3  -9   7    4.90    4.70
   3  -9   7   -1.70    7.80
   3  -9   7   -0.40    8.00
  -4   9  -7   66.09    9.60
   4  -9   7   32.50    7.10
   4  -9   7   51.99   11.60
   4  -9   7   67.09   10.70
   5  -9   7  325.07   28.50
   5  -9   7  268.77   32.00
   6  -9   7    6.00    7.00
   6  -9   7    8.60   11.70
   4   8  -7    7.20    9.10
   4   8  -7   21.40   11.70
  -4  -8   7   26.90    6.40
  -4  -8   7   11.40    9.50
   3   8  -7  174.38   17.50
   3   8  -7  159.08   19.80
  -3  -8   7  148.99   16.20
  -3  -8   7  168.08   19.20
   2   8  -7   41.80    9.30
   2   8  -7   32.20    7.80
  -2  -8   7   31.20    5.60
  -2  -8   7   25.90    9.00
   1   8  -7   55.99    7.90
   1   8  -7   43.90    8.90
  -1  -8   7   51.49    8.60
  -1  -8   7   40.20    5.90
  -1  -8   7   36.00    8.80
   0   8  -7   94.29   10.50
   0   8  -7   81.59   11.60
   0  -8   7   92.49   11.20
   0  -8   7  100.09   11.80
   0  -8   7   80.39    9.10
  -1   8  -7  158.58   15.80
   1  -8   7  146.99   17.00
   1  -8   7  126.79   15.90
   1  -8   7  170.08   14.80
  -2   8  -7  703.53   64.29
   2  -8   7  730.33   63.89
   2  -8   7  778.72   65.09
   2  -8   7  662.03   64.99
  -3   8  -7   -5.20    5.60
   3  -8   7   -3.20    6.90
   3  -8   7    5.50    7.00
   3  -8   7    0.30    4.10
  -4   8  -7    5.10    6.80
   4  -8   7    7.30    5.00
   4  -8   7   17.40    8.80
   4  -8   7   16.10    8.00
   5  -8   7   36.80    6.80
   5  -8   7   45.50   11.10
   6  -8   7   67.09    9.70
   6  -8   7   90.09   13.90
   5   7  -7   24.00   11.90
  -5  -7   7   13.20   10.20
  -5  -7   7   27.80    7.20
   4   7  -7  357.86   33.80
   4   7  -7  309.47   35.40
  -4  -7   7  371.86   32.60
  -4  -7   7  374.66   35.20
   3   7  -7  143.69   14.60
   3   7  -7  119.79   15.60
  -3  -7   7  134.09   15.80
  -3  -7   7  138.89   14.00
   2   7  -7   42.30    8.80
   2   7  -7   53.39    8.20
  -2  -7   7   52.39    6.30
  -2  -7   7   61.99    9.30
   1   7  -7   41.20    7.10
   1   7  -7   46.90    8.30
  -1  -7   7   61.29    6.20
  -1  -7   7   61.99    8.80
  -1  -7   7   49.60    8.00
   0   7  -7  313.57   31.30
   0   7  -7  342.47   30.70
   0  -7   7  368.96   31.80
   0  -7   7  318.97   31.20
   0  -7   7  331.17   30.00
  -1   7  -7  129.39   13.80
   1  -7   7  130.49   15.20
   1  -7   7  130.59   12.80
   1  -7   7  132.09   15.30
  -2   7  -7  134.09   15.00
   2  -7   7  154.68   14.30
   2  -7   7  149.59   15.70
   2  -7   7  136.99   16.10
  -3   7  -7   96.69   10.40
   3  -7   7   78.89   11.10
   3  -7   7   94.99    9.30
   3  -7   7   81.69   11.20
  -4   7  -7   80.79    9.90
   4  -7   7   75.39   10.50
   4  -7   7   82.69   11.40
   4  -7   7   69.59    8.60
   5  -7   7   -4.90    8.30
   5  -7   7    3.10    8.00
   5  -7   7   -1.80    5.10
   6  -7   7   17.30    9.80
   7  -7   7   33.70    8.70
   7  -7   7   49.20   13.80
   6   6  -7   95.29   15.50
  -6  -6   7   57.29   10.50
   5   6  -7    3.30   10.40
  -5  -6   7    9.80    5.70
  -5  -6   7   -4.50    8.20
   4   6  -7    5.10    8.60
   4   6  -7   11.70    6.40
  -4  -6   7   18.70    8.20
  -4  -6   7    1.60    4.70
   3   6  -7  216.78   22.90
   3   6  -7  223.58   21.70
  -3  -6   7  230.48   20.70
  -3  -6   7  213.98   22.80
   2   6  -7   -4.50    4.60
   2   6  -7    0.80    5.60
  -2  -6   7   -1.10    3.10
  -2  -6   7   -0.70    5.70
   1   6  -7  150.98   16.10
   1   6  -7  181.68   15.40
  -1  -6   7  132.19   15.40
  -1  -6   7  141.89   14.60
  -1  -6   7  187.88   16.70
   0   6  -7  338.77   30.50
   0   6  -7  364.16   30.70
   0   6  -7  353.96   31.30
   0  -6   7  314.17   31.00
   0  -6   7  351.06   31.60
   0  -6   7  314.77   30.30
  -1   6  -7  140.79   14.30
  -1   6  -7  143.19   14.00
   1  -6   7  132.49   13.80
   1  -6   7  167.88   15.70
   1  -6   7  146.69   15.00
  -2   6  -7  143.09   14.00
  -2   6  -7  144.19   14.30
   2  -6   7  138.59   15.00
   2  -6   7  142.59   15.70
   2  -6   7  147.49   13.90
  -3   6  -7  829.62   72.19
  -3   6  -7  830.42   72.49
  -3   6  -7  798.92   72.19
   3  -6   7  839.02   72.89
   3  -6   7  819.72   72.09
   3  -6   7  766.62   72.79
  -4   6  -7    4.90    5.00
  -4   6  -7    6.60    5.50
  -4   6  -7    9.50    5.40
   4  -6   7    3.10    4.20
   4  -6   7    1.70    5.90
   4  -6   7    6.10    6.40
  -5   6  -7  178.78   17.90
   5  -6   7  146.89   17.20
   5  -6   7  182.98   19.70
   5  -6   7  163.68   16.90
  -6   6  -7   10.20    8.10
   6  -6   7   16.70    6.20
   6  -6   7   12.50    9.50
  -7   6  -7  258.87   29.40
   7  -6   7  296.07   28.50
   7  -6   7  311.57   31.60
   6   5  -7   38.70   11.30
  -6  -5   7   37.00   10.70
  -6  -5   7   50.79    7.90
   5   5  -7    9.70    9.30
  -5  -5   7   10.60    7.50
  -5  -5   7   -4.60    5.10
   4   5  -7  120.49   15.50
   4   5  -7  129.49   14.60
  -4  -5   7  170.68   17.40
  -4  -5   7  151.28   15.80
  -4  -5   7  164.08   14.60
   3   5  -7  377.96   32.10
   3   5  -7  338.87   32.70
  -3  -5   7  334.47   32.10
  -3  -5   7  355.36   31.60
  -3  -5   7  346.37   32.60
   2   5  -7    1.20    4.40
   2   5  -7    3.40    3.80
   2   5  -7    0.30    3.40
  -2  -5   7    0.00    3.40
  -2  -5   7   -0.50    2.80
  -2  -5   7   -2.10    4.80
   1   5  -7   33.00    4.90
   1   5  -7   41.90    5.60
   1   5  -7   34.10    4.50
  -1  -5   7   29.00    5.10
  -1  -5   7   35.90    4.60
  -1  -5   7   46.20    6.40
  -1  -5   7   32.50    5.50
  -1  -5   7   36.90    4.50
   0   5  -7   23.50    4.90
   0   5  -7   28.10    3.90
   0   5  -7   18.60    3.60
   0  -5   7   26.10    5.30
   0  -5   7   21.50    3.40
   0  -5   7   18.40    4.50
   0  -5   7   24.50    3.40
   0  -5   7   16.20    4.00
  -1   5  -7  446.56   38.20
  -1   5  -7  437.46   38.00
  -1   5  -7  392.66   38.00
   1  -5   7  433.76   38.50
   1  -5   7  449.76   38.10
   1  -5   7  434.16   38.90
   1  -5   7  392.16   38.30
  -2   5  -7  634.94   56.49
  -2   5  -7  668.73   56.79
  -2   5  -7  623.84   56.59
   2  -5   7  647.54   56.99
   2  -5   7  609.84   56.59
   2  -5   7  644.44   56.79
   2  -5   7  642.54   57.29
  -3   5  -7  421.16   39.30
  -3   5  -7  479.95   39.60
  -3   5  -7  426.26   39.40
   3  -5   7  425.66   40.00
   3  -5   7  421.86   39.50
   3  -5   7  427.36   39.30
   3  -5   7  478.25   40.20
  -4   5  -7   10.30    5.00
  -4   5  -7   14.20    5.10
  -4   5  -7    8.30    4.40
   4  -5   7   18.40    6.50
   4  -5   7   12.60    5.90
   4  -5   7   11.30    4.20
  -5   5  -7  556.64   55.09
  -5   5  -7  641.14   55.59
   5  -5   7  640.74   55.99
   5  -5   7  654.83   56.49
   5  -5   7  592.64   55.09
  -6   5  -7    7.60    7.70
  -6   5  -7   22.30    6.60
   6  -5   7   15.30    5.90
   6  -5   7    4.30    9.60
  -7   5  -7  248.08   29.20
   7  -5   7  350.66   32.50
   7   4  -7    8.80   12.30
  -7  -4   7    9.30   10.50
  -7  -4   7   21.10    8.20
   6   4  -7   58.59   11.90
  -6  -4   7   62.49   11.60
  -6  -4   7   64.19   11.40
  -6  -4   7   73.69    9.30
   5   4  -7   17.70    7.40
  -5  -4   7   24.20    5.40
  -5  -4   7   22.20    7.50
  -5  -4   7   27.60    7.40
   4   4  -7   26.00    5.30
   4   4  -7   30.20    7.00
   4   4  -7   20.60    5.90
  -4  -4   7   62.19    7.00
  -4  -4   7   37.00    6.90
  -4  -4   7   25.30    5.10
   3   4  -7  108.79   12.80
   3   4  -7  120.89   11.70
   3   4  -7  126.49   12.00
  -3  -4   7  125.49   12.50
  -3  -4   7   98.69   12.40
  -3  -4   7  118.19   11.40
   2   4  -7   45.00    5.60
   2   4  -7   63.19    6.80
   2   4  -7   60.29    6.20
  -2  -4   7   40.60    5.40
  -2  -4   7   50.39    6.30
  -2  -4   7   48.90    7.10
  -2  -4   7   47.10    6.20
   1   4  -7    4.80    2.30
   1   4  -7    6.60    2.80
   1   4  -7    7.10    3.10
  -1  -4   7    5.90    3.40
  -1  -4   7    6.40    2.80
  -1  -4   7    8.70    2.60
  -1  -4   7    1.70    3.20
   0   4  -7  993.20   83.29
   0   4  -7  945.81   83.39
   0   4  -7  993.60   83.49
   0   4  -7  884.21   83.29
   0  -4   7  938.21   83.89
   0  -4   7  942.51   83.29
   0  -4   7  928.61   83.49
   0  -4   7  941.91   83.39
   0  -4   7  942.61   83.29
  -1   4  -7  632.94   58.39
  -1   4  -7  668.53   58.39
  -1   4  -7  654.43   58.49
   1  -4   7  671.33   58.59
   1  -4   7  685.23   58.99
   1  -4   7  648.14   58.39
   1  -4   7  673.83   58.59
  -2   4  -7   -1.60    2.50
  -2   4  -7   -3.70    2.60
  -2   4  -7    4.20    2.90
   2  -4   7    1.60    4.20
   2  -4   7   -1.00    3.30
   2  -4   7   -1.60    3.20
   2  -4   7    1.80    2.60
  -3   4  -7   59.49    7.50
  -3   4  -7   69.49    8.00
  -3   4  -7   69.69    7.90
   3  -4   7   90.89   10.00
   3  -4   7   94.29    9.20
   3  -4   7   70.09    8.00
   3  -4   7   68.19    7.60
  -4   4  -7  133.89   13.50
  -4   4  -7  114.79   12.30
   4  -4   7  139.49   13.10
   4  -4   7  109.79   12.00
   4  -4   7  132.19   13.90
   4  -4   7  115.09   14.00
  -5   4  -7  190.48   20.60
  -5   4  -7  241.98   21.70
   5  -4   7  229.28   22.30
   5  -4   7  200.28   20.70
   5  -4   7  235.88   22.80
  -6   4  -7   46.40    7.50
  -6   4  -7   53.79    9.10
   6  -4   7   38.00   10.60
   6  -4   7   48.30    9.30
  -7   4  -7   30.90    9.10
  -7   4  -7   14.70    7.70
   7  -4   7   37.30   12.20
   7   3  -7   -3.00   11.30
  -7  -3   7   -3.70    9.10
  -7  -3   7    0.80    7.50
   6   3  -7   12.60    8.60
  -6  -3   7   16.00    6.00
  -6  -3   7   17.30    8.30
   5   3  -7    5.70    4.60
   5   3  -7   -1.30    6.80
  -5  -3   7    2.90    6.50
  -5  -3   7    7.30    4.10
  -5  -3   7    1.50    5.40
   4   3  -7   21.90    4.80
   4   3  -7   20.10    4.20
   4   3  -7   25.10    5.80
  -4  -3   7   21.30    6.00
  -4  -3   7   19.10    4.10
  -4  -3   7   20.10    5.30
   3   3  -7    7.00    3.00
   3   3  -7   12.60    4.30
   3   3  -7    4.40    3.30
  -3  -3   7    8.70    4.10
  -3  -3   7    9.10    4.30
  -3  -3   7    5.80    3.60
  -3  -3   7   10.70    3.10
   2   3  -7  519.25   46.60
   2   3  -7  530.35   47.00
   2   3  -7  520.25   46.80
  -2  -3   7  535.75   47.30
  -2  -3   7  548.35   47.00
  -2  -3   7  519.25   46.70
  -2  -3   7  516.55   46.90
   1   3  -7  338.77   30.40
   1   3  -7  347.27   30.50
   1   3  -7  340.67   30.50
  -1  -3   7  337.97   30.70
  -1  -3   7  362.66   30.70
  -1  -3   7  346.37   31.10
  -1  -3   7  321.67   30.40
   0   3  -7   48.60    5.00
   0   3  -7   34.50    4.20
   0   3  -7   36.70    4.50
   0   3  -7   42.40    4.60
   0  -3   7   38.70    4.60
   0  -3   7   40.80    4.50
   0  -3   7   32.80    5.50
   0  -3   7   40.60    4.90
  -1   3  -7    2.20    2.30
  -1   3  -7    5.60    2.00
  -1   3  -7    0.80    2.20
   1  -3   7    3.90    2.70
   1  -3   7    7.00    2.30
   1  -3   7    1.20    3.20
   1  -3   7    3.00    2.40
  -2   3  -7  231.48   21.30
  -2   3  -7  243.68   21.30
  -2   3  -7  239.68   21.00
   2  -3   7  221.58   21.50
   2  -3   7  250.47   22.00
   2  -3   7  214.08   21.30
   2  -3   7  237.58   21.20
  -3   3  -7    5.50    2.80
  -3   3  -7   -0.50    3.30
  -3   3  -7    0.90    3.20
   3  -3   7   -0.10    2.80
   3  -3   7    1.40    3.20
   3  -3   7   -0.20    3.80
   3  -3   7    0.10    4.30
  -4   3  -7    3.10    4.30
  -4   3  -7   -0.90    3.20
   4  -3   7    0.40    4.80
   4  -3   7    1.10    5.30
   4  -3   7    2.40    3.40
   4  -3   7    2.30    3.80
  -5   3  -7  144.89   13.30
  -5   3  -7  139.89   14.40
   5  -3   7  135.29   14.50
   5  -3   7  123.19   15.30
   5  -3   7  103.19   12.90
  -6   3  -7   98.99   11.70
  -6   3  -7  100.09   10.20
   6  -3   7   81.19   11.50
   6  -3   7   72.59   12.40
  -7   3  -7   21.70    9.00
  -7   3  -7   27.30    7.30
   7  -3   7   41.30   11.90
   7   2  -7    2.90   10.60
  -7  -2   7  -19.70    8.70
   6   2  -7   33.50    6.80
   6   2  -7   51.69   10.10
  -6  -2   7   45.00    9.00
  -6  -2   7   43.40    7.00
   5   2  -7  133.89   12.50
   5   2  -7   80.09    9.70
  -5  -2   7  100.19   11.70
  -5  -2   7  102.99    9.90
  -5  -2   7   77.79   10.30
   4   2  -7   78.29    9.90
   4   2  -7   86.79    9.10
   4   2  -7  111.89   10.10
  -4  -2   7   98.89   10.00
  -4  -2   7   85.49    8.80
  -4  -2   7   80.19    9.80
  -4  -2   7   75.09    9.30
   3   2  -7  501.45   42.80
   3   2  -7  470.25   42.60
   3   2  -7  474.75   43.00
  -3  -2   7  507.75   43.30
  -3  -2   7  466.65   43.10
  -3  -2   7  481.05   42.60
  -3  -2   7  466.15   42.80
   2   2  -7  167.48   14.90
   2   2  -7  158.58   15.10
   2   2  -7  160.08   14.80
  -2  -2   7  153.48   15.10
  -2  -2   7  181.98   14.90
  -2  -2   7  148.59   15.30
  -2  -2   7  166.48   15.50
   1   2  -7 1013.30   87.69
   1   2  -7 1011.40   87.79
   1   2  -7  987.50   87.69
   1   2  -7  955.30   87.89
  -1  -2   7 1027.30   88.19
  -1  -2   7 1015.20   87.99
  -1  -2   7 1001.10   87.79
  -1  -2   7  963.20   87.89
   0   2  -7  173.28   15.30
   0   2  -7  169.18   15.00
   0   2  -7  161.78   14.80
   0  -2   7  165.48   15.20
   0  -2   7  164.78   15.90
   0  -2   7  182.58   15.10
   0  -2   7  162.38   14.80
  -1   2  -7  312.37   27.50
  -1   2  -7  284.97   27.60
  -1   2  -7  314.77   27.40
   1  -2   7  320.77   27.60
   1  -2   7  313.77   28.00
   1  -2   7  305.87   27.50
  -2   2  -7   41.60    5.50
  -2   2  -7   40.90    4.90
  -2   2  -7   55.49    5.40
   2  -2   7   51.99    6.30
   2  -2   7   51.89    5.50
   2  -2   7   48.60    5.20
   2  -2   7   46.20    5.60
  -3   2  -7  484.05   40.20
  -3   2  -7  427.96   39.90
  -3   2  -7  451.25   39.70
   3  -2   7  443.26   40.20
   3  -2   7  393.66   40.30
   3  -2   7  465.55   39.90
   3  -2   7  466.25   39.80
  -4   2  -7    0.20    3.20
  -4   2  -7    2.60    4.40
   4  -2   7    1.50    3.70
   4  -2   7    5.50    4.90
   4  -2   7    3.80    4.90
   4  -2   7    3.30    4.10
  -5   2  -7   79.69    9.40
  -5   2  -7   78.99    8.00
   5  -2   7   65.69   10.00
   5  -2   7   78.89    8.90
   5  -2   7   55.99    9.50
  -6   2  -7   17.90    5.20
  -6   2  -7   17.80    6.60
   6  -2   7   15.00    9.00
   6  -2   7   18.30    6.30
   6  -2   7   10.10    7.40
  -7   2  -7    6.60    8.00
  -7   2  -7    5.20    6.20
   7  -2   7   16.20   11.20
   8   1  -7   -2.90   12.20
   8   1  -7    5.60    8.30
  -8  -1   7   -6.70   10.60
   7   1  -7   10.20    9.00
   7   1  -7    6.10    6.20
  -7  -1   7    1.20    8.30
   6   1  -7    2.60    4.70
   6   1  -7    9.60    8.20
  -6  -1   7    0.30    7.50
   5   1  -7 1053.89   90.69
   5   1  -7 1002.40   89.79
  -5  -1   7 1038.20   90.69
  -5  -1   7 1023.90   89.89
  -5  -1   7  973.50   90.19
   4   1  -7    2.00    4.20
   4   1  -7   -3.90    2.60
  -4  -1   7   -0.90    4.50
  -4  -1   7    1.50    3.30
  -4  -1   7   -1.50    3.70
  -4  -1   7    1.50    3.00
   3   1  -7   17.70    3.40
   3   1  -7   19.90    2.90
   3   1  -7   17.50    3.70
  -3  -1   7   17.50    4.50
  -3  -1   7   15.20    3.60
  -3  -1   7   16.40    3.00
  -3  -1   7   19.90    3.70
   2   1  -7    7.30    1.90
   2   1  -7    8.30    2.50
   2   1  -7   10.80    2.50
  -2  -1   7   14.30    2.50
  -2  -1   7    7.80    2.60
  -2  -1   7   10.60    2.90
  -2  -1   7    7.00    2.90
   1   1  -7  189.68   16.30
   1   1  -7  168.68   16.20
   1   1  -7  152.58   16.70
  -1  -1   7  193.48   16.40
  -1  -1   7  213.98   16.90
  -1  -1   7  180.68   16.60
  -1  -1   7  179.08   16.90
   0   1  -7    1.60    2.20
   0   1  -7    4.80    1.30
   0  -1   7    4.20    2.80
   0  -1   7    0.40    2.00
  -1   1  -7    9.90    1.80
  -1   1  -7   13.60    2.80
   1  -1   7   15.10    2.60
   1  -1   7    5.90    3.30
   1  -1   7   10.50    2.20
  -2   1  -7   85.19    8.60
  -2   1  -7   93.79    9.40
   2  -1   7  104.59    9.90
   2  -1   7   97.09    9.10
   2  -1   7   99.69    9.10
   2  -1   7   81.59    9.20
  -3   1  -7  211.78   20.20
  -3   1  -7  216.28   20.90
   3  -1   7  237.78   21.40
   3  -1   7  218.08   20.50
   3  -1   7  211.28   21.00
   3  -1   7  254.47   20.60
  -4   1  -7   12.50    3.10
  -4   1  -7    8.10    4.70
   4  -1   7   12.70    3.90
   4  -1   7   12.30    5.20
   4  -1   7   15.10    5.40
  -5   1  -7    1.20    5.30
  -5   1  -7    0.60    3.60
   5  -1   7   -3.10    5.90
   5  -1   7    4.10    4.80
   5  -1   7   -6.00    6.50
  -6   1  -7    1.80    5.00
  -6   1  -7    5.80    6.70
   6  -1   7    6.10    6.10
   6  -1   7   12.30    8.20
   6  -1   7   -5.30    8.60
  -7   1  -7   13.90    6.50
  -7   1  -7    5.80    8.30
   7  -1   7   24.50   10.20
   7  -1   7    8.80   11.10
   8   0  -7    2.20   11.90
   8   0  -7   18.40    7.30
  -8   0   7    3.10   10.30
   7   0  -7    3.60    5.80
   7   0  -7   13.70    9.50
  -7   0   7    7.90    8.40
   6   0  -7  133.19   12.80
   6   0  -7  106.89   13.90
  -6   0   7  124.99   14.40
  -6   0   7  122.49   13.40
   5   0  -7  272.07   26.60
   5   0  -7  272.17   25.30
  -5   0   7  277.87   25.90
  -5   0   7  301.27   26.80
   4   0  -7  169.98   13.20
   4   0  -7  107.99   11.40
  -4   0   7  112.99   11.70
  -4   0   7  102.29   12.50
  -4   0   7  107.29   11.60
  -4   0   7  129.69   12.20
   3   0  -7   18.10    3.60
   3   0  -7   11.90    2.40
  -3   0   7    8.60    2.90
  -3   0   7   16.10    3.40
  -3   0   7    8.40    3.80
  -3   0   7   14.00    2.80
   2   0  -7  103.49    9.50
   2   0  -7   92.79    8.90
  -2   0   7   97.49    9.30
  -2   0   7   98.49   10.10
  -2   0   7   92.59    9.70
   1   0  -7  129.99   12.30
   1   0  -7  136.19   11.60
   1   0  -7  121.79   11.80
  -1   0   7  133.49   12.50
  -1   0   7  133.99   12.40
  -1   0   7  123.79   11.90
   0   0  -7  335.37   28.80
   0   0  -7  347.77   28.30
   0   0  -7  325.17   28.20
   0   0   7  317.27   28.60
   0   0   7  306.27   28.90
   0   0   7  295.47   28.30
   0   0   7  324.37   28.50
  -1   0  -7  294.37   26.00
  -1   0  -7  302.37   26.60
  -1   0  -7  285.87   26.00
   1   0   7  292.07   26.30
   1   0   7  287.47   26.80
   1   0   7  303.37   26.20
  -2   0  -7  333.97   29.50
  -2   0  -7  316.97   30.10
  -2   0  -7  347.47   29.50
   2   0   7  316.27   30.00
   2   0   7  350.26   29.80
   2   0   7  330.77   30.50
  -3   0  -7    9.00    2.30
  -3   0  -7   10.00    3.90
  -3   0  -7   10.20    3.70
   3   0   7   11.80    4.50
   3   0   7    7.50    4.00
   3   0   7    6.30    3.00
  -4   0  -7   22.00    5.50
  -4   0  -7   31.10    3.60
  -4   0  -7   15.40    5.60
   4   0   7   13.50    4.40
   4   0   7   11.60    5.90
   4   0   7   22.50    6.30
  -5   0  -7  296.37   26.80
  -5   0  -7  275.17   26.70
  -5   0  -7  279.27   25.10
   5   0   7  271.87   26.10
   5   0   7  266.67   27.20
   5   0   7  264.27   26.90
  -6   0  -7   42.50    8.90
  -6   0  -7   35.80    6.10
  -6   0  -7   39.50    8.70
   6   0   7   32.90    7.80
   6   0   7   36.40    9.70
   6   0   7   32.40    9.40
  -7   0  -7   37.60    7.20
  -7   0  -7   40.20   10.50
   7   0   7   36.20   12.90
   7   0   7   23.50   10.90
   7   0   7   38.40    9.20
   8  -1  -7   67.89   12.40
   8  -1  -7   40.50    8.30
  -8   1   7   44.00   12.40
   7  -1  -7   11.80   10.00
   7  -1  -7    1.60    5.20
  -7   1   7   10.40    9.10
   6  -1  -7   79.79   11.40
   6  -1  -7   83.09    8.10
  -6   1   7   56.89   10.40
  -6   1   7   68.29    9.60
   5  -1  -7  147.29   13.10
   5  -1  -7  118.79   15.40
  -5   1   7  138.89   15.30
  -5   1   7  134.49   14.30
   4  -1  -7  154.38   15.90
   4  -1  -7  203.88   17.20
  -4   1   7  183.48   16.60
  -4   1   7  159.58   16.90
   3  -1  -7   16.50    4.10
   3  -1  -7   16.70    2.40
   3  -1  -7   14.20    2.60
  -3   1   7   18.30    3.20
  -3   1   7   15.10    3.00
  -3   1   7   18.10    4.10
   2  -1  -7   41.40    4.30
   2  -1  -7   51.79    5.20
   2  -1  -7   41.30    4.20
  -2   1   7   27.80    5.20
  -2   1   7   46.20    4.80
  -2   1   7   39.80    4.80
   1  -1  -7  645.14   50.29
   1  -1  -7  548.05   49.99
  -1   1   7  489.15   50.19
  -1   1   7  561.84   50.29
  -1   1   7  562.04   49.90
  -1   1   7  592.94   49.90
   0  -1  -7  534.05   51.39
   0  -1  -7  613.34   51.09
   0   1   7  592.24   51.49
   0   1   7  573.34   51.09
   0   1   7  572.24   50.99
  -1  -1  -7  272.87   22.80
  -1  -1  -7  265.37   22.80
   1   1   7  265.27   22.60
   1   1   7  225.58   22.20
   1   1   7  230.78   22.90
  -2  -1  -7   75.29    7.60
  -2  -1  -7   87.09    7.60
  -2  -1  -7   97.49    9.30
  -2  -1  -7   72.99    9.40
   2   1   7   81.29    9.20
   2   1   7   81.59    9.00
   2   1   7   88.99   10.10
   2   1   7   91.99    8.40
  -3  -1  -7  915.71   80.99
  -3  -1  -7  925.91   80.99
  -3  -1  -7  832.32   81.69
  -3  -1  -7 1009.10   81.79
   3   1   7  880.01   81.89
   3   1   7  957.70   81.79
   3   1   7  930.71   81.29
  -4  -1  -7   22.50    5.70
  -4  -1  -7   17.60    5.80
  -4  -1  -7   15.00    3.20
   4   1   7   11.50    6.40
   4   1   7   12.60    4.30
   4   1   7   17.90    6.60
  -5  -1  -7   56.89    6.10
  -5  -1  -7   47.20    8.50
  -5  -1  -7   33.90    8.20
   5   1   7   69.19    9.80
   5   1   7   45.60    7.40
   5   1   7   43.70    9.80
  -6  -1  -7   -4.10    7.90
  -6  -1  -7   -2.00    7.70
  -6  -1  -7    0.30    4.70
   6   1   7    4.00    9.00
   6   1   7    0.50    7.00
   6   1   7   -2.70   10.20
  -7  -1  -7  202.98   18.10
  -7  -1  -7  163.18   19.90
   7   1   7  191.68   21.80
   7   1   7  165.08   19.10
   7   1   7  142.99   20.30
   8  -2  -7   17.20    6.80
   8  -2  -7   22.60   11.40
  -8   2   7   29.80   10.80
   7  -2  -7   18.90    5.50
   7  -2  -7   24.10   10.50
  -7   2   7    7.90    8.30
  -7   2   7   32.40    9.60
   6  -2  -7  105.99   11.40
   6  -2  -7  114.79   14.20
  -6   2   7  117.79   12.50
  -6   2   7  104.79   13.10
   5  -2  -7  167.68   19.30
   5  -2  -7  197.38   16.90
  -5   2   7  175.98   17.80
  -5   2   7  183.08   18.90
   4  -2  -7    4.20    2.10
   4  -2  -7    5.30    4.80
  -4   2   7    5.00    4.60
  -4   2   7    1.20    3.40
   3  -2  -7    9.80    4.20
   3  -2  -7   11.00    1.90
   3  -2  -7   12.90    2.00
  -3   2   7   13.00    2.90
  -3   2   7   10.40    2.50
  -3   2   7    9.60    4.00
   2  -2  -7   88.29    8.60
   2  -2  -7   80.89    8.60
  -2   2   7   73.99    8.10
  -2   2   7   76.69    7.50
  -2   2   7   84.29    8.80
  -2   2   7   74.99    7.60
   1  -2  -7  776.02   67.49
   1  -2  -7  753.72   67.69
   1  -2  -7  763.22   67.59
  -1   2   7  763.32   67.79
  -1   2   7  786.82   67.19
  -1   2   7  742.73   67.69
  -1   2   7  755.82   67.19
   0  -2  -7  250.07   25.40
   0  -2  -7  307.37   25.30
   0  -2  -7  304.07   25.70
   0   2   7  277.67   24.90
   0   2   7  275.67   24.90
   0   2   7  299.37   25.50
   0   2   7  266.67   25.80
  -1  -2  -7    7.60    2.80
  -1  -2  -7    0.60    3.10
   1   2   7    5.20    1.60
   1   2   7   10.40    3.00
   1   2   7    2.40    3.80
   1   2   7    2.70    1.90
  -2  -2  -7    1.90    3.80
  -2  -2  -7   -0.50    3.50
   2   2   7    0.40    3.80
   2   2   7    2.90    3.10
   2   2   7    4.30    4.50
   2   2   7   -0.20    2.10
  -3  -2  -7  558.94   49.20
  -3  -2  -7  550.54   48.30
  -3  -2  -7  527.45   48.30
  -3  -2  -7  554.54   49.50
   3   2   7  571.64   49.50
   3   2   7  533.85   49.50
   3   2   7  558.84   48.70
  -4  -2  -7    7.80    2.70
  -4  -2  -7    4.10    5.30
  -4  -2  -7   12.60    5.80
   4   2   7   13.50    6.00
   4   2   7    7.70    4.10
   4   2   7    7.90    6.60
  -5  -2  -7   -3.00    6.40
  -5  -2  -7   -2.60    3.60
  -5  -2  -7   -2.80    6.80
   5   2   7    5.50    5.30
   5   2   7    1.90    7.80
   5   2   7   -9.20    8.40
  -6  -2  -7   15.90    8.90
  -6  -2  -7   25.60    5.50
  -6  -2  -7   19.40    9.00
   6   2   7   22.60   11.50
   6   2   7   40.40   10.80
   6   2   7   35.00    7.70
   8  -3  -7    5.40    5.80
   8  -3  -7   12.30   12.50
  -8   3   7    9.40   10.30
   7  -3  -7   43.50    6.30
   7  -3  -7   61.69   12.40
  -7   3   7   31.70   10.10
  -7   3   7   45.90    9.70
   6  -3  -7   -0.30    7.20
   6  -3  -7   -2.70    3.30
  -6   3   7   -1.10    6.90
  -6   3   7    0.60    6.00
   5  -3  -7   46.10    5.30
   5  -3  -7   61.49    8.80
  -5   3   7   47.60    8.00
  -5   3   7   45.50    6.80
   4  -3  -7   60.69    5.70
   4  -3  -7   73.79    8.20
   4  -3  -7   39.60    5.90
  -4   3   7   42.10    7.30
  -4   3   7   50.29    6.30
   3  -3  -7   28.40    5.00
  -3   3   7   25.90    3.80
  -3   3   7   29.10    4.60
  -3   3   7   21.10    4.90
  -3   3   7   27.90    3.70
   2  -3  -7   21.50    3.80
   2  -3  -7   22.50    4.00
  -2   3   7   15.80    2.30
  -2   3   7   11.00    2.30
  -2   3   7    8.20    3.90
  -2   3   7   16.50    3.40
   1  -3  -7   69.09    7.50
   1  -3  -7   81.29    8.00
   1  -3  -7   67.69    7.60
  -1   3   7   72.29    7.80
  -1   3   7   66.29    8.10
   0  -3  -7  126.49   11.90
   0  -3  -7  135.79   12.20
   0  -3  -7  133.99   12.00
   0   3   7  106.39   12.10
   0   3   7  111.09   12.60
  -1  -3  -7   13.00    4.00
  -1  -3  -7   11.50    3.50
   1   3   7   14.10    2.00
   1   3   7   11.10    4.00
   1   3   7   15.00    2.40
  -2  -3  -7  301.07   29.70
  -2  -3  -7  340.97   29.60
   2   3   7  351.96   30.10
   2   3   7  313.27   28.90
  -3  -3  -7  134.19   13.60
  -3  -3  -7  114.09   12.90
   3   3   7  119.49   14.00
   3   3   7  111.29   11.80
  -4  -3  -7  242.88   24.90
  -4  -3  -7  296.57   25.60
  -4  -3  -7  234.68   23.00
   4   3   7  281.57   26.10
   4   3   7  288.97   26.30
   4   3   7  275.37   24.10
  -5  -3  -7   20.70    7.70
  -5  -3  -7   27.60    8.20
  -5  -3  -7   25.10    4.10
   5   3   7    6.10    5.80
   5   3   7    9.90    9.10
   5   3   7   24.40   10.10
  -6  -3  -7   20.90    9.80
  -6  -3  -7   27.80    5.20
  -6  -3  -7   20.20    9.10
   6   3   7   32.80   11.60
   6   3   7   24.30    8.00
   6   3   7   29.70   12.80
   8  -4  -7    6.70   11.70
   8  -4  -7    6.60    5.80
  -8   4   7   -0.20   10.50
  -8   4   7  -10.00   10.60
   7  -4  -7  161.78   19.40
   7  -4  -7  147.29   15.40
  -7   4   7  162.58   17.50
  -7   4   7  153.98   18.10
   6  -4  -7    8.80    3.50
   6  -4  -7    8.60    9.10
  -6   4   7   11.70    7.80
  -6   4   7    9.20    6.60
   5  -4  -7   27.30    3.50
   5  -4  -7   22.70    7.70
  -5   4   7   12.80    5.30
  -5   4   7   29.70    7.20
   4  -4  -7  567.34   51.59
   4  -4  -7  556.14   52.99
  -4   4   7  695.23   52.29
  -4   4   7  535.75   52.79
   3  -4  -7  355.26   31.20
  -3   4   7  321.67   30.10
  -3   4   7  343.97   30.90
   2  -4  -7   37.10    5.70
   2  -4  -7   38.60    4.80
   2  -4  -7   40.10    5.50
  -2   4   7   33.60    4.00
  -2   4   7   34.40    5.30
  -2   4   7   40.20    4.20
  -2   4   7   38.00    5.60
   1  -4  -7   58.29    6.80
   1  -4  -7   52.79    6.50
   1  -4  -7   61.29    6.60
  -1   4   7   52.79    6.80
   0  -4  -7   41.30    5.50
   0  -4  -7   37.10    5.20
   0  -4  -7   43.30    5.40
   0   4   7   29.80    6.10
  -1  -4  -7  457.35   39.60
  -1  -4  -7  451.65   39.30
  -1  -4  -7  439.86   39.20
   1   4   7  428.86   38.50
   1   4   7  417.76   39.50
   1   4   7  432.96   38.60
  -2  -4  -7   -0.50    4.10
  -2  -4  -7    1.30    4.90
   2   4   7   -1.00    5.30
   2   4   7    3.70    2.50
  -3  -4  -7    0.70    4.90
  -3  -4  -7    0.80    4.80
   3   4   7   -1.70    3.20
   3   4   7    4.20    6.50
  -4  -4  -7  247.28   25.20
  -4  -4  -7  231.88   25.10
   4   4   7  266.87   24.10
   4   4   7  278.67   26.90
  -5  -4  -7   76.99   11.50
  -5  -4  -7   76.09   10.90
   5   4   7   82.39   14.20
   5   4   7   54.99    9.20
  -6  -4  -7    3.70    9.40
  -6  -4  -7    6.20    3.50
   6   4   7    2.60   12.50
   6   4   7   -3.70    7.70
   6   4   7    2.30   12.00
   8  -5  -7  -10.20   13.30
   8  -5  -7   -1.40    5.50
  -8   5   7    6.70   10.70
  -8   5   7    9.00   11.80
   7  -5  -7  240.78   29.50
   7  -5  -7  262.27   24.70
  -7   5   7  247.18   28.60
  -7   5   7  326.87   27.50
   6  -5  -7   47.30    5.60
   6  -5  -7   52.39   11.00
  -6   5   7   35.60    8.50
  -6   5   7   47.70   10.00
   5  -5  -7   97.89   12.10
  -5   5   7   87.59   10.10
  -5   5   7   82.19   11.30
   4  -5  -7   16.10    6.50
  -4   5   7   14.60    4.10
  -4   5   7    9.10    5.70
   3  -5  -7  136.39   16.10
  -3   5   7  153.08   14.10
  -3   5   7  153.98   15.40
   2  -5  -7   68.79    7.90
   2  -5  -7   63.39    6.90
   2  -5  -7   59.69    7.20
  -2   5   7   56.29    7.50
  -2   5   7   51.99    5.90
  -2   5   7   64.69    6.00
   1  -5  -7    5.50    3.60
   1  -5  -7    3.10    3.40
   1  -5  -7    1.20    4.70
  -1   5   7    0.00    4.10
   0  -5  -7   13.70    4.50
   0  -5  -7   20.70    4.30
   0  -5  -7   11.30    4.60
   0   5   7   15.40    5.90
  -1  -5  -7   70.59    8.90
  -1  -5  -7   58.09    8.10
  -1  -5  -7   74.49    9.00
   1   5   7   69.59    7.50
   1   5   7   92.99    9.90
   1   5   7   76.99    7.20
  -2  -5  -7  190.98   19.20
  -2  -5  -7  160.28   18.00
   2   5   7  194.78   17.20
   2   5   7  202.48   20.10
  -3  -5  -7    6.20    6.90
  -3  -5  -7    7.00    5.60
   3   5   7    5.50    3.90
   3   5   7   -3.60    8.10
  -4  -5  -7   10.80    7.30
  -4  -5  -7    2.10    7.10
   4   5   7   -0.40    9.40
   4   5   7    1.70    4.90
  -5  -5  -7   -4.10    7.70
  -5  -5  -7   -4.40    9.80
   5   5   7   10.70   12.00
   5   5   7    8.30    6.90
   7  -6  -7  168.58   21.60
   7  -6  -7  190.58   17.30
  -7   6   7  150.48   19.10
  -7   6   7  229.48   21.60
   6  -6  -7    9.10    9.10
   6  -6  -7    4.80    2.40
  -6   6   7    5.00    7.00
  -6   6   7   -3.30    8.40
   5  -6  -7   25.90    8.80
  -5   6   7   14.70    8.00
  -5   6   7   26.10    6.40
   4  -6  -7  453.55   44.00
  -4   6   7  481.35   42.40
  -4   6   7  479.35   43.30
   3  -6  -7   45.20    8.30
  -3   6   7   41.30    7.60
  -3   6   7   62.99    6.20
   2  -6  -7  276.17   26.90
   2  -6  -7  265.27   26.10
  -2   6   7  276.37   26.60
  -2   6   7  297.07   25.20
   1  -6  -7   32.80    7.00
   1  -6  -7   40.90    6.00
   1  -6  -7   26.20    5.30
  -1   6   7   30.80    6.20
   0  -6  -7   10.30    4.90
   0  -6  -7   12.20    5.50
   0  -6  -7   12.50    4.40
   0   6   7    9.20    2.20
   0   6   7   12.80    2.00
   0   6   7   10.80    7.10
  -1  -6  -7   60.19    8.70
  -1  -6  -7   56.69    8.50
  -1  -6  -7   53.99    7.50
   1   6   7   62.39    6.50
   1   6   7   55.29    9.30
  -2  -6  -7   15.30    6.50
  -2  -6  -7   32.20    6.00
   2   6   7   25.30    8.20
   2   6   7   29.70    4.30
  -3  -6  -7   -4.40    6.30
  -3  -6  -7    2.50    7.80
   3   6   7    0.30    4.20
   3   6   7    7.00   10.20
  -4  -6  -7   -2.20    9.10
   4   6   7   -4.70   11.30
   4   6   7   -2.50    5.40
   7  -7  -7  118.99   17.10
  -7   7   7   71.89   12.90
  -7   7   7   94.99   15.60
   6  -7  -7  239.98   28.40
  -6   7   7  297.17   28.00
  -6   7   7  230.98   25.00
   5  -7  -7   -5.50    8.20
  -5   7   7   10.30    8.60
  -5   7   7    2.00    5.80
   4  -7  -7  239.18   25.50
  -4   7   7  224.58   24.40
  -4   7   7  251.57   22.70
   3  -7  -7  258.47   27.80
  -3   7   7  277.87   27.10
  -3   7   7  296.77   25.70
   2  -7  -7  353.36   34.90
   2  -7  -7  417.26   36.00
  -2   7   7  383.06   33.90
   1  -7  -7   50.39    7.80
   1  -7  -7   65.79    9.30
  -1   7   7   53.09    6.00
   0  -7  -7    6.80    6.40
   0  -7  -7   22.70    6.10
   0   7   7    7.60    2.90
   0   7   7   11.60    8.70
  -1  -7  -7  119.49   14.10
  -1  -7  -7  106.19   13.90
   1   7   7  120.39   11.90
   1   7   7  171.58   18.00
  -2  -7  -7   90.99   13.10
   2   7   7  127.29   15.30
   2   7   7  102.39   11.20
  -3  -7  -7   81.69   12.70
   3   7   7   88.69    9.80
   3   7   7   86.19   15.80
   6  -8  -7  127.79   16.70
  -6   8   7  103.39   13.30
   5  -8  -7   -1.30   10.70
  -5   8   7   -0.50    6.00
   4  -8  -7  406.06   38.50
  -4   8   7  386.36   35.90
   3  -8  -7  356.46   36.70
  -3   8   7  391.86   34.40
   2  -8  -7  124.59   15.90
  -2   8   7  128.19   12.70
   1  -8  -7   15.60    6.80
   1  -8  -7   22.60    8.60
  -1   8   7   15.40   10.20
  -1   8   7   16.90    3.80
   0  -8  -7   11.60    8.10
   0  -8  -7    9.00    7.20
   0   8   7   -2.50    9.60
  -1  -8  -7   60.59   11.50
   1   8   7   78.99   14.60
   1   8   7   88.49    8.60
  -2  -8  -7  178.68   22.60
   2   8   7  204.48   19.10
   2   8   7  195.98   23.60
   5  -9  -7    8.30   10.30
  -5   9   7    0.20    6.80
   4  -9  -7   51.99   12.30
  -4   9   7   72.39    8.80
   3  -9  -7   18.10    9.80
  -3   9   7    1.90    5.20
   2  -9  -7   29.40   10.90
  -2   9   7   23.70    5.50
   1  -9  -7   17.30    8.20
   1  -9  -7    7.70    8.30
  -1   9   7   28.30   13.50
  -1   9   7   13.30    4.60
   0  -9  -7    8.40    9.70
   0  -9  -7    1.00    8.40
   0   9   7    0.40    3.90
   0   9   7    0.10   10.90
  -1  -9  -7   25.40    9.70
   1   9   7   14.50   13.60
   1   9   7   23.10    5.60
   3 -10  -7    4.90   12.70
  -3  10   7    8.20    6.80
   2 -10  -7  217.28   25.00
  -2  10   7  185.58   19.30
   1 -10  -7   -1.00   11.00
  -1  10   7   -1.50   14.00
  -1  10   7   -0.50    5.80
   0 -11   8  130.19   13.40
  -1  11  -8   27.70   12.70
  -1  11  -8   29.30   10.30
   1 -11   8   35.90    6.70
   1 -11   8   28.30   12.00
   1 -11   8   25.40   11.30
  -2  11  -8   -2.20    9.10
   2 -11   8   -2.20   10.60
   2 -11   8    4.80    5.90
   2 -11   8   10.90   11.70
  -3  11  -8   39.00   10.50
   3 -11   8   37.00   12.60
   3 -11   8   37.70    7.60
   2  10  -8    6.80   12.10
   2  10  -8   14.90   10.20
  -2 -10   8    5.90    6.20
   1  10  -8    0.70   11.10
   1  10  -8    0.00    9.00
  -1 -10   8   -5.00   10.10
  -1 -10   8    5.10    5.40
   0  10  -8   17.60   10.30
   0  10  -8   12.40    8.30
   0 -10   8   28.10   10.20
   0 -10   8   21.20   10.20
   0 -10   8   12.70    5.40
  -1  10  -8   82.79   14.40
  -1  10  -8   57.79   10.50
   1 -10   8   76.59   12.60
   1 -10   8   55.69   11.20
   1 -10   8   70.79    8.20
  -2  10  -8   62.39    9.60
   2 -10   8   24.70    6.30
   2 -10   8   25.00   10.60
   2 -10   8   34.50   11.20
  -3  10  -8   14.00    8.40
   3 -10   8    2.60    5.30
   3 -10   8    5.80    9.90
   3 -10   8   10.80   10.30
  -4  10  -8  211.48   22.60
   4 -10   8  236.48   26.30
   4 -10   8  209.58   20.90
   4 -10   8  192.08   22.90
   5 -10   8  106.09   11.10
   5 -10   8   63.29   15.40
   3   9  -8    6.60   12.80
   3   9  -8   -3.90    9.50
  -3  -9   8    7.80    6.10
  -3  -9   8   10.40   10.80
   2   9  -8   -5.10    9.60
   2   9  -8    4.60    8.40
  -2  -9   8   10.60    9.70
  -2  -9   8   -2.20    5.20
   1   9  -8   65.59   12.40
   1   9  -8   89.19   11.30
  -1  -9   8   73.49    8.80
  -1  -9   8   85.69   11.90
   0   9  -8    1.80    8.10
   0  -9   8    7.30    4.50
   0  -9   8    1.20    7.50
   0  -9   8    3.90    8.90
  -1   9  -8    6.50    6.40
   1  -9   8    3.90    7.80
   1  -9   8    3.40    8.60
   1  -9   8    2.70    4.40
  -2   9  -8   28.30    7.40
   2  -9   8    9.60    8.80
   2  -9   8   30.90    5.60
   2  -9   8   25.30    9.10
  -3   9  -8    3.40    7.10
   3  -9   8    8.20    5.30
   3  -9   8   -7.00    8.10
   3  -9   8   11.00    8.60
  -4   9  -8  -13.80    7.80
   4  -9   8    1.10    5.40
   4  -9   8    5.10    9.30
   4  -9   8   -0.60    9.20
   5  -9   8  127.79   12.10
   5  -9   8   78.19   15.20
   6  -9   8   91.59   11.70
   4   8  -8    9.00   12.40
  -4  -8   8    8.40   10.40
  -4  -8   8    1.40    5.90
   3   8  -8    3.90   10.30
   3   8  -8   10.70    8.30
  -3  -8   8   12.50    5.50
  -3  -8   8    2.10    9.50
   2   8  -8  242.58   23.30
   2   8  -8  232.38   24.50
  -2  -8   8  219.08   21.90
  -2  -8   8  239.48   25.00
   1   8  -8    1.90    7.50
   1   8  -8    5.30    6.30
  -1  -8   8    2.90    7.60
  -1  -8   8   -0.50    6.70
  -1  -8   8    3.60    4.30
   0   8  -8  132.19   15.60
   0   8  -8  124.29   13.70
   0  -8   8  147.19   15.20
   0  -8   8  112.79   15.00
   0  -8   8  127.79   13.20
  -1   8  -8   24.40    6.50
   1  -8   8   32.50    5.30
   1  -8   8   24.40    7.50
   1  -8   8   37.80    8.30
  -2   8  -8   44.50    7.50
   2  -8   8   34.20    8.10
   2  -8   8   37.60    5.70
   2  -8   8   32.40    8.80
  -3   8  -8   31.70    7.10
   3  -8   8   41.70    6.00
   3  -8   8   42.70    8.90
   3  -8   8   27.80    8.30
  -4   8  -8   -4.70    7.10
   4  -8   8    6.30    5.20
   4  -8   8  -11.00    7.90
   4  -8   8    2.70    8.10
   5  -8   8    3.80    5.70
   5  -8   8    4.40   10.30
   6  -8   8   41.00    7.80
   6  -8   8   37.80   11.80
   5   7  -8    2.70   12.20
  -5  -7   8    1.80   10.00
  -5  -7   8   10.20    6.60
   4   7  -8   77.69   14.10
  -4  -7   8   81.69   13.00
  -4  -7   8   99.09   10.20
   3   7  -8   61.09   11.80
   3   7  -8   79.09   10.30
  -3  -7   8   75.39   11.60
  -3  -7   8   80.79    8.80
   2   7  -8   67.29    8.90
   2   7  -8   68.69    9.90
  -2  -7   8   53.49    7.30
  -2  -7   8   63.09   10.10
   1   7  -8   12.60    5.50
   1   7  -8   12.80    6.20
  -1  -7   8    7.10    5.30
  -1  -7   8    7.00    4.00
  -1  -7   8   13.30    6.60
   0   7  -8   11.80    6.00
   0   7  -8   16.10    5.30
   0  -7   8   10.50    6.40
   0  -7   8   11.70    4.00
   0  -7   8    4.50    5.40
  -1   7  -8   35.40    6.10
   1  -7   8   31.20    7.40
   1  -7   8   31.70    6.90
   1  -7   8   32.50    5.00
  -2   7  -8  197.28   19.60
   2  -7   8  175.78   20.20
   2  -7   8  214.98   21.00
   2  -7   8  213.08   19.00
  -3   7  -8    4.10    5.30
   3  -7   8    3.00    6.70
   3  -7   8    4.70    6.50
   3  -7   8    1.70    4.10
   4  -7   8   -4.00    7.10
   4  -7   8    4.60    7.70
   4  -7   8    0.90    4.50
   5  -7   8   97.59   13.00
   5  -7   8  114.49   14.10
   5  -7   8   82.29   10.80
   6  -7   8    0.00   10.80
   7  -7   8    4.20   12.80
   7  -7   8   -0.30    8.00
  -6  -6   8   68.19   10.40
   5   6  -8    7.70   10.80
  -5  -6   8   16.40    6.20
  -5  -6   8   22.10    9.60
   4   6  -8    2.70    8.70
  -4  -6   8    0.50    7.90
  -4  -6   8   -6.50    4.90
   3   6  -8    6.20    7.10
   3   6  -8   12.00    6.10
  -3  -6   8   19.70    4.60
  -3  -6   8   16.80    7.30
   2   6  -8   52.69    7.20
   2   6  -8   41.30    7.80
  -2  -6   8   65.89    6.30
  -2  -6   8   38.50    7.60
   1   6  -8  157.98   15.50
   1   6  -8  144.49   15.70
   1   6  -8  150.18   14.90
  -1  -6   8  130.29   14.30
  -1  -6   8  178.68   16.60
   0   6  -8  106.89   10.50
   0   6  -8  102.99   11.30
   0   6  -8   86.69    9.50
   0  -6   8   78.79   10.40
   0  -6   8   95.29    9.80
   0  -6   8   90.59   10.40
  -1   6  -8  567.24   50.39
  -1   6  -8  552.14   50.29
   1  -6   8  559.74   50.19
   1  -6   8  556.14   50.79
   1  -6   8  591.34   51.29
  -2   6  -8 1253.47  107.59
  -2   6  -8 1223.98  107.49
   2  -6   8 1249.97  107.99
   2  -6   8 1163.28  107.39
   2  -6   8 1195.48  108.19
  -3   6  -8    3.40    4.70
  -3   6  -8    1.70    4.00
  -3   6  -8    2.70    4.20
   3  -6   8    8.00    6.20
   3  -6   8    4.10    5.30
   3  -6   8   -0.40    3.80
  -4   6  -8   16.10    5.50
  -4   6  -8   18.30    5.00
   4  -6   8   11.00    7.20
   4  -6   8   10.50    6.90
   4  -6   8   20.00    4.90
  -5   6  -8   84.29   12.60
   5  -6   8  110.09   11.70
   5  -6   8  114.29   13.90
   5  -6   8  119.19   13.30
  -6   6  -8  276.67   28.00
   6  -6   8  245.98   29.30
   6  -6   8  301.27   26.80
  -7   6  -8    8.40    9.40
   7  -6   8    1.10   12.80
   6   5  -8  179.68   24.30
  -6  -5   8  212.28   25.10
  -6  -5   8  270.57   22.40
   5   5  -8   -2.90    8.20
  -5  -5   8   -1.70    5.40
  -5  -5   8   -2.20    7.70
   4   5  -8   -0.50    7.30
  -4  -5   8   11.40    6.90
  -4  -5   8   15.20    4.80
  -4  -5   8   12.40    6.50
   3   5  -8   62.29    7.50
   3   5  -8   56.29    7.60
   3   5  -8   62.09    8.70
  -3  -5   8   50.69    6.70
  -3  -5   8   48.30    7.60
  -3  -5   8   67.49    8.80
   2   5  -8  449.06   42.40
   2   5  -8  474.95   41.80
   2   5  -8  487.95   42.10
  -2  -5   8  477.25   42.00
  -2  -5   8  446.36   41.70
  -2  -5   8  473.95   42.90
   1   5  -8    1.70    3.80
   1   5  -8    1.20    2.90
   1   5  -8    1.90    3.90
  -1  -5   8    4.50    4.30
  -1  -5   8    2.00    4.70
  -1  -5   8    2.60    3.00
  -1  -5   8    2.20    3.00
   0   5  -8   25.50    4.40
   0   5  -8   19.30    3.50
   0   5  -8   13.00    3.60
   0   5  -8   24.70    4.20
   0  -5   8   19.30    4.10
   0  -5   8   19.40    4.50
   0  -5   8   19.90    3.70
   0  -5   8   17.90    3.60
   0  -5   8   26.20    5.20
  -1   5  -8   46.80    5.90
  -1   5  -8   50.49    5.70
  -1   5  -8   53.99    5.80
   1  -5   8   46.00    5.70
   1  -5   8   53.69    6.40
   1  -5   8   56.49    7.60
   1  -5   8   45.40    6.40
  -2   5  -8  821.62   77.59
  -2   5  -8  867.21   77.59
  -2   5  -8  905.21   77.79
   2  -5   8  886.41   77.89
   2  -5   8  890.51   78.39
   2  -5   8  900.91   78.09
   2  -5   8  886.01   77.69
  -3   5  -8   24.40    5.10
  -3   5  -8   18.50    4.50
  -3   5  -8   23.20    4.30
   3  -5   8   26.10    6.00
   3  -5   8   21.10    5.60
   3  -5   8   18.00    5.40
   3  -5   8   15.40    4.30
  -4   5  -8    2.70    4.10
  -4   5  -8    8.10    5.10
   4  -5   8    2.60    6.20
   4  -5   8    2.60    6.20
   4  -5   8    5.60    4.30
  -5   5  -8   56.39    9.10
  -5   5  -8   67.69    8.30
   5  -5   8   75.49   10.20
   5  -5   8   63.49   10.60
   5  -5   8   54.59    8.00
  -6   5  -8  349.17   34.20
  -6   5  -8  404.26   33.30
   6  -5   8  306.17   36.00
   6  -5   8  347.57   35.20
  -7   5  -8    1.60    8.30
  -7   5  -8    5.90    8.80
   7  -5   8   14.20   12.50
  -7  -4   8   -1.10    8.00
   6   4  -8    6.90    9.90
  -6  -4   8   12.10    6.40
  -6  -4   8   13.30    9.10
   5   4  -8   66.59   10.30
  -5  -4   8   44.10    6.90
  -5  -4   8   51.39    8.90
  -5  -4   8   37.40    8.70
   4   4  -8  114.49   12.80
   4   4  -8  131.39   15.30
  -4  -4   8  125.59   13.90
  -4  -4   8  141.19   13.40
  -4  -4   8  141.59   15.00
   3   4  -8  325.07   31.10
   3   4  -8  349.96   30.60
   3   4  -8  336.27   30.60
  -3  -4   8  344.37   31.40
  -3  -4   8  351.16   31.10
  -3  -4   8  324.07   30.40
   2   4  -8  238.18   20.40
   2   4  -8  220.68   20.30
   2   4  -8  212.28   20.80
  -2  -4   8  212.38   20.60
  -2  -4   8  249.48   20.80
  -2  -4   8  231.48   20.30
  -2  -4   8  185.48   20.90
   1   4  -8   -0.80    2.40
   1   4  -8    0.00    2.70
   1   4  -8   -2.00    2.60
  -1  -4   8   -1.20    3.60
  -1  -4   8    1.60    3.30
  -1  -4   8   -0.50    3.00
  -1  -4   8    2.20    2.60
   0   4  -8  581.04   51.99
   0   4  -8  599.64   51.99
   0   4  -8  582.24   51.89
   0   4  -8  585.94   51.99
   0  -4   8  597.04   52.19
   0  -4   8  558.94   51.89
   0  -4   8  560.74   51.99
   0  -4   8  602.24   52.69
   0  -4   8  623.34   52.09
  -1   4  -8  102.89   10.50
  -1   4  -8  107.69   10.50
  -1   4  -8  122.29   10.60
   1  -4   8  108.59   10.50
   1  -4   8  109.79   10.90
   1  -4   8   95.99   10.60
   1  -4   8  116.79   11.80
  -2   4  -8    0.90    3.00
  -2   4  -8    1.80    3.10
  -2   4  -8    3.50    2.80
   2  -4   8    1.50    4.20
   2  -4   8   -2.50    2.80
   2  -4   8    3.50    3.60
   2  -4   8    6.20    3.60
  -3   4  -8  486.35   42.20
  -3   4  -8  483.95   42.50
  -3   4  -8  487.25   42.40
   3  -4   8  433.36   42.80
   3  -4   8  440.16   42.20
   3  -4   8  491.95   43.20
   3  -4   8  496.55   42.60
  -4   4  -8   25.40    5.70
  -4   4  -8   27.40    4.80
   4  -4   8   30.90    6.50
   4  -4   8   31.80    6.90
   4  -4   8   21.80    5.30
   4  -4   8   23.80    4.80
  -5   4  -8   66.39    9.90
  -5   4  -8   81.09    8.60
   5  -4   8   75.29   10.80
   5  -4   8   70.19   10.00
  -6   4  -8   54.39    8.10
  -6   4  -8   54.39    9.60
   6  -4   8   68.29   11.70
   6  -4   8   43.20   10.20
  -7   4  -8  315.87   26.80
  -7   4  -8  240.88   27.60
   7  -4   8  254.57   30.70
   7   3  -8    0.30   11.50
  -7  -3   8   -9.30    9.90
   6   3  -8   87.69   13.90
   6   3  -8   80.09   11.10
  -6  -3   8  140.19   11.50
  -6  -3   8   83.69   13.10
   5   3  -8   28.90    7.70
   5   3  -8   16.70    5.10
  -5  -3   8   26.80    6.80
  -5  -3   8   17.50    7.30
  -5  -3   8   17.10    5.10
   4   3  -8   97.09   10.80
   4   3  -8   97.89   11.90
  -4  -3   8  118.19   12.30
  -4  -3   8  113.09   12.60
  -4  -3   8  127.99   12.30
  -4  -3   8  107.59   11.30
   3   3  -8  133.49   13.60
   3   3  -8  138.09   13.80
   3   3  -8  163.08   14.70
  -3  -3   8  173.08   14.90
  -3  -3   8  151.48   15.00
  -3  -3   8  117.59   13.50
  -3  -3   8  128.09   14.00
   2   3  -8    9.90    2.80
   2   3  -8    3.30    3.10
   2   3  -8    7.60    3.10
  -2  -3   8   16.10    3.70
  -2  -3   8   14.10    3.80
  -2  -3   8   11.50    4.10
  -2  -3   8   13.20    2.80
   1   3  -8 1165.48  102.89
   1   3  -8 1179.58  102.79
   1   3  -8 1163.88  102.69
   1   3  -8 1173.08  102.69
  -1  -3   8 1082.99  103.19
  -1  -3   8 1125.29  102.69
  -1  -3   8 1210.68  102.89
  -1  -3   8 1228.68  102.99
   0   3  -8    3.70    2.70
   0   3  -8    7.30    2.10
   0   3  -8    5.90    2.10
   0  -3   8    6.30    2.00
   0  -3   8   11.80    3.30
   0  -3   8    6.30    4.10
   0  -3   8    9.90    2.50
  -1   3  -8   13.30    2.50
  -1   3  -8   17.40    2.90
  -1   3  -8    9.90    2.80
   1  -3   8   13.30    2.90
   1  -3   8    8.40    2.80
   1  -3   8   18.00    4.60
   1  -3   8    9.80    3.30
  -2   3  -8  140.49   13.50
  -2   3  -8  138.49   13.40
  -2   3  -8  138.09   13.70
   2  -3   8  140.29   14.40
   2  -3   8  140.09   13.60
   2  -3   8  161.78   14.00
   2  -3   8  144.59   13.90
  -3   3  -8 1464.45  130.39
  -3   3  -8 1491.25  130.09
   3  -3   8 1416.56  130.69
   3  -3   8 1504.95  130.19
   3  -3   8 1571.54  130.59
   3  -3   8 1414.76  130.29
  -4   3  -8  167.68   17.30
  -4   3  -8  182.38   18.10
   4  -3   8  196.18   18.60
   4  -3   8  180.08   18.50
   4  -3   8  179.38   17.60
   4  -3   8  189.38   17.90
  -5   3  -8    2.30    4.30
  -5   3  -8    7.00    5.80
   5  -3   8   -1.40    5.20
   5  -3   8   -4.20    5.90
   5  -3   8   -4.70    6.90
  -6   3  -8   25.20    7.90
  -6   3  -8   17.10    5.80
   6  -3   8   19.20    9.20
   6  -3   8   22.80    8.10
  -7   3  -8  432.86   46.50
  -7   3  -8  556.04   45.60
   7  -3   8  512.85   48.40
   7   2  -8  112.39   11.90
   7   2  -8  116.99   14.90
  -7  -2   8   67.39   13.70
   6   2  -8  122.59   11.00
   6   2  -8   82.99   12.90
  -6  -2   8   82.19   13.10
   5   2  -8   20.90    4.50
   5   2  -8   16.50    6.70
  -5  -2   8   18.60    5.80
  -5  -2   8   21.30    6.80
  -5  -2   8   10.70    4.60
   4   2  -8   62.79    6.40
   4   2  -8   50.79    7.50
  -4  -2   8   46.50    7.90
  -4  -2   8   68.79    7.50
  -4  -2   8   47.90    7.00
  -4  -2   8   52.99    6.40
   3   2  -8  416.26   39.40
   3   2  -8  431.66   39.70
   3   2  -8  447.76   39.30
  -3  -2   8  454.65   39.90
  -3  -2   8  439.16   39.30
  -3  -2   8  431.96   39.60
  -3  -2   8  476.15   39.90
   2   2  -8   77.79    8.00
   2   2  -8   88.19    8.40
   2   2  -8   72.49    8.20
  -2  -2   8   77.19    9.00
  -2  -2   8   85.59    8.50
  -2  -2   8   90.49    8.20
  -2  -2   8   70.79    9.10
   1   2  -8  280.67   27.80
   1   2  -8  312.27   27.50
   1   2  -8  316.47   27.50
   1   2  -8  310.57   27.70
  -1  -2   8  306.87   28.00
  -1  -2   8  353.76   27.90
  -1  -2   8  287.27   27.60
  -1  -2   8  310.87   28.30
   0   2  -8  359.46   32.10
   0   2  -8  332.47   32.30
   0   2  -8  354.96   32.10
   0  -2   8  372.66   32.20
   0  -2   8  385.36   32.40
   0  -2   8  375.06   32.90
  -1   2  -8  731.43   66.39
  -1   2  -8  701.13   66.09
   1  -2   8  749.23   66.29
   1  -2   8  782.72   66.89
   1  -2   8  788.82   66.29
   1  -2   8  761.92   66.19
  -2   2  -8  201.48   19.30
  -2   2  -8  184.58   19.80
  -2   2  -8  245.38   19.90
   2  -2   8  222.28   19.70
   2  -2   8  218.68   20.50
   2  -2   8  220.48   19.80
   2  -2   8  213.78   19.60
  -3   2  -8   16.10    4.30
  -3   2  -8   16.50    3.20
   3  -2   8   11.40    5.10
   3  -2   8   11.50    4.30
   3  -2   8   20.50    3.60
   3  -2   8   15.30    3.90
  -4   2  -8   86.89    9.20
  -4   2  -8   90.89   10.40
   4  -2   8  100.69   11.00
   4  -2   8   84.99    9.60
   4  -2   8   91.89   10.60
  -5   2  -8  241.78   21.70
  -5   2  -8  230.98   20.20
   5  -2   8  210.08   21.90
   5  -2   8  220.38   22.20
   5  -2   8  179.38   20.70
  -6   2  -8   -3.10    4.90
  -6   2  -8   12.10    7.40
   6  -2   8    6.70    6.50
   6  -2   8   11.10    8.30
   6  -2   8   20.50    9.30
  -7   2  -8    8.90    6.40
  -7   2  -8    1.80    8.70
   7  -2   8   11.20   11.60
   7  -2   8    9.30   10.80
   7   1  -8    2.40    6.20
   7   1  -8    3.30    9.80
  -7  -1   8   -3.10    8.90
   6   1  -8  234.08   22.00
   6   1  -8  231.08   24.20
  -6  -1   8  228.18   24.30
   5   1  -8   27.00    7.10
   5   1  -8   40.80    5.10
  -5  -1   8   36.20    7.40
  -5  -1   8   24.80    6.20
   4   1  -8   29.10    4.20
   4   1  -8   36.50    5.90
  -4  -1   8   27.80    4.50
  -4  -1   8   31.30    5.10
  -4  -1   8   37.90    6.40
  -4  -1   8   30.00    5.40
   3   1  -8   59.09    6.60
   3   1  -8   49.60    5.80
   3   1  -8   57.59    6.40
  -3  -1   8   51.29    6.00
  -3  -1   8   62.99    7.30
  -3  -1   8   66.09    6.80
  -3  -1   8   54.99    6.60
   2   1  -8   13.20    2.80
   2   1  -8   17.30    2.50
  -2  -1   8   12.60    4.00
  -2  -1   8   13.60    3.40
  -2  -1   8   16.80    2.80
  -2  -1   8   18.70    3.70
   1   1  -8   87.39    8.40
   1   1  -8   87.99    8.40
   1   1  -8   86.69    9.20
  -1  -1   8   89.19    9.60
  -1  -1   8   98.19    9.00
  -1  -1   8  100.29    9.50
   0   1  -8  606.94   55.19
   0   1  -8  603.14   54.79
   0  -1   8  647.24   55.49
   0  -1   8  641.34   55.09
  -1   1  -8    3.10    1.60
  -1   1  -8    5.50    2.60
   1  -1   8    6.60    2.70
   1  -1   8    2.50    3.50
   1  -1   8    5.70    2.10
  -2   1  -8   28.50    4.20
  -2   1  -8   24.30    3.10
   2  -1   8   27.90    4.70
   2  -1   8   17.50    3.80
   2  -1   8   25.80    3.80
   2  -1   8   27.60    3.60
  -3   1  -8   48.10    5.80
  -3   1  -8   50.29    6.80
   3  -1   8   58.29    7.50
   3  -1   8   56.89    7.10
   3  -1   8   65.39    6.50
  -4   1  -8    4.10    4.60
  -4   1  -8   -3.10    3.00
   4  -1   8    0.90    3.90
   4  -1   8   -0.20    5.50
   4  -1   8   -0.80    5.50
  -5   1  -8    2.80    5.90
  -5   1  -8    0.80    3.90
   5  -1   8   -0.30    4.80
   5  -1   8    2.90    7.20
   5  -1   8    5.90    7.10
  -6   1  -8   22.40    7.90
  -6   1  -8   15.70    5.50
   6  -1   8   17.40    9.70
   6  -1   8   14.00    9.00
   6  -1   8   17.10    6.80
  -7   1  -8    4.00    6.40
  -7   1  -8   -2.10    9.00
   7  -1   8  -16.30   10.00
   7  -1   8   -1.30    8.60
   7  -1   8    0.60   11.70
   8   0  -8    3.40   12.50
   8   0  -8   12.40    7.40
  -8   0   8   16.00   11.00
   7   0  -8  193.88   22.20
   7   0  -8  193.28   19.00
  -7   0   8  174.38   20.40
   6   0  -8    1.40    7.40
   6   0  -8    1.40    4.30
  -6   0   8    3.10    6.40
  -6   0   8   -6.00    7.20
   5   0  -8   62.49    7.30
   5   0  -8   84.09    9.60
  -5   0   8   66.19    8.50
  -5   0   8   61.19    9.50
   4   0  -8  192.08   17.60
   4   0  -8  170.58   16.50
  -4   0   8  215.18   17.30
  -4   0   8  172.68   16.80
  -4   0   8  153.28   17.50
   3   0  -8  451.75   39.00
   3   0  -8  460.45   39.60
  -3   0   8  415.06   39.40
  -3   0   8  432.56   39.20
  -3   0   8  460.15   39.40
  -3   0   8  424.56   39.70
   2   0  -8   34.50    3.50
   2   0  -8   35.70    3.70
   2   0  -8   36.10    4.30
  -2   0   8   26.60    4.80
  -2   0   8   34.30    4.20
  -2   0   8   26.00    4.40
   1   0  -8  254.97   23.20
   1   0  -8  241.98   23.70
   1   0  -8  265.97   23.10
   1   0  -8  277.57   23.20
  -1   0   8  239.98   23.70
  -1   0   8  248.48   23.90
  -1   0   8  271.07   23.40
   0   0  -8  124.99   10.80
   0   0  -8  128.19   10.70
   0   0  -8  118.09   11.60
   0   0   8  107.99   10.90
   0   0   8  116.69   11.20
   0   0   8  121.79   11.10
   0   0   8  121.89   12.00
  -1   0  -8  326.57   27.30
  -1   0  -8  304.97   27.90
  -1   0  -8  319.67   27.30
   1   0   8  291.47   27.50
   1   0   8  345.97   27.60
   1   0   8  249.28   28.00
  -2   0  -8  257.97   25.10
  -2   0  -8  276.37   24.40
  -2   0  -8  280.17   24.40
   2   0   8  285.27   25.60
   2   0   8  277.17   24.70
   2   0   8  267.07   24.90
  -3   0  -8   35.20    5.60
  -3   0  -8   32.30    4.00
   3   0   8   33.20    5.90
   3   0   8   34.60    4.70
   3   0   8   33.00    5.90
  -4   0  -8   71.59    9.10
  -4   0  -8   82.09    7.60
   4   0   8   60.19    9.50
   4   0   8   74.49    9.70
   4   0   8   72.99    8.30
  -5   0  -8   33.60    5.10
  -5   0  -8   27.10    7.10
   5   0   8   26.70    6.40
   5   0   8   53.09    8.80
   5   0   8   28.90    8.60
  -6   0  -8   41.70    9.60
  -6   0  -8   60.49    7.10
   6   0   8   48.20   11.10
   6   0   8   30.90   10.30
   6   0   8   51.99    8.60
  -7   0  -8   13.50    6.70
  -7   0  -8   24.40   10.30
   7   0   8   27.70   11.50
   7   0   8    6.50   11.70
   7   0   8   33.10    9.10
   8  -1  -8   95.39   15.60
   8  -1  -8   96.59   11.50
  -8   1   8   96.09   15.20
   7  -1  -8   96.99    9.90
   7  -1  -8   89.19   13.60
  -7   1   8   80.89   12.20
  -7   1   8   74.59   13.00
   6  -1  -8    4.30    3.90
   6  -1  -8   -1.60    6.90
  -6   1   8    4.00    6.50
  -6   1   8   -4.70    7.10
   5  -1  -8  509.55   46.60
   5  -1  -8  568.44   47.80
  -5   1   8  481.75   47.00
  -5   1   8  555.64   47.90
   4  -1  -8  474.45   41.50
   4  -1  -8  449.86   40.40
  -4   1   8  467.75   41.50
  -4   1   8  439.56   40.80
   3  -1  -8   17.80    4.20
   3  -1  -8   19.50    2.80
   3  -1  -8   14.70    2.50
  -3   1   8   17.40    3.50
  -3   1   8   17.40    3.50
  -3   1   8   19.70    4.70
   2  -1  -8    0.40    2.50
   2  -1  -8    3.40    2.90
   2  -1  -8    0.70    1.40
   2  -1  -8    1.50    1.30
  -2   1   8    3.10    2.30
  -2   1   8    3.10    3.40
  -2   1   8    0.30    2.80
  -2   1   8   -0.30    1.90
   1  -1  -8  397.76   35.50
   1  -1  -8  408.06   35.90
  -1   1   8  406.26   35.40
  -1   1   8  400.46   35.90
  -1   1   8  383.16   36.00
   0  -1  -8 1289.17  107.09
   0  -1  -8 1336.67  107.49
   0   1   8 1166.68  107.09
   0   1   8 1110.59  107.59
   0   1   8 1199.78  107.09
   0   1   8 1214.78  107.09
  -1  -1  -8  113.69   11.00
  -1  -1  -8  120.19   10.80
   1   1   8   98.49   10.40
   1   1   8  103.59   11.00
   1   1   8   99.89    9.90
  -2  -1  -8   18.80    4.10
  -2  -1  -8   18.70    2.00
  -2  -1  -8   15.10    2.00
  -2  -1  -8   16.60    3.90
   2   1   8   15.30    4.00
   2   1   8   10.20    4.30
   2   1   8   20.50    3.20
  -3  -1  -8  107.09   10.50
  -3  -1  -8  127.49   12.20
  -3  -1  -8  103.69   12.20
   3   1   8  108.59   12.60
   3   1   8  122.29   11.40
   3   1   8  112.79   12.40
  -4  -1  -8  253.57   23.50
  -4  -1  -8  226.68   23.10
  -4  -1  -8  242.48   21.50
   4   1   8  216.28   23.30
   4   1   8  251.37   22.50
   4   1   8  235.98   23.70
  -5  -1  -8   49.80    5.80
  -5  -1  -8   50.99    8.70
  -5  -1  -8   38.80    8.20
   5   1   8   32.40    9.40
   5   1   8   42.80    7.30
   5   1   8   40.00    9.20
  -6  -1  -8   -2.90    7.90
  -6  -1  -8   -6.00    8.70
  -6  -1  -8    2.90    4.90
   6   1   8   12.60    9.80
   6   1   8   13.00   10.30
   6   1   8   -7.40    7.50
  -7  -1  -8    9.20    6.40
  -7  -1  -8    9.40   10.00
  -7  -1  -8    9.60   10.80
   7   1   8    3.60    9.50
   7   1   8    0.20   13.30
   7   1   8   15.00   11.90
   8  -2  -8   -0.40    6.30
   8  -2  -8   -8.50   11.70
  -8   2   8  -11.90    9.90
   7  -2  -8   27.50    6.00
   7  -2  -8   56.99   11.30
  -7   2   8   27.40    9.00
  -7   2   8   34.60   10.20
   6  -2  -8   22.40    4.20
   6  -2  -8    8.30    8.00
  -6   2   8   32.10    6.90
  -6   2   8   21.30    7.90
   5  -2  -8  340.77   30.10
   5  -2  -8  298.37   28.10
  -5   2   8  314.87   29.80
  -5   2   8  312.57   28.90
   4  -2  -8   52.09    5.50
   4  -2  -8   66.09    8.00
  -4   2   8   54.09    7.70
  -4   2   8   51.39    6.50
   3  -2  -8  264.37   22.10
   3  -2  -8  233.78   20.80
   3  -2  -8  233.58   20.80
  -3   2   8  241.38   21.30
  -3   2   8  218.78   21.30
  -3   2   8  219.68   22.10
   2  -2  -8  511.85   42.40
   2  -2  -8  459.95   42.40
  -2   2   8  464.55   42.60
  -2   2   8  472.75   41.90
  -2   2   8  445.36   42.30
  -2   2   8  485.55   42.00
   1  -2  -8  192.88   16.30
   1  -2  -8  161.68   15.80
  -1   2   8  168.28   16.30
  -1   2   8  179.38   15.30
  -1   2   8  162.58   15.40
   0  -2  -8   86.49    9.30
   0  -2  -8   97.79    8.60
   0  -2  -8   90.29    9.30
   0   2   8   84.79    8.80
   0   2   8   75.19    8.00
   0   2   8  107.69    9.90
  -1  -2  -8  105.89   11.60
  -1  -2  -8  138.19   12.20
   1   2   8  110.59   10.70
   1   2   8  138.19   12.70
   1   2   8  113.89   10.80
   1   2   8  107.49   11.50
  -2  -2  -8  134.99   13.20
  -2  -2  -8  139.09   12.60
   2   2   8  114.79   11.50
   2   2   8  114.19   13.50
   2   2   8  111.99   12.90
  -3  -2  -8   48.20    4.90
  -3  -2  -8   54.89    7.10
  -3  -2  -8   47.20    4.90
  -3  -2  -8   47.70    7.10
   3   2   8   63.59    6.10
   3   2   8   51.69    7.90
   3   2   8   52.79    8.20
  -4  -2  -8  118.99   13.60
  -4  -2  -8  106.79   11.20
  -4  -2  -8  108.89   12.90
   4   2   8  105.39   13.60
   4   2   8  146.99   12.60
   4   2   8  146.49   15.10
  -5  -2  -8  141.39   16.80
  -5  -2  -8  154.98   14.90
  -5  -2  -8  156.48   17.60
   5   2   8  150.48   17.90
   5   2   8  168.48   16.70
   5   2   8  176.88   19.50
  -6  -2  -8   35.00    9.60
  -6  -2  -8   39.20   10.50
  -6  -2  -8   42.00    6.00
   6   2   8   36.70   11.90
   6   2   8   34.30    8.50
   6   2   8   13.90   12.30
   8  -3  -8   30.70    6.60
   8  -3  -8   18.20   13.40
  -8   3   8   34.50   11.60
  -8   3   8   24.20   12.00
   7  -3  -8   -5.20    4.30
   7  -3  -8   10.10   10.40
  -7   3   8   20.80    9.40
  -7   3   8    3.80    8.20
   6  -3  -8   66.29   10.60
   6  -3  -8   62.59    6.80
  -6   3   8   50.09   10.20
  -6   3   8   63.89    9.10
   5  -3  -8  144.19   13.40
   5  -3  -8  134.79   15.80
  -5   3   8  146.59   14.80
  -5   3   8  149.29   15.60
   4  -3  -8   19.40    5.70
   4  -3  -8    5.30    2.10
   4  -3  -8    9.70    2.20
  -4   3   8   11.80    3.80
  -4   3   8   21.80    5.70
   3  -3  -8  182.48   16.20
  -3   3   8  150.58   16.00
  -3   3   8  151.18   14.90
   2  -3  -8  628.44   51.59
   2  -3  -8  566.04   51.59
  -2   3   8  622.54   51.49
  -2   3   8  550.54   51.69
  -2   3   8  558.94   50.99
  -2   3   8  562.64   50.99
   1  -3  -8    2.70    2.90
   1  -3  -8   -3.00    2.80
   1  -3  -8   -1.80    3.30
  -1   3   8   -1.20    3.80
  -1   3   8    1.40    3.60
   0  -3  -8   75.59    8.40
   0  -3  -8   76.09    8.10
   0  -3  -8   77.59    8.70
   0   3   8   71.79    8.60
   0   3   8   69.09    8.70
  -1  -3  -8  676.63   57.39
  -1  -3  -8  672.63   57.69
   1   3   8  672.23   57.49
   1   3   8  641.84   56.79
   1   3   8  604.64   57.79
   1   3   8  616.84   56.79
  -2  -3  -8  223.78   20.60
  -2  -3  -8  223.18   21.00
   2   3   8  214.78   21.50
   2   3   8  238.18   21.20
   2   3   8  199.08   19.70
  -3  -3  -8   39.60    6.80
  -3  -3  -8   36.20    7.20
   3   3   8   34.10    7.50
   3   3   8   39.10    7.60
   3   3   8   46.90    5.40
  -4  -3  -8   -1.50    5.80
  -4  -3  -8   -6.80    6.10
   4   3   8    3.20    7.20
   4   3   8    4.30    4.40
   4   3   8    1.50    8.00
  -5  -3  -8  184.08   22.70
  -5  -3  -8  215.28   19.90
  -5  -3  -8  237.28   24.00
   5   3   8  241.28   25.20
   5   3   8  223.98   21.70
   5   3   8  240.98   24.80
  -6  -3  -8   -2.90   10.20
  -6  -3  -8   -6.80    3.80
  -6  -3  -8    0.40    8.30
   6   3   8    9.10    7.70
   6   3   8  -13.50   12.80
   6   3   8   -5.20   11.20
   8  -4  -8   -6.30   12.90
   8  -4  -8   -1.10    5.80
  -8   4   8   -1.10   11.90
  -8   4   8    8.20   11.00
   7  -4  -8   43.90    6.10
   7  -4  -8   48.40   12.10
  -7   4   8   49.00    9.80
  -7   4   8   29.50   10.40
   6  -4  -8   42.00    9.90
   6  -4  -8   23.90    4.40
  -6   4   8   24.80    7.30
  -6   4   8   32.70    8.50
   5  -4  -8  195.78   20.20
   5  -4  -8  195.48   16.80
  -5   4   8  166.98   18.10
  -5   4   8  162.68   19.30
   4  -4  -8  142.69   14.70
  -4   4   8  118.99   13.80
  -4   4   8  127.49   12.90
   3  -4  -8   -0.20    4.80
  -3   4   8   -2.60    4.50
  -3   4   8    2.80    2.90
   2  -4  -8  111.89   11.20
   2  -4  -8  119.59   11.00
   2  -4  -8  105.29   11.40
  -2   4   8  104.79   11.80
  -2   4   8   95.39   11.50
  -2   4   8  112.79    9.70
  -2   4   8   92.19    9.70
   1  -4  -8  196.88   17.80
   1  -4  -8  188.18   17.60
   1  -4  -8  190.18   17.50
  -1   4   8  167.68   17.80
  -1   4   8  173.58   18.20
   0  -4  -8   -3.20    3.80
   0  -4  -8   -0.70    3.30
   0  -4  -8    2.70    3.50
   0   4   8   -1.60    4.20
  -1  -4  -8   42.00    6.50
  -1  -4  -8   33.40    5.40
   1   4   8   42.40    4.40
   1   4   8   30.30    6.10
   1   4   8   37.30    4.30
  -2  -4  -8   19.80    5.10
  -2  -4  -8   16.80    5.30
   2   4   8   13.30    6.20
   2   4   8   22.50    3.50
  -3  -4  -8  120.89   13.90
  -3  -4  -8  130.69   14.40
   3   4   8  137.99   14.80
   3   4   8  116.79   12.70
  -4  -4  -8   31.50    7.50
  -4  -4  -8   24.80    8.20
   4   4   8   43.60   10.30
   4   4   8   26.00    5.80
   4   4   8   24.80    9.40
  -5  -4  -8   72.19   13.40
  -5  -4  -8  101.99   12.90
   5   4   8  113.19   11.60
   5   4   8   88.59   15.50
   5   4   8  108.19   15.00
   7  -5  -8    6.20    4.20
   7  -5  -8   -2.70   11.20
  -7   5   8    2.20    8.60
  -7   5   8    4.70   10.20
   6  -5  -8   70.49    7.20
   6  -5  -8   69.49   12.40
  -6   5   8   75.09   11.90
  -6   5   8   73.19    9.90
   5  -5  -8    1.00    7.50
  -5   5   8    6.50    5.30
  -5   5   8    7.50    7.00
   4  -5  -8  114.79   14.30
  -4   5   8  140.89   13.20
  -4   5   8  139.89   15.00
   3  -5  -8  194.78   20.90
  -3   5   8  186.18   20.50
  -3   5   8  229.98   19.30
   2  -5  -8  214.28   19.50
   2  -5  -8  210.08   18.70
   2  -5  -8  222.28   19.00
  -2   5   8  209.18   17.70
  -2   5   8  213.58   19.70
  -2   5   8  155.58   17.80
  -2   5   8  219.88   19.70
   1  -5  -8  130.19   13.70
   1  -5  -8  127.29   12.80
   1  -5  -8  137.09   13.30
  -1   5   8  103.39   13.30
   0  -5  -8   60.09    7.80
   0  -5  -8   52.79    7.00
   0  -5  -8   59.39    7.50
   0   5   8   59.99    8.50
  -1  -5  -8    5.80    5.20
  -1  -5  -8    1.90    4.20
   1   5   8   16.80    6.30
   1   5   8    9.90    2.30
  -2  -5  -8    0.40    4.90
  -2  -5  -8    3.60    6.00
   2   5   8    2.00    7.10
   2   5   8   -0.10    3.00
  -3  -5  -8   60.99    9.40
  -3  -5  -8   81.89   11.20
   3   5   8   82.69    8.20
   3   5   8   60.89   11.40
  -4  -5  -8    3.20    8.10
  -4  -5  -8   -1.80    7.20
   4   5   8    0.80    9.60
   4   5   8    5.40    5.40
  -5  -5  -8   -2.90    9.10
  -5  -5  -8    5.50    8.90
   5   5   8   -0.50    7.00
   5   5   8    7.20   11.90
   5   5   8    4.90   11.80
   7  -6  -8    6.10   11.10
  -7   6   8   -5.00    8.50
  -7   6   8    6.50   10.80
   6  -6  -8    2.10   10.00
  -6   6   8   -0.80    9.50
  -6   6   8    2.20    7.30
   5  -6  -8   51.09   10.30
  -5   6   8   46.30    7.40
  -5   6   8   30.70    9.00
   4  -6  -8   98.69   12.40
  -4   6   8   86.99    9.60
  -4   6   8   87.99   11.40
   3  -6  -8   31.20    7.40
  -3   6   8   43.20    5.00
  -3   6   8   30.40    7.30
   2  -6  -8   63.49    7.90
   2  -6  -8   73.59    8.90
   2  -6  -8   72.49    7.80
  -2   6   8   67.49    8.30
  -2   6   8   39.30    6.20
  -2   6   8   64.79    6.20
   1  -6  -8   14.10    4.70
   1  -6  -8   11.20    5.20
   1  -6  -8   21.00    6.30
  -1   6   8   14.50    5.80
   0  -6  -8   -1.00    5.00
   0  -6  -8    5.90    5.30
   0  -6  -8    5.30    4.60
   0   6   8    8.50    7.30
  -1  -6  -8   11.60    5.10
  -1  -6  -8   23.10    6.90
   1   6   8   19.70    3.10
   1   6   8   24.90    7.70
  -2  -6  -8    0.00    5.10
  -2  -6  -8   -1.80    6.20
   2   6   8   -3.50    8.70
   2   6   8   -0.90    3.40
  -3  -6  -8    0.70    8.20
  -3  -6  -8   10.50    6.60
   3   6   8    9.90    4.70
   3   6   8    6.80   10.80
  -4  -6  -8   26.30   10.70
   4   6   8    5.50   11.90
   4   6   8   27.60    6.60
   6  -7  -8   46.90   13.00
  -6   7   8   46.90    8.90
  -6   7   8   36.70   11.30
   5  -7  -8    9.90   10.20
  -5   7   8   10.40    8.90
  -5   7   8    4.80    6.20
   4  -7  -8   -1.60    8.20
  -4   7   8    9.60    7.90
  -4   7   8    1.00    4.60
   3  -7  -8  208.88   22.10
  -3   7   8  194.48   21.50
  -3   7   8  212.18   19.30
   2  -7  -8   -0.10    6.80
  -2   7   8   11.00    3.10
  -2   7   8    9.10    8.40
   1  -7  -8   16.10    6.70
   1  -7  -8   27.30    6.30
   0  -7  -8    6.30    6.30
   0  -7  -8    2.30    6.30
   0   7   8    6.30    8.70
  -1  -7  -8  443.66   45.80
   1   7   8  491.65   44.00
   1   7   8  586.24   47.30
  -2  -7  -8   54.39   10.80
   2   7   8   89.69   14.40
   2   7   8   86.49    8.40
  -3  -7  -8   38.30   10.50
   3   7   8   22.60    5.90
   3   7   8   12.80   11.70
   6  -8  -8   64.39   14.50
  -6   8   8   73.69   10.80
   5  -8  -8   36.50   12.10
  -5   8   8   33.60    7.20
   4  -8  -8   56.39   11.50
  -4   8   8   54.39    7.60
   3  -8  -8   60.29   11.20
  -3   8   8   54.39    7.00
   2  -8  -8   13.20    9.40
  -2   8   8    7.10    3.70
   1  -8  -8   15.60    8.90
   1  -8  -8   16.30    7.20
  -1   8   8   30.80   11.60
  -1   8   8   22.70    3.80
   0  -8  -8   46.50    9.00
   0  -8  -8   41.40    9.80
   0   8   8   38.50    5.10
   0   8   8   64.59   11.50
  -1  -8  -8   45.30   10.20
   1   8   8   58.39    6.60
   1   8   8   51.29   13.20
  -2  -8  -8    5.20    9.10
   2   8   8    2.00    4.70
   2   8   8   -6.70   12.80
   5  -9  -8    7.50   11.20
  -5   9   8   13.60    7.50
   4  -9  -8   35.10   11.50
  -4   9   8   26.10    6.80
   3  -9  -8   94.29   15.40
  -3   9   8  122.89   12.70
   2  -9  -8    4.40   10.40
  -2   9   8    3.20    4.70
   1  -9  -8   39.30   10.90
   1  -9  -8   25.20    9.50
  -1   9   8   38.70    5.50
  -1   9   8   33.20   13.90
   0  -9  -8   14.10    9.00
   0  -9  -8   19.80    9.80
   0   9   8    4.30    4.20
   0   9   8    7.80   12.90
   1 -11   9   14.00    6.40
  -2  11  -9   24.60   10.40
   2 -11   9   19.60    6.80
   1  10  -9  -10.20    9.50
   1  10  -9    1.40   10.80
  -1 -10   9    1.50    5.70
  -1 -10   9    4.30   11.50
   0  10  -9  -10.40    8.20
   0  10  -9    3.70    9.70
   0 -10   9    3.90    9.50
   0 -10   9   -4.30    5.30
   0 -10   9    8.30   10.50
  -1  10  -9   -1.30   10.60
  -1  10  -9   -5.60    8.40
   1 -10   9   -4.40    5.30
   1 -10   9    3.30    9.90
   1 -10   9    4.30    9.40
  -2  10  -9  269.97   29.10
   2 -10   9  304.77   31.20
   2 -10   9  259.57   31.40
   2 -10   9  317.07   27.60
  -3  10  -9   19.80   13.00
   3 -10   9    6.10   10.90
   3 -10   9   12.80    6.20
   3 -10   9   26.00   11.10
   4 -10   9   70.49    9.80
   4 -10   9   70.79   13.60
   4 -10   9   66.39   13.30
   3   9  -9   21.70   13.00
  -3  -9   9   41.30   12.80
  -3  -9   9    6.00    6.80
   2   9  -9   22.90   10.60
   2   9  -9    9.50    9.10
  -2  -9   9   15.20    5.80
  -2  -9   9   13.60   10.50
   1   9  -9   14.60    9.80
   1   9  -9    9.70    8.60
  -1  -9   9   13.80    5.50
  -1  -9   9   17.50    9.30
   0   9  -9  292.77   28.40
   0   9  -9  290.67   29.90
   0  -9   9  328.77   27.40
   0  -9   9  262.57   30.30
   0  -9   9  286.37   29.20
  -1   9  -9   28.40   10.30
  -1   9  -9    6.30    7.10
   1  -9   9   18.40    5.50
   1  -9   9    8.60    9.70
   1  -9   9    3.40    8.30
  -2   9  -9   46.40    8.80
   2  -9   9   48.70    7.10
   2  -9   9   37.40   10.50
   2  -9   9   50.19   10.70
  -3   9  -9    6.30    7.80
   3  -9   9    5.00    8.80
   3  -9   9    0.60    5.60
   3  -9   9    1.80    8.50
   4  -9   9  189.08   21.70
   4  -9   9  203.78   22.50
   4  -9   9  217.28   20.50
   5  -9   9  205.68   22.60
   5  -9   9  243.08   25.40
   4   8  -9   28.30   12.80
  -4  -8   9   51.09   12.60
  -4  -8   9   38.70    7.90
   3   8  -9   20.70   10.60
  -3  -8   9   13.50    6.00
  -3  -8   9   14.10    8.60
   2   8  -9   24.60    8.80
   2   8  -9   33.20    8.50
  -2  -8   9   23.40    9.40
  -2  -8   9   37.30    6.00
   1   8  -9   34.80    7.80
   1   8  -9   22.00    8.50
  -1  -8   9   22.90    5.50
  -1  -8   9   32.30    8.70
   0   8  -9   43.50    8.30
   0  -8   9   49.10    9.50
   0  -8   9   25.80    5.60
   0  -8   9   30.50    7.80
  -1   8  -9  105.09   12.40
   1  -8   9  117.19   13.40
   1  -8   9  118.59   11.50
   1  -8   9  102.09   13.40
  -2   8  -9    1.70    6.20
   2  -8   9   -3.90    7.80
   2  -8   9    3.00    4.70
   2  -8   9   -1.70    7.00
  -3   8  -9   -1.00    6.50
   3  -8   9    8.10    8.30
   3  -8   9    4.40    5.10
   3  -8   9    1.80    7.50
   4  -8   9    1.30    5.70
   4  -8   9    9.80    9.10
   4  -8   9   24.30    9.70
   5  -8   9   42.40   11.80
   5  -8   9   53.49   11.80
   5  -8   9   36.50    7.60
   6  -8   9    9.70    7.30
   6  -8   9    8.60   11.80
   5   7  -9    6.40   12.10
  -5  -7   9    0.60   10.00
  -5  -7   9    7.30    6.90
   4   7  -9   35.40   10.80
  -4  -7   9   57.59   11.00
  -4  -7   9   39.60    7.50
   3   7  -9   -2.50    8.30
  -3  -7   9    0.20    5.10
  -3  -7   9    6.80    7.90
   2   7  -9   -2.10    6.30
   2   7  -9   11.70    7.00
  -2  -7   9    6.70    7.70
  -2  -7   9   17.20    4.70
   1   7  -9   62.09    8.40
   1   7  -9   66.19    8.90
  -1  -7   9   60.69    9.80
  -1  -7   9   52.29    7.10
   0   7  -9   -0.90    5.60
   0   7  -9    3.00    5.20
   0  -7   9    5.90    5.10
   0  -7   9    4.20    3.90
   0  -7   9   -0.50    5.70
  -1   7  -9   54.09    7.90
   1  -7   9   53.09    6.90
   1  -7   9   74.59    9.70
   1  -7   9   57.39    8.70
  -2   7  -9   15.90    5.50
   2  -7   9   11.80    5.80
   2  -7   9   10.90    4.60
   2  -7   9   17.30    7.30
  -3   7  -9    8.50    6.20
   3  -7   9    3.50    4.50
   3  -7   9    3.10    7.50
   3  -7   9   10.30    6.80
   4  -7   9   56.69    7.10
   4  -7   9   41.90    9.70
   4  -7   9   36.90    9.60
   5  -7   9   32.30    9.70
   5  -7   9   29.10    7.10
   5  -7   9   31.00   10.50
   6  -7   9   37.70   12.10
   5   6  -9    5.60   11.40
  -5  -6   9   45.50    7.10
  -5  -6   9   23.90   10.50
   4   6  -9  130.59   15.50
  -4  -6   9  106.59   15.30
  -4  -6   9  160.68   14.70
   3   6  -9   28.90    7.90
  -3  -6   9   18.00    7.70
  -3  -6   9   31.40    5.40
   2   6  -9  312.47   28.30
   2   6  -9  274.07   27.70
  -2  -6   9  294.57   28.80
  -2  -6   9  300.97   27.10
   1   6  -9  413.66   38.60
   1   6  -9  431.36   38.50
   1   6  -9  395.46   38.80
  -1  -6   9  500.25   39.80
  -1  -6   9  422.36   38.40
   0   6  -9   -2.90    3.70
   0   6  -9    0.00    4.30
   0   6  -9    3.30    4.50
   0  -6   9    4.90    5.60
   0  -6   9    2.50    4.20
   0  -6   9    0.70    3.50
  -1   6  -9    0.20    4.00
  -1   6  -9    1.90    4.00
   1  -6   9    7.10    3.70
   1  -6   9    3.60    4.90
   1  -6   9    0.10    5.80
  -2   6  -9   60.29    7.60
  -2   6  -9   58.29    7.20
   2  -6   9   55.59    8.00
   2  -6   9   55.29    7.00
   2  -6   9   73.79    9.40
  -3   6  -9  276.37   28.20
  -3   6  -9  310.67   28.40
   3  -6   9  289.97   29.30
   3  -6   9  315.77   28.30
   3  -6   9  356.36   29.90
  -4   6  -9   28.10    6.30
  -4   6  -9   21.40    6.30
   4  -6   9   45.80    8.30
   4  -6   9   50.39    8.80
   4  -6   9   34.10    6.10
  -5   6  -9   13.00    6.30
  -5   6  -9   18.70    7.40
   5  -6   9    9.40    8.20
   5  -6   9    5.90    6.20
   5  -6   9   23.30    8.10
  -6   6  -9  103.29   13.50
   6  -6   9   97.89   15.30
  -7   6  -9   98.19   15.80
   7  -6   9  147.79   18.40
   6   5  -9  161.68   19.50
  -6  -5   9  155.18   16.60
   5   5  -9    1.00    9.10
  -5  -5   9   12.70    6.00
  -5  -5   9    6.40    8.60
   4   5  -9  104.79   12.70
  -4  -5   9   91.39   10.60
  -4  -5   9   99.09   12.40
   3   5  -9  253.67   25.30
   3   5  -9  279.97   27.90
   3   5  -9  264.97   26.40
  -3  -5   9  295.37   26.70
  -3  -5   9  257.17   25.70
  -3  -5   9  292.07   25.10
   2   5  -9   54.99    7.30
   2   5  -9   55.99    7.00
   2   5  -9   55.29    6.60
  -2  -5   9   43.50    6.80
  -2  -5   9   48.50    6.30
  -2  -5   9   64.39    8.50
   1   5  -9   32.10    5.20
   1   5  -9   34.50    5.40
   1   5  -9   23.50    4.50
  -1  -5   9   36.70    5.10
  -1  -5   9   27.60    4.70
  -1  -5   9   39.30    6.70
  -1  -5   9   43.60    6.10
   0   5  -9   47.70    6.00
   0   5  -9   50.19    6.00
   0   5  -9   45.00    6.30
   0   5  -9   57.29    6.60
   0  -5   9   53.49    6.20
   0  -5   9   51.69    6.20
   0  -5   9   64.59    7.10
   0  -5   9   42.40    7.80
   0  -5   9   59.29    6.00
  -1   5  -9  160.68   14.40
  -1   5  -9  146.99   14.20
  -1   5  -9  148.39   14.40
   1  -5   9  148.79   14.40
   1  -5   9  134.29   14.70
   1  -5   9  142.39   14.60
   1  -5   9  161.78   16.10
  -2   5  -9  275.97   25.00
  -2   5  -9  269.47   25.00
  -2   5  -9  257.17   24.90
   2  -5   9  269.57   25.50
   2  -5   9  258.17   26.30
   2  -5   9  290.87   25.40
   2  -5   9  284.47   25.00
  -3   5  -9  439.16   36.90
  -3   5  -9  393.26   37.10
   3  -5   9  431.96   38.10
   3  -5   9  363.76   37.20
   3  -5   9  441.66   37.60
   3  -5   9  387.26   36.90
  -4   5  -9   14.70    4.70
  -4   5  -9    6.70    5.40
   4  -5   9   -1.30    6.60
   4  -5   9   14.40    6.90
   4  -5   9    5.60    4.50
  -5   5  -9   63.79    9.30
  -5   5  -9   89.09   10.70
   5  -5   9   86.49   12.00
   5  -5   9   77.49   11.10
  -6   5  -9   39.20    8.00
  -6   5  -9   39.80    9.50
   6  -5   9   46.50   11.80
   6  -5   9   23.90    9.70
  -7   5  -9   83.09   13.20
  -7   5  -9   86.89   11.70
   7  -5   9   86.29   15.40
   6   4  -9   32.20   12.10
  -6  -4   9   51.49    8.30
  -6  -4   9   48.80   10.50
   5   4  -9    0.40    8.30
   5   4  -9    8.30    6.00
  -5  -4   9    1.80    7.00
  -5  -4   9   -4.20    5.00
  -5  -4   9    0.30    7.60
   4   4  -9  182.48   17.00
   4   4  -9  144.69   15.30
  -4  -4   9  185.98   17.60
  -4  -4   9  132.39   15.80
  -4  -4   9  127.69   15.10
   3   4  -9  522.75   48.50
   3   4  -9  522.55   49.00
  -3  -4   9  573.54   49.40
  -3  -4   9  550.14   49.00
  -3  -4   9  557.54   48.50
   2   4  -9  132.29   13.90
   2   4  -9  149.69   14.20
   2   4  -9  158.48   14.60
  -2  -4   9  131.89   14.60
  -2  -4   9  153.68   14.10
  -2  -4   9  148.59   14.70
  -2  -4   9  142.89   15.50
   1   4  -9  102.59    9.30
   1   4  -9   81.09    9.10
   1   4  -9   91.39    8.80
  -1  -4   9   73.89    9.60
  -1  -4   9   98.29    9.90
  -1  -4   9   76.19    9.20
  -1  -4   9   88.79    9.20
   0   4  -9  173.78   15.90
   0   4  -9  169.48   16.10
   0   4  -9  173.68   15.90
   0  -4   9  184.38   16.40
   0  -4   9  165.48   17.40
   0  -4   9  161.58   15.90
   0  -4   9  173.88   16.20
   0  -4   9  188.18   16.70
  -1   4  -9  438.76   39.20
  -1   4  -9  417.36   39.30
  -1   4  -9  444.36   39.30
   1  -4   9  486.75   39.60
   1  -4   9  404.96   40.00
   1  -4   9  438.86   39.30
   1  -4   9  462.25   39.30
  -2   4  -9  457.75   41.10
  -2   4  -9  479.55   41.50
  -2   4  -9  465.45   41.30
   2  -4   9  515.35   42.40
   2  -4   9  459.25   41.50
   2  -4   9  444.86   41.30
   2  -4   9  420.96   41.50
  -3   4  -9    6.60    3.50
  -3   4  -9   13.00    4.50
   3  -4   9   13.60    4.60
   3  -4   9    9.60    4.00
   3  -4   9   22.30    6.10
   3  -4   9    7.20    5.00
  -4   4  -9  342.37   33.30
  -4   4  -9  361.06   32.80
   4  -4   9  369.76   32.90
   4  -4   9  340.27   33.10
   4  -4   9  384.36   34.10
   4  -4   9  374.16   34.00
  -5   4  -9  322.67   31.70
  -5   4  -9  321.77   30.90
   5  -4   9  350.16   33.00
   5  -4   9  357.26   32.80
  -6   4  -9  161.38   16.30
  -6   4  -9  191.38   19.20
   6  -4   9  157.68   19.10
   6  -4   9  145.09   17.70
  -7   4  -9   16.60    7.80
  -7   4  -9   10.30    8.90
   7  -4   9   18.30   12.00
   7   3  -9   19.50   11.20
  -7  -3   9   17.80   10.60
   6   3  -9   48.60    7.70
   6   3  -9   18.90   10.20
  -6  -3   9   60.69   10.60
   5   3  -9   90.19   11.20
   5   3  -9   69.99    8.70
  -5  -3   9   52.09    8.40
  -5  -3   9   76.59    9.90
  -5  -3   9   80.89   10.90
   4   3  -9   -1.50    3.90
   4   3  -9   -0.10    5.60
  -4  -3   9    6.80    5.30
  -4  -3   9    5.40    5.90
  -4  -3   9    3.30    3.90
  -4  -3   9    2.10    5.30
   3   3  -9    5.50    3.20
   3   3  -9    1.90    4.30
  -3  -3   9    3.00    4.70
  -3  -3   9    3.30    3.30
  -3  -3   9   10.00    5.00
  -3  -3   9    1.50    4.60
   2   3  -9  623.74   53.59
   2   3  -9  564.54   53.39
   2   3  -9  607.44   53.59
  -2  -3   9  671.03   53.99
  -2  -3   9  611.24   53.79
  -2  -3   9  594.24   53.49
  -2  -3   9  559.34   54.09
   1   3  -9   10.60    2.80
   1   3  -9   14.70    2.80
   1   3  -9    8.50    2.90
   1   3  -9   11.70    3.50
  -1  -3   9   19.20    3.80
  -1  -3   9   15.30    3.70
  -1  -3   9    5.90    2.60
  -1  -3   9    7.20    3.90
   0   3  -9   -0.60    2.50
   0   3  -9   -3.20    2.90
   0   3  -9   -2.00    1.90
   0   3  -9   -2.60    2.20
   0  -3   9   -0.30    2.60
   0  -3   9   -1.70    4.20
   0  -3   9    1.60    1.90
   0  -3   9    1.40    3.10
  -1   3  -9   10.40    2.70
  -1   3  -9   15.90    3.00
  -1   3  -9   11.00    3.30
   1  -3   9    9.70    3.70
   1  -3   9   15.50    4.40
   1  -3   9    7.90    2.70
   1  -3   9   14.10    3.20
  -2   3  -9  912.81   81.59
  -2   3  -9  933.01   81.69
  -2   3  -9  923.21   81.89
   2  -3   9  946.31   81.79
   2  -3   9  871.01   82.19
   2  -3   9  954.60   81.69
   2  -3   9  926.51   81.89
  -3   3  -9  134.89   12.90
  -3   3  -9  133.19   12.10
   3  -3   9  121.49   14.00
   3  -3   9  111.29   12.40
   3  -3   9  121.69   13.10
   3  -3   9  111.89   12.50
  -4   3  -9  218.08   20.60
  -4   3  -9  223.28   19.60
   4  -3   9  213.78   21.20
   4  -3   9  181.88   20.00
   4  -3   9  214.48   21.20
  -5   3  -9    9.00    6.00
  -5   3  -9    9.10    4.60
   5  -3   9   -0.90    6.70
   5  -3   9    0.90    7.50
   5  -3   9    2.90    5.40
  -6   3  -9  177.28   20.70
  -6   3  -9  226.18   20.10
   6  -3   9  224.08   23.70
   6  -3   9  179.98   22.30
  -7   3  -9   50.19    8.90
  -7   3  -9   46.30   10.90
   7  -3   9   51.19   13.00
   7   2  -9    4.70   11.00
   7   2  -9   10.60    6.90
  -7  -2   9   -4.40    9.40
   6   2  -9   75.89    9.90
   6   2  -9   95.29   12.70
  -6  -2   9   94.69   12.60
   5   2  -9   19.20    4.40
   5   2  -9   12.30    6.80
  -5  -2   9   13.00    6.40
  -5  -2   9   12.70    6.80
   4   2  -9   18.60    5.50
   4   2  -9   15.90    4.00
  -4  -2   9   16.70    6.10
  -4  -2   9   17.90    4.20
  -4  -2   9   16.10    5.50
  -4  -2   9   20.90    5.10
   3   2  -9  181.28   17.80
   3   2  -9  213.78   18.50
  -3  -2   9  188.08   18.90
  -3  -2   9  221.38   19.30
  -3  -2   9  190.18   17.90
  -3  -2   9  177.18   18.30
   2   2  -9  801.52   68.49
   2   2  -9  776.72   68.29
   2   2  -9  736.23   68.39
  -2  -2   9  729.63   68.89
  -2  -2   9  789.22   68.39
  -2  -2   9  833.22   68.89
  -2  -2   9  758.22   68.59
   1   2  -9  851.21   73.99
   1   2  -9  810.22   74.09
   1   2  -9  816.82   74.19
   1   2  -9  825.22   74.39
  -1  -2   9  855.21   74.39
  -1  -2   9  862.71   74.79
  -1  -2   9  847.72   74.59
  -1  -2   9  866.21   74.19
   0   2  -9   18.10    2.90
   0   2  -9   20.60    4.00
   0  -2   9   28.20    4.60
   0  -2   9   30.30    3.60
   0  -2   9   19.00    3.80
  -1   2  -9    2.90    2.80
  -1   2  -9    2.00    2.00
   1  -2   9    1.10    2.80
   1  -2   9    4.10    3.10
   1  -2   9    3.00    3.80
   1  -2   9    3.50    2.10
  -2   2  -9  425.76   40.20
  -2   2  -9  420.86   39.70
   2  -2   9  482.45   40.00
   2  -2   9  454.05   40.60
   2  -2   9  481.35   40.10
   2  -2   9  439.36   40.00
  -3   2  -9   16.30    4.20
  -3   2  -9   23.30    3.60
   3  -2   9   20.70    5.90
   3  -2   9   26.00    4.60
   3  -2   9   19.60    5.00
  -4   2  -9    2.30    3.30
  -4   2  -9   -1.30    4.70
   4  -2   9   -1.10    5.80
   4  -2   9   -1.50    4.20
   4  -2   9   -0.90    5.60
  -5   2  -9   12.10    4.80
  -5   2  -9   11.90    6.30
   5  -2   9   16.00    7.40
   5  -2   9   18.10    7.70
   5  -2   9   15.80    5.80
  -6   2  -9  108.69   12.80
  -6   2  -9   95.49   10.40
   6  -2   9  113.29   13.80
   6  -2   9   66.29   11.10
   6  -2   9   78.29   12.90
  -7   2  -9    9.60    9.40
  -7   2  -9    2.40    6.90
   7  -2   9  -11.70   12.60
   7  -2   9    3.10   10.60
   7   1  -9    9.90    6.40
   7   1  -9    0.50    9.50
  -7  -1   9    7.60    9.60
   6   1  -9   28.10    5.70
   6   1  -9   27.90    8.30
  -6  -1   9   17.10    8.60
   5   1  -9   42.00    8.10
   5   1  -9   41.60    5.70
  -5  -1   9   48.70    8.10
  -5  -1   9   33.80    7.10
   4   1  -9   13.30    3.30
   4   1  -9   12.40    5.00
  -4  -1   9   10.00    4.20
  -4  -1   9   14.70    5.60
  -4  -1   9    4.80    4.70
   3   1  -9    8.60    3.60
   3   1  -9   18.50    3.00
  -3  -1   9   12.00    4.00
  -3  -1   9   10.30    3.20
  -3  -1   9   19.40    4.10
  -3  -1   9   20.80    4.80
   2   1  -9  369.26   33.70
   2   1  -9  371.86   33.60
  -2  -1   9  419.96   33.90
  -2  -1   9  391.36   34.30
  -2  -1   9  354.16   34.20
  -2  -1   9  374.56   33.70
   1   1  -9   -1.80    1.70
   1   1  -9    1.20    2.90
  -1  -1   9   -0.20    2.80
  -1  -1   9   -3.50    3.20
  -1  -1   9    0.20    2.60
  -1  -1   9   -0.70    3.30
   0   1  -9    1.40    1.90
   0   1  -9   -0.70    2.90
   0   1  -9    2.00    1.50
   0  -1   9    3.60    3.20
   0  -1   9   -2.80    2.50
  -1   1  -9  118.99   11.90
  -1   1  -9  140.19   12.10
  -1   1  -9  130.99   12.70
   1  -1   9  124.09   13.20
   1  -1   9  132.49   12.10
   1  -1   9  140.39   12.60
  -2   1  -9   21.00    4.20
  -2   1  -9   11.50    4.50
  -2   1  -9   23.10    2.80
   2  -1   9   26.90    3.90
   2  -1   9   15.00    3.60
   2  -1   9   15.70    4.60
  -3   1  -9   15.50    2.90
  -3   1  -9    9.50    4.20
   3  -1   9    7.80    5.30
   3  -1   9   19.50    4.10
   3  -1   9    1.50    4.40
  -4   1  -9    3.10    3.00
  -4   1  -9    4.80    5.00
   4  -1   9    3.90    4.30
   4  -1   9   -6.80    6.10
   4  -1   9    4.20    5.90
  -5   1  -9    3.80    6.20
  -5   1  -9    2.50    4.20
   5  -1   9    7.80    7.40
   5  -1   9   -7.30    5.10
   5  -1   9   14.80    7.60
  -6   1  -9    0.20    7.30
  -6   1  -9    1.00    5.10
   6  -1   9   -8.40    9.20
   6  -1   9   -2.40    9.30
   6  -1   9   -3.60    6.90
  -7   1  -9   80.69   13.40
  -7   1  -9   92.49   10.80
   7  -1   9   59.09   14.60
   7  -1   9   97.99   12.90
   7  -1   9   99.29   14.60
   7   0  -9    3.40    5.60
   7   0  -9    8.40   10.80
  -7   0   9  -10.90    8.70
   6   0  -9    0.20    4.40
   6   0  -9    0.30    7.20
  -6   0   9    8.40    7.10
  -6   0   9    5.50    7.70
   5   0  -9   18.30    3.70
   5   0  -9   11.40    6.30
  -5   0   9   11.60    5.20
  -5   0   9    9.70    6.30
   4   0  -9  155.98   15.30
   4   0  -9  133.49   13.60
  -4   0   9  159.08   15.40
  -4   0   9  140.89   14.50
  -4   0   9  139.49   15.00
   3   0  -9  135.89   12.00
   3   0  -9  135.59   12.90
  -3   0   9  131.29   12.60
  -3   0   9  113.59   12.80
  -3   0   9  122.99   13.40
   2   0  -9  432.86   36.70
   2   0  -9  345.07   37.20
   2   0  -9  429.16   37.00
  -2   0   9  409.46   37.50
  -2   0   9  421.26   37.40
  -2   0   9  436.96   37.00
   1   0  -9   70.59    6.20
   1   0  -9   58.29    7.00
   1   0  -9   63.79    6.00
   1   0  -9   57.69    6.00
  -1   0   9   76.29    6.80
  -1   0   9   54.99    7.20
  -1   0   9   73.39    7.40
   0   0  -9  522.15   43.70
   0   0  -9  507.05   43.70
   0   0  -9  470.35   44.30
   0   0   9  460.65   43.90
   0   0   9  524.65   44.00
   0   0   9  471.75   44.50
  -1   0  -9  173.88   14.30
  -1   0  -9  141.59   14.90
  -1   0  -9  173.48   14.20
   1   0   9  125.39   14.80
   1   0   9  152.58   14.70
   1   0   9  182.08   14.80
   1   0   9  139.49   15.50
  -2   0  -9    2.00    1.80
  -2   0  -9    0.00    1.70
  -2   0  -9    2.90    3.40
   2   0   9    2.70    4.60
   2   0   9    6.40    2.90
   2   0   9    5.70    3.30
  -3   0  -9   72.99    7.50
  -3   0  -9   62.29    8.40
   3   0   9   73.49    8.00
   3   0   9   89.99   10.00
   3   0   9   73.89    9.00
  -4   0  -9  390.06   38.20
  -4   0  -9  409.96   37.10
   4   0   9  373.36   38.40
   4   0   9  471.75   38.90
   4   0   9  451.35   37.80
  -5   0  -9   30.10    4.70
  -5   0  -9   19.40    7.30
   5   0   9   17.60    7.70
   5   0   9   14.80    6.10
   5   0   9   32.60    8.50
  -6   0  -9    1.20    7.40
  -6   0  -9   12.80    5.30
   6   0   9    4.40    7.20
   6   0   9   10.50    9.80
   6   0   9    4.80   10.90
  -7   0  -9   28.00    7.20
  -7   0  -9   11.50    9.10
   7   0   9    1.30    9.10
   7   0   9   15.70   13.30
   7   0   9    2.10   11.80
   8  -1  -9  126.39   14.70
   8  -1  -9  172.48   20.20
  -8   1   9  130.39   17.90
   7  -1  -9   78.19   12.60
   7  -1  -9   50.99    7.90
  -7   1   9   63.49   10.90
  -7   1   9   68.09   12.10
   6  -1  -9   62.69   10.40
   6  -1  -9   50.59    6.60
  -6   1   9   50.49    9.50
  -6   1   9   57.79    8.80
   5  -1  -9  138.69   18.70
   5  -1  -9  188.38   16.60
  -5   1   9  188.18   17.70
  -5   1   9  202.98   19.10
   4  -1  -9  458.75   40.00
   4  -1  -9  422.56   39.00
  -4   1   9  418.66   40.20
  -4   1   9  457.85   39.50
   3  -1  -9  176.48   14.40
   3  -1  -9  161.38   14.30
   3  -1  -9  155.08   15.40
  -3   1   9  144.09   15.10
  -3   1   9  156.38   14.90
  -3   1   9  141.99   15.40
   2  -1  -9   21.50    3.40
   2  -1  -9   15.60    4.10
   2  -1  -9   15.60    2.10
   2  -1  -9   16.20    2.00
  -2   1   9   14.80    2.80
  -2   1   9   16.10    4.20
  -2   1   9   20.60    3.90
  -2   1   9   10.80    3.00
   1  -1  -9   12.50    2.50
   1  -1  -9   13.60    3.90
  -1   1   9   17.60    2.80
  -1   1   9   12.30    2.50
  -1   1   9   14.50    3.80
  -1   1   9   23.40    4.40
   0  -1  -9  153.88   14.50
   0   1   9  153.28   14.90
   0   1   9  145.39   13.50
   0   1   9  158.48   13.80
   0   1   9  143.49   13.70
  -1  -1  -9   12.80    3.70
   1   1   9   15.60    3.00
   1   1   9   11.80    3.20
   1   1   9    7.90    2.60
   1   1   9    8.20    3.90
  -2  -1  -9   18.60    2.20
  -2  -1  -9   22.30    4.80
  -2  -1  -9   23.60    2.30
  -2  -1  -9   22.40    4.70
   2   1   9   27.90    4.70
   2   1   9   16.00    4.90
   2   1   9   21.50    3.60
  -3  -1  -9   90.39    8.10
  -3  -1  -9   85.29    9.80
  -3  -1  -9   65.09    9.40
   3   1   9   82.89    9.20
   3   1   9   78.19   10.20
   3   1   9   99.09   10.00
  -4  -1  -9   65.39    6.20
  -4  -1  -9   58.19    9.10
  -4  -1  -9   46.90    8.10
   4   1   9   74.79   10.00
   4   1   9   55.49    7.60
   4   1   9   51.19    9.30
  -5  -1  -9   19.80    7.50
  -5  -1  -9   26.10    4.50
  -5  -1  -9   15.20    7.50
   5   1   9   19.70    8.90
   5   1   9   35.70    6.90
   5   1   9   38.50    9.20
  -6  -1  -9   14.20    8.90
  -6  -1  -9    7.40    8.00
  -6  -1  -9   21.90    5.30
   6   1   9   24.80   10.40
   6   1   9   15.20    7.80
   6   1   9   20.40   11.90
   8  -2  -9   32.00   14.10
   8  -2  -9   20.20    7.10
  -8   2   9   42.20   12.70
   7  -2  -9   26.70    5.30
   7  -2  -9   10.60   10.30
  -7   2   9   12.50    8.80
  -7   2   9    9.80    9.40
   6  -2  -9    7.20    3.80
   6  -2  -9   30.80    9.20
  -6   2   9    3.90    6.40
  -6   2   9   20.30    7.80
   5  -2  -9  127.79   12.40
   5  -2  -9  119.49   14.20
  -5   2   9  132.29   14.50
  -5   2   9  145.49   13.80
   4  -2  -9  243.38   21.10
   4  -2  -9  197.88   19.10
  -4   2   9  210.68   19.80
  -4   2   9  220.08   20.90
   3  -2  -9  418.06   34.70
   3  -2  -9  373.96   33.50
   3  -2  -9  384.86   33.50
  -3   2   9  401.36   34.00
  -3   2   9  360.66   34.70
  -3   2   9  347.87   34.20
   2  -2  -9   12.70    3.90
   2  -2  -9   12.90    3.60
  -2   2   9   14.40    2.70
  -2   2   9    9.90    2.50
  -2   2   9   11.00    3.60
  -2   2   9   11.10    4.60
   1  -2  -9   89.19    9.60
   1  -2  -9   82.59    8.70
  -1   2   9  101.59   10.20
  -1   2   9   87.49    8.00
  -1   2   9   78.99    8.20
   0  -2  -9  423.86   34.60
   0  -2  -9  405.86   34.10
   0  -2  -9  406.56   34.50
   0   2   9  365.66   34.10
   0   2   9  372.56   33.70
   0   2   9  343.67   34.70
   0   2   9  368.26   33.80
  -1  -2  -9  336.07   32.20
  -1  -2  -9  354.96   32.00
   1   2   9  357.86   31.50
   1   2   9  369.76   32.50
   1   2   9  350.96   31.90
  -2  -2  -9   87.39    9.80
  -2  -2  -9  103.39   11.10
   2   2   9   76.39    9.00
   2   2   9   93.69   10.80
   2   2   9   85.69   10.20
  -3  -2  -9   40.80    6.90
  -3  -2  -9   20.60    5.90
   3   2   9   24.40    4.60
   3   2   9   31.60    6.60
   3   2   9   28.70    6.70
  -4  -2  -9    9.50    2.50
  -4  -2  -9   10.10    6.20
  -4  -2  -9    7.90    6.20
   4   2   9    2.80    7.60
   4   2   9   13.60    7.40
   4   2   9   22.70    5.10
  -5  -2  -9    5.60    3.30
  -5  -2  -9   -8.70    8.10
  -5  -2  -9    0.50    7.00
   5   2   9   -3.80    9.50
   5   2   9    6.70    9.40
   5   2   9    0.00    6.00
  -6  -2  -9   80.39   14.30
  -6  -2  -9   87.49   13.40
  -6  -2  -9   95.79   10.00
   6   2   9  110.49   16.80
   6   2   9   94.29   15.60
   6   2   9  126.29   13.10
   8  -3  -9   66.49    8.70
   8  -3  -9   83.49   15.70
  -8   3   9   35.30   13.40
  -8   3   9   77.39   13.00
   7  -3  -9  121.49   17.00
   7  -3  -9  137.79   13.40
  -7   3   9  141.89   15.40
  -7   3   9  110.19   15.90
   6  -3  -9   16.10    9.30
   6  -3  -9   12.20    3.90
  -6   3   9   27.90    7.10
  -6   3   9   30.30    8.60
   5  -3  -9  124.89   12.70
   5  -3  -9  135.29   16.40
  -5   3   9  149.29   15.90
  -5   3   9  146.09   14.40
   4  -3  -9  139.09   13.60
   4  -3  -9  148.99   16.40
   4  -3  -9  148.49   13.60
  -4   3   9  185.68   14.80
  -4   3   9  161.78   16.10
   3  -3  -9   43.00    6.20
  -3   3   9   25.30    5.80
  -3   3   9   34.90    4.60
   2  -3  -9  152.28   14.60
   2  -3  -9  144.99   14.70
  -2   3   9  140.39   15.00
  -2   3   9  147.49   13.50
  -2   3   9  139.89   14.60
  -2   3   9  152.08   13.50
   1  -3  -9    1.60    3.50
   1  -3  -9    2.70    3.10
   1  -3  -9   -1.40    3.30
  -1   3   9    1.80    1.50
  -1   3   9   -1.90    4.00
  -1   3   9    3.00    4.20
  -1   3   9    0.10    1.20
   0  -3  -9  677.63   57.09
   0  -3  -9  633.14   57.49
   0  -3  -9  681.83   57.29
   0   3   9  638.34   57.19
   0   3   9  617.74   56.59
   0   3   9  626.04   57.69
  -1  -3  -9   24.70    5.20
  -1  -3  -9   31.70    6.10
   1   3   9   32.40    4.20
   1   3   9   41.80    3.90
   1   3   9   33.80    6.30
   1   3   9   34.60    5.60
  -2  -3  -9  149.29   13.60
  -2  -3  -9  110.39   14.20
   2   3   9  121.39   12.20
   2   3   9  127.49   14.40
   2   3   9  141.89   15.00
  -3  -3  -9   27.30    6.40
  -3  -3  -9   13.00    5.30
   3   3   9    5.30    6.90
   3   3   9   24.30    7.30
   3   3   9   11.50    3.90
  -4  -3  -9  284.17   29.60
  -4  -3  -9  320.97   30.20
   4   3   9  304.97   30.50
   4   3   9  307.77   28.40
   4   3   9  310.77   30.70
  -5  -3  -9   -5.70    8.30
  -5  -3  -9    6.40    7.50
   5   3   9   -5.50   10.00
   5   3   9   -6.90    5.80
   5   3   9   -2.20   10.10
  -6  -3  -9   30.50    4.60
   6   3   9   28.20   14.50
   6   3   9   41.70    9.50
   6   3   9   42.80   13.50
   7  -4  -9    4.00    4.20
   7  -4  -9   -4.80   10.50
  -7   4   9    0.70    9.90
  -7   4   9    0.90    8.50
   6  -4  -9    0.30    8.60
   6  -4  -9    0.00    3.20
  -6   4   9   -9.80    7.90
  -6   4   9    3.50    6.60
   5  -4  -9    4.60    6.20
   5  -4  -9    2.60    2.00
  -5   4   9   -0.50    4.90
  -5   4   9    7.00    6.50
   4  -4  -9 1029.80   99.19
  -4   4   9 1144.09   98.39
  -4   4   9 1176.78   99.19
   3  -4  -9   26.40    6.30
  -3   4   9   28.40    4.10
  -3   4   9   27.60    6.20
   2  -4  -9  135.79   13.10
   2  -4  -9  137.89   13.50
   2  -4  -9  142.69   13.60
  -2   4   9  160.38   14.50
  -2   4   9  109.99   13.60
  -2   4   9  126.79   12.00
  -2   4   9  126.69   12.00
   1  -4  -9    0.60    4.20
   1  -4  -9    3.80    3.80
   1  -4  -9    3.50    3.80
  -1   4   9    0.30    4.70
  -1   4   9   -2.60    4.60
   0  -4  -9  570.74   50.69
   0  -4  -9  556.94   50.79
   0  -4  -9  568.34   51.09
   0   4   9  552.54   51.29
   0   4   9  586.74   51.09
  -1  -4  -9   34.20    5.60
  -1  -4  -9   41.90    6.50
   1   4   9   36.80    3.80
   1   4   9   27.50    4.10
   1   4   9   28.90    7.00
   1   4   9   29.00    6.50
  -2  -4  -9    7.70    4.80
  -2  -4  -9    7.00    5.80
   2   4   9    5.50    3.20
   2   4   9   10.70    6.30
   2   4   9    9.90    6.60
  -3  -4  -9  100.99   12.80
  -3  -4  -9   86.59   11.80
   3   4   9  114.69   13.10
   3   4   9  100.49   11.30
   3   4   9  120.39   13.20
  -4  -4  -9  287.77   27.60
  -4  -4  -9  240.88   26.70
   4   4   9  274.87   28.60
   4   4   9  269.17   25.60
   4   4   9  290.57   28.70
  -5  -4  -9    0.70    8.60
  -5  -4  -9    2.00    8.20
   5   4   9   -6.90   11.20
   5   4   9   -6.60    6.40
   5   4   9   13.90   11.90
   7  -5  -9    8.40   11.80
   7  -5  -9    3.90    3.90
  -7   5   9   -8.40   10.20
  -7   5   9   -4.90    8.70
   6  -5  -9   -3.90    9.50
  -6   5   9    3.60    6.90
  -6   5   9   -5.80    9.00
   5  -5  -9    0.70    7.80
  -5   5   9   10.20    5.50
  -5   5   9    2.90    7.50
   4  -5  -9   21.30    7.00
  -4   5   9   19.00    4.60
  -4   5   9   16.80    6.70
   3  -5  -9   12.00    6.10
  -3   5   9   11.60    3.30
  -3   5   9    3.80    5.60
   2  -5  -9   99.69   10.40
   2  -5  -9   97.49   10.70
   2  -5  -9   96.59   11.50
  -2   5   9   86.29   10.70
  -2   5   9  101.89    8.80
  -2   5   9   78.09    8.90
  -2   5   9   94.39   10.90
   1  -5  -9   26.60    5.10
   1  -5  -9   29.80    5.80
   1  -5  -9   19.60    4.80
  -1   5   9    9.90    6.10
  -1   5   9   16.50    6.10
   0  -5  -9   47.00    6.60
   0  -5  -9   52.49    7.10
   0  -5  -9   36.70    6.70
   0   5   9   45.60    7.80
  -1  -5  -9   32.60    7.30
  -1  -5  -9   44.20    6.50
   1   5   9   41.80    4.40
   1   5   9   33.60    7.50
  -2  -5  -9   -2.30    4.90
  -2  -5  -9    4.30    6.50
   2   5   9    2.00    3.20
   2   5   9    1.40    7.80
  -3  -5  -9    0.30    7.50
  -3  -5  -9   -2.20    6.30
   3   5   9   -2.40    4.40
   3   5   9    2.60    9.20
  -4  -5  -9    5.10    7.40
  -4  -5  -9    0.90    7.70
   4   5   9    4.40   10.90
   4   5   9    4.60    5.60
   4   5   9    3.90   10.80
   7  -6  -9    6.10   12.20
  -7   6   9   -5.60   10.60
  -7   6   9    4.40    9.40
   6  -6  -9   27.00   11.40
  -6   6   9   27.40   10.50
  -6   6   9   34.70    8.20
   5  -6  -9   17.90    9.80
  -5   6   9   27.60    9.30
  -5   6   9   38.90    6.70
   4  -6  -9   23.70    8.40
  -4   6   9   28.00    5.30
  -4   6   9   22.30    7.50
   3  -6  -9  109.59   12.80
  -3   6   9  114.69   12.80
  -3   6   9  104.59   10.90
   2  -6  -9   59.49    8.30
   2  -6  -9   40.90    7.60
   2  -6  -9   38.40    7.00
  -2   6   9   56.49    8.40
  -2   6   9   49.60    5.30
   1  -6  -9    2.30    5.70
   1  -6  -9    4.30    4.80
   1  -6  -9   -0.50    5.20
  -1   6   9   -2.20    6.00
   0  -6  -9   31.80    7.10
   0  -6  -9   37.20    6.50
   0  -6  -9   39.30    7.50
   0   6   9   59.69    9.00
  -1  -6  -9  123.29   14.70
  -1  -6  -9  132.89   14.50
   1   6   9  134.19   12.60
   1   6   9  158.68   17.50
  -2  -6  -9   15.20    7.10
  -2  -6  -9   11.80    6.20
   2   6   9   29.40    9.80
   2   6   9   14.40    4.10
  -3  -6  -9    4.20    7.10
  -3  -6  -9   13.10    9.10
   3   6   9   -0.90    4.60
   3   6   9   12.90   11.20
  -4  -6  -9   11.50   10.30
   4   6   9   12.30    6.80
   4   6   9   20.50   13.10
   6  -7  -9   98.89   16.90
  -6   7   9  119.29   13.40
  -6   7   9  117.39   16.40
   5  -7  -9   22.30   10.80
  -5   7   9   21.20   10.00
  -5   7   9   14.40    6.50
   4  -7  -9   -1.10    8.20
  -4   7   9    2.00    8.00
  -4   7   9    0.30    5.10
   3  -7  -9    0.50    7.50
  -3   7   9   -3.00    3.90
  -3   7   9    3.70    7.50
   2  -7  -9  186.68   18.80
  -2   7   9  159.38   16.10
  -2   7   9  133.49   13.40
   1  -7  -9  175.28   19.00
   1  -7  -9  155.18   18.00
   1  -7  -9  151.18   18.90
  -1   7   9  220.58   21.90
   0  -7  -9   29.20    7.80
   0  -7  -9   34.60    8.10
   0   7   9   33.60    3.90
   0   7   9   38.50   10.40
  -1  -7  -9   -5.10    7.40
   1   7   9    3.20   10.20
   1   7   9    4.70    3.30
  -2  -7  -9   54.49   11.60
   2   7   9   72.69    7.90
   2   7   9   76.89   14.00
  -3  -7  -9   55.79   12.50
   3   7   9   50.79    7.70
   3   7   9   55.49   14.90
   5  -8  -9    7.00   11.30
  -5   8   9    1.60    6.70
   4  -8  -9   75.79   12.70
  -4   8   9   70.89    8.90
   3  -8  -9   29.80    9.80
  -3   8   9   11.60    4.70
   2  -8  -9   69.29   11.40
  -2   8   9   44.40    5.90
   1  -8  -9    8.10    7.30
   1  -8  -9   11.20    8.90
  -1   8   9   10.40    3.10
  -1   8   9   11.90   11.80
   0  -8  -9   -3.30    8.90
   0  -8  -9   -5.00    7.90
   0   8   9   -3.20    3.10
   0   8   9    9.40   10.20
  -1  -8  -9   44.30   10.10
   1   8   9   34.60    5.30
   1   8   9   34.10   12.80
   2   8   9   53.39   15.50
   2   8   9   46.10    6.90
   4  -9  -9  150.38   18.70
  -4   9   9  132.99   14.80
   3  -9  -9   -4.00   11.10
  -3   9   9   -1.10    5.30
   2  -9  -9  170.68   18.00
  -2   9   9  123.79   14.20
   1  -9  -9   80.49   14.90
  -1   9   9  136.19   18.50
  -1   9   9  113.99   11.40
   0  -9  -9    9.60   10.60
   0  -9  -9   -5.50    8.70
   0   9   9    3.20   14.00
   0   9   9   -3.70    4.00
  -1 -10  10   20.40   11.90
  -1 -10  10    3.10    6.30
   0 -10  10    7.10    6.00
   0 -10  10    8.70   11.10
   1 -10  10  101.39   16.20
   1 -10  10  115.19   12.00
   2 -10  10    6.90   11.20
   2 -10  10   15.80    6.50
   3 -10  10   11.20   10.80
   3 -10  10   -3.00    6.20
   4 -10  10   30.40    7.70
   4 -10  10   20.70   11.30
   3   9 -10  160.88   23.50
  -3  -9  10  207.48   19.00
   2   9 -10    4.30   10.80
  -2  -9  10   12.80   10.60
  -2  -9  10    3.20    5.80
   1   9 -10    5.00    9.70
  -1  -9  10    4.00    9.80
  -1  -9  10   11.30    5.80
   0   9 -10    3.10    7.70
   0   9 -10   -1.70    8.40
   0  -9  10   -2.70    5.20
   0  -9  10   -3.10   12.10
   0  -9  10   -9.40    8.20
  -1   9 -10  333.77   34.10
  -1   9 -10  321.57   33.00
   1  -9  10  373.66   31.70
   1  -9  10  324.07   34.20
   2  -9  10   12.80    5.90
   2  -9  10   17.70   10.00
   3  -9  10   -1.10    5.90
   3  -9  10   -2.50    9.80
   4  -9  10   54.19   12.70
   4  -9  10   53.79    8.70
   5  -9  10  368.56   34.70
   4   8 -10    6.20   12.70
  -4  -8  10   -0.10   11.20
  -4  -8  10   -1.30    7.00
   3   8 -10   37.30   11.70
  -3  -8  10   38.00   11.20
  -3  -8  10   40.60    7.40
   2   8 -10    1.00    8.70
  -2  -8  10   24.00    5.80
  -2  -8  10   10.60    9.10
   1   8 -10   52.49    9.00
   1   8 -10   41.10    9.30
  -1  -8  10   38.70    6.90
  -1  -8  10   43.00   10.10
   0   8 -10    8.90    6.90
   0   8 -10   15.10    6.60
   0  -8  10    7.70    8.80
   0  -8  10    9.40    4.90
   0  -8  10   13.10    7.30
  -1   8 -10   68.69   10.40
   1  -8  10   86.09    9.60
   1  -8  10   99.19   13.00
   1  -8  10   87.79   11.30
   2  -8  10  101.19   13.20
   2  -8  10   90.39   13.10
   2  -8  10   81.69   10.10
   3  -8  10   75.39   11.90
   3  -8  10   55.59    8.40
   3  -8  10   60.39   14.70
   4  -8  10   17.40   10.60
   4  -8  10   16.70    6.30
   5  -8  10   94.89   13.80
   5  -8  10   75.79   10.70
   6  -8  10   23.30    7.90
  -5  -7  10   29.60    8.10
   4   7 -10   15.70   10.90
  -4  -7  10    4.50    6.50
  -4  -7  10   -0.10    9.70
   3   7 -10   11.50    8.80
  -3  -7  10    9.20    5.50
  -3  -7  10   14.60    8.80
   2   7 -10    5.80    7.00
  -2  -7  10   -2.70    4.90
  -2  -7  10   20.60    8.20
   1   7 -10    1.90    5.90
   1   7 -10    0.20    6.30
  -1  -7  10    4.70    7.40
  -1  -7  10   -3.30    4.40
   0   7 -10   24.30    6.30
   0  -7  10   31.70    5.30
   0  -7  10   13.90    5.90
   0  -7  10   35.00    8.10
  -1   7 -10   -1.50    5.40
   1  -7  10   -2.40    4.30
   1  -7  10    2.90    5.80
   1  -7  10    2.80    6.30
   2  -7  10   27.80    5.40
   2  -7  10   34.00    8.80
   2  -7  10   15.30    6.60
   3  -7  10   12.50    7.60
   3  -7  10   16.60    7.40
   3  -7  10   10.90    5.10
   4  -7  10   79.29   13.70
   4  -7  10   99.89   10.30
   4  -7  10   84.79   12.60
   5  -7  10   54.49    8.30
   5  -7  10   38.40   11.40
   6  -7  10   60.69   15.00
   5   6 -10   30.90   11.40
  -5  -6  10   29.10   10.20
  -5  -6  10   19.00    7.20
   4   6 -10   13.30    9.00
  -4  -6  10   18.00    9.20
  -4  -6  10   24.10    6.40
   3   6 -10   25.80    7.90
  -3  -6  10   36.20    8.90
  -3  -6  10   35.80    6.00
   2   6 -10   35.90    7.40
  -2  -6  10   30.50    7.60
  -2  -6  10   43.50    5.80
   1   6 -10  122.79   12.70
   1   6 -10  113.99   12.90
   1   6 -10  113.39   11.40
  -1  -6  10  121.79   11.90
  -1  -6  10   98.89   13.10
   0   6 -10  106.99   10.20
   0   6 -10   87.29   11.10
   0  -6  10   91.79    9.90
   0  -6  10  138.59   13.70
   0  -6  10   86.09   10.90
  -1   6 -10  175.28   18.40
  -1   6 -10  178.88   18.30
   1  -6  10  186.18   18.10
   1  -6  10  211.08   19.80
   1  -6  10  192.58   18.70
  -2   6 -10   32.60    5.50
   2  -6  10   30.50    7.30
   2  -6  10   30.30    6.20
   2  -6  10   32.00    5.40
  -3   6 -10   -1.00    4.60
  -3   6 -10   -5.40    6.50
   3  -6  10    0.40    6.00
   3  -6  10   -0.10    4.50
   3  -6  10   -5.30    7.30
  -4   6 -10  143.99   15.80
  -4   6 -10  144.89   15.00
   4  -6  10  160.18   17.50
   4  -6  10  125.79   15.60
   4  -6  10  141.29   14.40
  -5   6 -10  142.09   14.50
  -5   6 -10  137.59   15.30
   5  -6  10  121.99   17.20
   5  -6  10  146.29   16.30
  -6   6 -10   41.90   10.10
  -6   6 -10    9.70    8.10
   6  -6  10   40.60   13.70
   6   5 -10  119.99   16.80
  -6  -5  10   96.49   12.60
   5   5 -10   -0.50    9.90
  -5  -5  10   12.10    9.20
  -5  -5  10    7.70    6.30
   4   5 -10   92.59   11.60
  -4  -5  10   87.09    9.30
  -4  -5  10   55.19   10.90
   3   5 -10    0.90    6.20
   3   5 -10    5.70    4.70
  -3  -5  10   -0.70    4.30
  -3  -5  10    3.20    5.70
  -3  -5  10    2.70    6.50
   2   5 -10  101.69   12.10
   2   5 -10   90.69   10.50
  -2  -5  10  106.59   11.20
  -2  -5  10  109.79   12.20
  -2  -5  10  111.89   10.70
   1   5 -10    1.00    3.90
   1   5 -10    1.30    3.40
   1   5 -10   -0.40    4.10
  -1  -5  10   -4.50    4.00
  -1  -5  10    3.40    5.40
  -1  -5  10    9.10    5.70
  -1  -5  10    0.40    3.50
   0   5 -10    7.40    3.50
   0   5 -10    8.00    3.50
   0   5 -10    8.60    3.80
   0  -5  10   12.00    5.20
   0  -5  10   11.20    3.70
   0  -5  10    7.70    3.60
   0  -5  10    5.20    4.60
   0  -5  10    7.70    4.10
  -1   5 -10  118.59   11.20
  -1   5 -10   92.29   11.30
  -1   5 -10  105.59   11.60
   1  -5  10  106.19   11.60
   1  -5  10  113.49   12.00
   1  -5  10  114.39   12.90
   1  -5  10  115.09   11.30
  -2   5 -10   76.89    9.90
  -2   5 -10   99.19    9.70
   2  -5  10   89.59   11.10
   2  -5  10   95.19   10.00
   2  -5  10  120.09   12.00
   2  -5  10  105.99   10.60
  -3   5 -10   46.40    6.50
  -3   5 -10   48.80    7.20
   3  -5  10   49.60    7.90
   3  -5  10   49.90    6.90
   3  -5  10   57.89    8.70
   3  -5  10   56.19    7.70
  -4   5 -10  206.38   20.00
  -4   5 -10  226.58   19.50
   4  -5  10  173.58   21.20
   4  -5  10  218.58   21.80
   4  -5  10  181.68   20.60
  -5   5 -10   36.20    6.50
  -5   5 -10   28.40    7.50
   5  -5  10   37.50   10.10
   5  -5  10   32.80    9.10
  -6   5 -10   19.90    7.10
  -6   5 -10   14.00    8.80
   6  -5  10   10.70   10.10
   6  -5  10   17.00   13.40
  -7   5 -10   16.80    8.60
  -7   5 -10   -3.00    9.20
   6   4 -10    1.20   11.00
  -6  -4  10   -0.90    9.10
   5   4 -10   42.70    7.20
   5   4 -10   39.40    9.50
  -5  -4  10   52.19    7.60
  -5  -4  10   28.80    9.20
  -5  -4  10   38.00    9.20
   4   4 -10   75.89   10.80
   4   4 -10   70.79    9.10
  -4  -4  10   79.99    9.20
  -4  -4  10   90.09   10.60
  -4  -4  10   98.69   11.10
   3   4 -10    2.10    4.00
   3   4 -10    1.20    5.20
  -3  -4  10    3.30    5.80
  -3  -4  10    9.50    6.40
  -3  -4  10    3.70    4.00
  -3  -4  10    2.10    5.40
   2   4 -10   45.10    5.80
   2   4 -10   36.30    5.00
  -2  -4  10   36.00    6.40
  -2  -4  10   31.10    6.80
  -2  -4  10   30.20    5.20
  -2  -4  10   40.00    6.10
   1   4 -10   75.29    7.30
   1   4 -10   61.79    6.90
   1   4 -10   63.59    7.50
  -1  -4  10   68.49    8.10
  -1  -4  10   62.39    7.00
  -1  -4  10   59.19    8.60
  -1  -4  10   65.89    7.70
   0   4 -10   -0.80    2.80
   0   4 -10    2.40    3.10
   0   4 -10    2.50    3.50
   0   4 -10    1.40    2.50
   0  -4  10    1.80    4.00
   0  -4  10   -1.20    3.30
   0  -4  10   -4.50    4.10
   0  -4  10    1.00    4.80
   0  -4  10    0.70    2.60
  -1   4 -10   21.30    4.20
  -1   4 -10   17.50    3.50
  -1   4 -10   16.90    4.30
   1  -4  10    7.10    5.00
   1  -4  10   14.60    3.50
   1  -4  10   23.10    3.80
   1  -4  10   12.60    4.50
  -2   4 -10   -3.30    3.40
  -2   4 -10   -0.20    3.20
   2  -4  10    4.40    5.70
   2  -4  10   -0.50    3.60
   2  -4  10   -3.30    4.30
   2  -4  10   -1.50    3.80
  -3   4 -10  441.16   42.30
  -3   4 -10  504.95   42.90
   3  -4  10  500.15   43.10
   3  -4  10  476.85   42.60
   3  -4  10  442.16   42.70
   3  -4  10  477.25   43.30
  -4   4 -10    4.30    4.40
  -4   4 -10    9.10    5.20
   4  -4  10   12.50    6.80
   4  -4  10    8.20    6.90
   4  -4  10    1.90    5.50
  -5   4 -10    3.00    5.00
  -5   4 -10   -7.10    6.70
   5  -4  10    6.10    8.70
   5  -4  10    4.60    7.60
   5  -4  10   -3.80    7.10
  -6   4 -10   -3.70    7.40
  -6   4 -10    5.90    6.50
   6  -4  10    9.30    9.60
   6  -4  10   -3.60   11.00
  -7   4 -10   94.09   14.50
  -7   4 -10  116.19   12.90
   7   3 -10   32.80   12.80
   7   3 -10   16.10   11.50
  -7  -3  10    8.20   10.60
   6   3 -10   75.19   12.40
   6   3 -10   49.00    8.70
  -6  -3  10   65.09   11.60
   5   3 -10  497.65   43.70
   5   3 -10  500.55   45.20
  -5  -3  10  499.65   44.70
  -5  -3  10  431.76   44.80
   4   3 -10   17.90    6.30
   4   3 -10   13.50    4.40
  -4  -3  10   12.10    4.90
  -4  -3  10    5.60    5.80
  -4  -3  10   19.60    6.20
  -4  -3  10   12.70    6.00
   3   3 -10  248.18   24.00
   3   3 -10  267.67   24.60
  -3  -3  10  281.47   25.40
  -3  -3  10  255.97   24.20
  -3  -3  10  264.77   25.20
  -3  -3  10  262.37   24.60
   2   3 -10   40.20    5.40
   2   3 -10   39.30    5.10
  -2  -3  10   49.30    6.50
  -2  -3  10   45.40    6.80
  -2  -3  10   41.00    6.40
  -2  -3  10   45.20    5.40
   1   3 -10 1751.12  157.28
   1   3 -10 1782.62  157.38
   1   3 -10 1692.03  157.68
   1   3 -10 1826.92  157.58
  -1  -3  10 1842.72  157.78
  -1  -3  10 1796.82  157.68
  -1  -3  10 1802.72  157.48
  -1  -3  10 1844.42  158.18
   0   3 -10   40.30    4.50
   0   3 -10   39.40    4.80
   0   3 -10   38.80    4.40
   0   3 -10   38.10    5.40
   0  -3  10   28.80    4.70
   0  -3  10   35.50    6.30
   0  -3  10   37.10    5.40
  -1   3 -10  170.08   17.10
  -1   3 -10  144.99   17.40
   1  -3  10  240.98   18.10
   1  -3  10  200.18   17.50
   1  -3  10  180.58   18.30
   1  -3  10  198.38   17.70
  -2   3 -10    3.70    4.00
  -2   3 -10    4.00    2.90
   2  -3  10   10.40    4.00
   2  -3  10    8.90    5.60
   2  -3  10    6.70    3.60
  -3   3 -10  732.73   67.09
  -3   3 -10  770.42   67.59
   3  -3  10  777.52   68.19
   3  -3  10  756.32   67.49
   3  -3  10  760.32   67.49
  -4   3 -10  112.79   11.20
  -4   3 -10  109.39   12.30
   4  -3  10  118.39   12.80
   4  -3  10  109.79   11.90
   4  -3  10  108.59   13.00
  -5   3 -10   -1.00    4.60
  -5   3 -10   -0.50    6.30
   5  -3  10    2.70    5.90
   5  -3  10    4.70    8.20
   5  -3  10    1.20    7.00
  -6   3 -10    2.30    7.60
  -6   3 -10    3.30    6.20
   6  -3  10    1.10   10.50
   6  -3  10   -0.90    8.90
  -7   3 -10  309.97   32.60
  -7   3 -10  304.57   30.70
   7  -3  10  378.16   40.20
   7   2 -10  217.58   26.10
   7   2 -10  230.08   22.40
   6   2 -10   33.80    6.80
   6   2 -10   45.20    9.70
  -6  -2  10   28.50   10.00
   5   2 -10  194.28   19.40
   5   2 -10  170.68   17.00
  -5  -2  10  140.99   17.90
  -5  -2  10  201.58   19.90
   4   2 -10   16.70    5.50
   4   2 -10   12.30    3.80
  -4  -2  10    6.60    5.20
  -4  -2  10   11.50    5.90
  -4  -2  10    7.50    5.50
   3   2 -10 1037.20   93.49
   3   2 -10  998.30   93.19
  -3  -2  10 1024.90   93.79
  -3  -2  10 1109.19   93.59
  -3  -2  10 1146.59   93.89
   2   2 -10    8.90    2.70
   2   2 -10    6.20    2.80
  -2  -2  10   11.20    4.40
  -2  -2  10    8.30    3.20
  -2  -2  10   12.30    4.50
  -2  -2  10    9.50    3.90
   1   2 -10  147.39   12.70
   1   2 -10  134.29   12.40
   1   2 -10  120.39   13.50
  -1  -2  10  161.28   14.00
  -1  -2  10  141.99   13.40
  -1  -2  10  140.79   13.10
  -1  -2  10  126.09   14.20
   0   2 -10   17.10    2.60
   0   2 -10   11.50    3.80
   0  -2  10   20.10    5.00
   0  -2  10   20.50    3.60
   0  -2  10   12.80    3.60
  -1   2 -10  304.27   29.00
  -1   2 -10  301.07   28.50
   1  -2  10  347.67   28.90
   1  -2  10  334.97   29.00
   1  -2  10  329.77   29.90
  -2   2 -10   58.19    6.70
  -2   2 -10   86.39    8.10
   2  -2  10   60.69    8.60
   2  -2  10   62.29    7.60
   2  -2  10   72.79    8.20
  -3   2 -10  248.78   22.50
  -3   2 -10  245.48   23.50
   3  -2  10  292.07   24.40
   3  -2  10  218.78   23.30
   3  -2  10  255.67   23.20
  -4   2 -10   45.80    5.10
  -4   2 -10   30.00    6.50
   4  -2  10   22.90    5.80
   4  -2  10   30.70    7.20
   4  -2  10   34.00    7.60
  -5   2 -10   -3.50    4.30
  -5   2 -10    1.50    6.50
   5  -2  10    4.20    5.70
   5  -2  10   -4.50    7.70
   5  -2  10    0.30    7.70
  -6   2 -10   -5.20    5.60
  -6   2 -10    7.10    8.00
   6  -2  10   15.50    9.30
   6  -2  10    6.90    7.60
   6  -2  10    2.60   10.80
  -7   2 -10   28.00   10.50
  -7   2 -10   38.40    8.30
   7  -2  10   28.60   11.80
   7  -2  10   51.39   14.90
   7   1 -10   12.50    6.40
   7   1 -10   12.30   10.60
  -7  -1  10   13.80   10.30
   6   1 -10    3.50    8.40
   6   1 -10   -4.00    4.90
  -6  -1  10   -9.90    8.00
   5   1 -10    7.30    4.00
   5   1 -10    0.30    6.50
  -5  -1  10    5.00    5.80
  -5  -1  10   12.40    6.90
   4   1 -10    7.00    3.20
   4   1 -10    1.20    4.50
  -4  -1  10    7.50    4.90
  -4  -1  10   14.50    5.40
  -4  -1  10    1.80    4.50
   3   1 -10    6.50    2.70
   3   1 -10    9.20    3.80
  -3  -1  10   11.00    4.70
  -3  -1  10    6.80    4.20
  -3  -1  10   10.60    4.20
   2   1 -10  362.46   33.00
   2   1 -10  365.06   32.90
  -2  -1  10  375.56   33.70
  -2  -1  10  373.76   33.80
  -2  -1  10  382.26   33.30
   1   1 -10   20.20    2.70
   1   1 -10   15.90    4.10
   1   1 -10   25.90    3.10
  -1  -1  10   23.40    4.90
  -1  -1  10   17.50    3.70
  -1  -1  10   14.90    4.50
   0   1 -10  225.28   19.70
   0   1 -10  195.58   20.40
   0   1 -10  233.88   19.80
   0  -1  10  197.78   21.00
   0  -1  10  234.58   20.30
  -1   1 -10    3.30    3.10
  -1   1 -10    0.70    1.80
  -1   1 -10    2.50    2.30
   1  -1  10    2.10    2.60
   1  -1  10   -0.20    3.10
   1  -1  10    0.00    4.10
  -2   1 -10   50.79    5.90
  -2   1 -10   41.90    4.30
   2  -1  10   34.50    5.00
   2  -1  10   33.00    5.20
   2  -1  10   34.70    6.30
  -3   1 -10  315.97   26.50
  -3   1 -10  287.27   25.30
   3  -1  10  264.07   27.00
   3  -1  10  263.17   26.30
   3  -1  10  279.17   26.00
  -4   1 -10  534.35   46.00
  -4   1 -10  520.85   45.00
   4  -1  10  511.85   45.60
   4  -1  10  459.35   46.00
  -5   1 -10   -0.60    6.50
  -5   1 -10    3.70    4.20
   5  -1  10    7.10    5.80
   5  -1  10   -2.20    7.90
   5  -1  10   -5.40    8.10
  -6   1 -10   35.60    6.70
  -6   1 -10   40.60    9.50
   6  -1  10   30.40   10.70
   6  -1  10   48.80   11.30
   6  -1  10   42.50    8.60
  -7   1 -10   84.79   10.30
  -7   1 -10   64.29   12.60
   7  -1  10   61.29   13.70
   7  -1  10   95.49   16.60
   7  -1  10   69.39   12.50
   7   0 -10   37.80    7.20
   7   0 -10   47.60   12.20
  -7   0  10   40.50   10.90
   6   0 -10    3.20    4.40
   6   0 -10    6.50    7.90
  -6   0  10   -1.60    7.60
  -6   0  10   13.40    7.20
   5   0 -10    0.70    6.30
   5   0 -10   -2.80    3.30
  -5   0  10    7.60    6.60
  -5   0  10    2.40    5.30
   4   0 -10   -1.00    4.70
   4   0 -10    5.30    2.60
  -4   0  10    0.70    4.40
  -4   0  10   -0.30    5.30
   3   0 -10  121.99   11.70
   3   0 -10  115.39   10.50
  -3   0  10   99.19   11.70
  -3   0  10   93.09   11.70
  -3   0  10  115.59   11.40
   2   0 -10  585.44   50.39
   2   0 -10  539.55   51.09
   2   0 -10  574.94   50.69
   2   0 -10  627.34   50.49
  -2   0  10  562.24   50.69
  -2   0  10  578.54   51.19
  -2   0  10  498.45   51.09
   1   0 -10  101.59    9.40
   1   0 -10  105.79    9.30
   1   0 -10  101.49    9.50
   1   0 -10  107.39   10.80
  -1   0  10  105.29   11.30
  -1   0  10   90.99   11.40
  -1   0  10   93.79   10.00
   0   0 -10   41.60    3.70
   0   0 -10   37.70    3.90
   0   0 -10   34.20    5.00
   0   0  10   31.10    4.50
   0   0  10   33.60    5.70
   0   0  10   32.40    4.30
  -1   0 -10  109.79    8.80
  -1   0 -10   84.59   10.10
  -1   0 -10  105.69    8.90
   1   0  10   69.89   10.20
   1   0  10   91.69    9.70
   1   0  10   90.49    9.50
  -2   0 -10  515.95   46.30
  -2   0 -10  535.45   46.30
  -2   0 -10  525.15   47.20
   2   0  10  526.75   46.80
   2   0  10  521.45   46.80
  -3   0 -10   45.20    5.00
  -3   0 -10   45.90    7.00
   3   0  10   50.69    7.20
   3   0  10   43.50    6.00
   3   0  10   48.30    8.20
  -4   0 -10  133.19   13.40
  -4   0 -10  122.89   11.60
   4   0  10   89.29   13.30
   4   0  10  133.09   13.40
   4   0  10  135.79   14.40
  -5   0 -10    2.40    6.70
  -5   0 -10   11.90    4.20
   5   0  10   17.10    8.70
   5   0  10   14.20    8.80
   5   0  10    2.10    6.00
  -6   0 -10  130.49   14.60
  -6   0 -10  111.29   11.50
   6   0  10  111.39   13.40
   6   0  10   99.29   15.40
   6   0  10   99.49   16.70
   7  -1 -10   61.09   12.70
   7  -1 -10   54.09    7.40
  -7   1  10   38.70   11.30
  -7   1  10   58.29   10.70
   6  -1 -10    5.80    8.70
   6  -1 -10   -1.20    3.90
  -6   1  10    3.50    6.50
  -6   1  10   -4.40    7.60
   5  -1 -10  257.67   24.30
   5  -1 -10  254.17   26.30
  -5   1  10  325.57   26.80
  -5   1  10  267.97   25.30
   4  -1 -10   51.39    5.80
   4  -1 -10   54.19    8.00
  -4   1  10   68.69    7.20
  -4   1  10   52.59    7.90
   3  -1 -10   18.40    4.50
   3  -1 -10   18.20    2.50
  -3   1  10   20.00    4.80
  -3   1  10   13.50    4.20
  -3   1  10    9.00    3.70
   2  -1 -10   46.20    5.50
   2  -1 -10   45.80    4.50
   2  -1 -10   53.89    6.30
   2  -1 -10   42.60    4.60
  -2   1  10   39.50    6.10
  -2   1  10   51.09    5.30
  -2   1  10   41.80    6.20
   1  -1 -10  291.17   25.70
   1  -1 -10  278.97   25.00
  -1   1  10  275.27   25.80
  -1   1  10  281.77   25.90
  -1   1  10  271.97   25.00
   0  -1 -10   14.40    3.70
   0   1  10   14.90    2.90
   0   1  10   13.50    2.70
   0   1  10   17.00    4.70
   0   1  10   16.50    3.00
  -1  -1 -10    0.30    3.00
   1   1  10   -3.90    4.70
   1   1  10    0.50    3.00
   1   1  10   -0.10    2.60
  -2  -1 -10  110.29   11.70
   2   1  10   97.49   11.60
   2   1  10   99.69   11.80
   2   1  10  111.89   10.70
  -3  -1 -10   13.30    2.30
  -3  -1 -10   17.90    5.50
  -3  -1 -10   15.40    5.90
   3   1  10   11.30    4.00
   3   1  10   22.60    6.90
   3   1  10   17.20    6.00
  -4  -1 -10   62.49    9.70
  -4  -1 -10   78.69   10.60
  -4  -1 -10   80.09    7.40
   4   1  10   85.39   11.60
   4   1  10   69.09    8.80
   4   1  10   66.99   10.80
  -5  -1 -10    3.00    8.40
  -5  -1 -10   -0.20    3.70
  -5  -1 -10   -5.40    6.90
   5   1  10   10.30    6.20
   5   1  10   11.80    9.60
   5   1  10    8.50    9.50
  -6  -1 -10    6.30    4.80
  -6  -1 -10    4.70    8.50
   6   1  10    2.40   10.30
   6   1  10    9.80    7.70
   6   1  10    7.20   12.70
   7  -2 -10    9.10   11.30
   7  -2 -10   14.10    5.00
  -7   2  10   10.90    8.80
  -7   2  10    7.20   10.00
   6  -2 -10    1.10    3.70
   6  -2 -10    5.70    7.90
  -6   2  10   -1.40    6.60
  -6   2  10    5.60    7.80
   5  -2 -10   28.10    7.50
   5  -2 -10   42.30    4.50
  -5   2  10   25.00    6.10
  -5   2  10   30.30    7.60
   4  -2 -10   55.19    8.90
   4  -2 -10   64.59    6.90
  -4   2  10   82.79    9.30
  -4   2  10   72.59    7.80
   3  -2 -10  103.69   11.70
   3  -2 -10  105.49    9.60
  -3   2  10  118.69   10.80
  -3   2  10  112.39   12.30
  -3   2  10  102.09   11.80
   2  -2 -10  171.18   14.50
   2  -2 -10  154.68   13.90
  -2   2  10  116.49   14.10
  -2   2  10  138.39   13.20
  -2   2  10  134.39   14.60
   1  -2 -10   93.69   10.50
   1  -2 -10  119.39    9.70
  -1   2  10   91.19    8.90
  -1   2  10   87.59    9.10
  -1   2  10   77.29   10.00
   0  -2 -10   11.00    3.80
   0  -2 -10    8.20    2.80
   0   2  10    5.40    2.40
   0   2  10   14.20    3.30
   0   2  10   12.30    4.80
   0   2  10    6.30    2.10
  -1  -2 -10  111.19   11.60
  -1  -2 -10  101.99   10.70
   1   2  10   86.69    9.60
   1   2  10  100.49   10.70
   1   2  10   96.99   11.20
  -2  -2 -10  110.99   11.70
  -2  -2 -10   82.69   11.20
   2   2  10  108.99   10.50
   2   2  10   98.09   12.00
   2   2  10  137.49   13.40
  -3  -2 -10    2.40    4.60
  -3  -2 -10    5.40    5.10
   3   2  10   12.80    4.20
   3   2  10    3.40    6.10
   3   2  10    1.60    6.10
  -4  -2 -10    3.40    6.40
  -4  -2 -10    8.30    7.50
   4   2  10    8.20    5.30
   4   2  10   15.20    8.90
   4   2  10    8.70    8.30
  -5  -2 -10   14.70    3.30
  -5  -2 -10    3.60    9.00
  -5  -2 -10   15.60    7.70
   5   2  10   12.40   10.70
   5   2  10   22.70    7.30
   5   2  10   11.20   11.10
  -6  -2 -10   23.80    4.80
  -6  -2 -10   25.50    9.70
  -6  -2 -10   28.90   11.10
   6   2  10   39.30   14.20
   6   2  10   42.20   12.40
   6   2  10   17.20    8.90
   7  -3 -10  113.09   15.80
   7  -3 -10   93.29   10.10
  -7   3  10   93.19   13.00
  -7   3  10  100.09   14.30
   6  -3 -10   48.70    5.70
   6  -3 -10   51.29   11.00
  -6   3  10   55.39    8.50
  -6   3  10   29.50    9.60
   5  -3 -10  244.38   25.30
   5  -3 -10  228.38   22.00
  -5   3  10  284.27   24.80
  -5   3  10  257.27   23.20
   4  -3 -10  335.97   32.50
  -4   3  10  370.46   32.80
  -4   3  10  348.37   31.60
   3  -3 -10   83.99    9.60
  -3   3  10   68.09    9.80
  -3   3  10   87.89    8.70
   2  -3 -10  115.29   13.00
   2  -3 -10  144.59   12.80
  -2   3  10  123.99   13.40
  -2   3  10  115.09   11.60
  -2   3  10  122.99   13.50
   1  -3 -10   51.49    5.90
   1  -3 -10   37.10    6.20
  -1   3  10   42.10    4.60
  -1   3  10   47.50    7.00
  -1   3  10   37.40    6.60
  -1   3  10   43.00    4.60
   0  -3 -10   12.60    3.90
   0  -3 -10   19.10    4.70
   0  -3 -10   25.00    4.90
   0   3  10   15.70    2.60
   0   3  10   14.70    5.50
   0   3  10   18.00    2.40
   0   3  10   21.80    4.40
  -1  -3 -10  542.95   49.10
  -1  -3 -10  598.04   49.60
   1   3  10  522.25   49.10
   1   3  10  554.14   49.90
   1   3  10  537.75   48.40
  -2  -3 -10  159.18   17.30
  -2  -3 -10  197.88   18.50
   2   3  10  167.88   18.20
   2   3  10  159.08   16.20
   2   3  10  214.78   19.20
  -3  -3 -10    6.90    5.60
  -3  -3 -10   15.00    6.50
   3   3  10   13.20    7.60
   3   3  10    7.70    3.90
   3   3  10   17.50    7.90
  -4  -3 -10  133.69   16.80
  -4  -3 -10  150.78   16.20
   4   3  10  125.69   17.40
   4   3  10  146.79   17.30
   4   3  10  174.78   15.70
  -5  -3 -10   44.50    9.80
  -5  -3 -10   41.20   11.00
   5   3  10   42.40   12.10
   5   3  10   58.29    8.70
   5   3  10   36.10   12.90
   7  -4 -10   54.39    7.10
   7  -4 -10   61.99   13.40
  -7   4  10   91.69   13.00
  -7   4  10   57.79   10.80
   6  -4 -10   21.60    4.00
   6  -4 -10   27.10    9.50
  -6   4  10   34.40    7.50
  -6   4  10   19.20    9.10
   5  -4 -10  300.27   30.20
  -5   4  10  313.57   28.90
  -5   4  10  325.27   30.40
   4  -4 -10  455.95   44.70
  -4   4  10  508.75   43.60
  -4   4  10  492.75   44.80
   3  -4 -10  208.28   22.70
  -3   4  10  228.98   22.90
  -3   4  10  252.57   21.40
   2  -4 -10    6.40    4.50
   2  -4 -10   14.10    5.00
  -2   4  10    7.10    5.00
  -2   4  10    8.80    5.40
  -2   4  10    1.00    2.50
  -2   4  10    3.10    2.40
   1  -4 -10  166.38   16.00
   1  -4 -10  156.28   15.70
   1  -4 -10  153.78   15.70
  -1   4  10  137.29   16.20
  -1   4  10  161.28   16.40
   0  -4 -10    0.80    4.40
   0  -4 -10    7.20    4.30
   0  -4 -10    1.60    4.90
   0   4  10    8.70    5.70
   0   4  10    2.70    4.40
  -1  -4 -10  161.28   16.00
  -1  -4 -10  161.28   16.90
   1   4  10  157.48   14.50
   1   4  10  181.18   17.80
   1   4  10  140.69   16.40
  -2  -4 -10    6.80    5.60
  -2  -4 -10   -4.20    4.80
   2   4  10    5.30    7.10
   2   4  10    5.50    7.00
   2   4  10    5.10    3.20
  -3  -4 -10   50.09    8.40
  -3  -4 -10   51.49    9.90
   3   4  10   61.19   10.80
   3   4  10   52.69    6.70
   3   4  10   46.50   10.80
  -4  -4 -10    0.60    7.30
  -4  -4 -10   -2.80    8.50
   4   4  10   -1.70   10.30
   4   4  10    1.70    5.30
   4   4  10    4.90   10.30
  -5  -4 -10  152.48   20.10
  -5  -4 -10  157.08   19.10
   5   4  10  181.58   19.00
   5   4  10  193.88   22.10
   5   4  10  192.18   22.00
   7  -5 -10    1.80   12.10
   7  -5 -10    4.60    3.50
  -7   5  10    7.80    8.90
  -7   5  10   -0.10   10.90
   6  -5 -10    1.40    9.50
  -6   5  10   -4.40    6.90
  -6   5  10    8.40    9.50
   5  -5 -10   37.40    9.50
  -5   5  10   34.80    9.30
  -5   5  10   49.90    7.30
   4  -5 -10    3.60    6.80
  -4   5  10   -1.40    6.90
  -4   5  10    5.20    4.40
   3  -5 -10    8.60    6.40
  -3   5  10   12.00    6.40
  -3   5  10   15.20    3.70
   2  -5 -10  132.89   16.10
   2  -5 -10  147.59   16.30
   2  -5 -10  161.38   16.90
  -2   5  10  148.19   17.10
  -2   5  10  172.98   17.00
  -2   5  10  167.98   14.40
   1  -5 -10  179.88   19.10
   1  -5 -10  202.88   19.50
   1  -5 -10  175.18   19.30
  -1   5  10  211.78   20.70
  -1   5  10  229.18   20.00
   0  -5 -10  142.29   15.90
   0  -5 -10  151.68   15.90
   0  -5 -10  158.88   16.70
   0   5  10  144.99   16.40
   0   5  10  171.38   17.30
  -1  -5 -10   26.90    6.90
  -1  -5 -10   49.30    7.10
   1   5  10   39.30    8.80
   1   5  10   38.90    4.40
   1   5  10   33.20    8.30
  -2  -5 -10   83.09   11.10
  -2  -5 -10   65.19    9.50
   2   5  10   90.99   11.60
   2   5  10   71.79    8.10
   2   5  10   78.39   12.10
  -3  -5 -10   19.10    7.80
  -3  -5 -10   14.50    6.80
   3   5  10    7.90    9.90
   3   5  10   30.10   10.50
   3   5  10   17.60    5.10
  -4  -5 -10   33.80    8.90
  -4  -5 -10   23.20   10.70
   4   5  10   26.50    6.60
   4   5  10   22.30   13.00
   4   5  10   39.10   12.60
   6  -6 -10    0.80   11.30
  -6   6  10    2.80    9.50
  -6   6  10    5.20    7.40
   5  -6 -10   39.40   10.20
  -5   6  10   27.90    7.80
  -5   6  10   37.20   10.10
   4  -6 -10   89.99   12.70
  -4   6  10   90.79   10.10
  -4   6  10  112.39   12.80
   3  -6 -10    1.60    6.50
  -3   6  10    5.70    3.80
  -3   6  10   16.80    7.40
   2  -6 -10    3.10    5.50
   2  -6 -10    2.20    6.70
  -2   6  10    4.10    7.10
  -2   6  10    2.60    2.30
   1  -6 -10    8.10    5.90
   1  -6 -10    5.30    5.20
   1  -6 -10    4.00    6.30
  -1   6  10    4.70    6.70
  -1   6  10   15.20    8.90
  -1   6  10    9.60    7.30
   0  -6 -10   98.99   11.70
   0  -6 -10   83.69   11.40
   0  -6 -10  101.49   11.20
   0   6  10  114.19   12.70
   0   6  10   87.79   12.40
  -1  -6 -10    5.90    5.80
  -1  -6 -10   20.60    7.70
   1   6  10   16.80    3.30
   1   6  10   12.00    9.00
  -2  -6 -10    2.10    8.10
  -2  -6 -10    8.10    6.60
   2   6  10   18.10    4.20
   2   6  10   18.20    9.60
   2   6  10   18.70   10.20
  -3  -6 -10   24.60    7.70
  -3  -6 -10   11.70    9.80
   3   6  10   49.20   13.30
   3   6  10   23.00   11.10
   3   6  10   20.50    6.00
   6  -7 -10   -2.50   12.00
  -6   7  10   -7.50   11.30
  -6   7  10   -0.30    8.00
   5  -7 -10    6.50   10.90
  -5   7  10    4.90    6.50
  -5   7  10   14.90   10.60
   4  -7 -10  102.79   15.20
  -4   7  10  121.99   15.20
  -4   7  10  139.09   13.30
   3  -7 -10  145.89   16.00
  -3   7  10  127.19   13.20
  -3   7  10  131.89   15.60
   2  -7 -10    1.90    7.80
  -2   7  10    7.50    8.10
  -2   7  10    7.70    2.80
   1  -7 -10    8.90    6.20
   1  -7 -10   11.10    6.80
   1  -7 -10    9.20    7.70
  -1   7  10   16.20    8.60
  -1   7  10   14.70   10.20
   0  -7 -10   41.90    8.60
   0  -7 -10   38.80    9.40
   0   7  10   30.50   10.30
  -1  -7 -10  123.79   15.40
   1   7  10  150.98   17.10
   1   7  10  120.19   12.30
  -2  -7 -10   -0.50    9.00
   2   7  10    6.80    4.50
   2   7  10    1.60   11.60
   5  -8 -10   43.00   12.20
  -5   8  10   43.00    8.60
   4  -8 -10   25.50   10.60
  -4   8  10   23.90    6.30
   3  -8 -10   43.80   10.90
  -3   8  10   36.70    6.00
   2  -8 -10   11.10   10.10
  -2   8  10    7.20    3.50
   1  -8 -10    0.30    8.80
   1  -8 -10   -2.40    8.70
  -1   8  10    3.90   12.40
   0  -8 -10    8.60    9.60
   0  -8 -10   14.60    9.20
   0   8  10   17.40    3.60
   0   8  10   13.30   11.80
  -1  -8 -10    2.20    9.40
   1   8  10    3.40    3.90
   1   8  10   -3.50   12.00
   3  -9 -10   25.70   12.50
  -3   9  10   29.70    6.30
   2  -9 -10  126.29   15.70
  -2   9  10   93.69   10.50
  -1 -10  11   -0.70    6.90
   0 -10  11   65.09   14.40
   0 -10  11   70.39    9.50
   1 -10  11   -5.20   11.60
   1 -10  11    1.20    6.30
   2 -10  11  252.47   23.60
   2 -10  11  217.08   27.30
   3 -10  11    4.50    6.90
   3 -10  11   12.00   11.60
  -2  -9  11   10.20    6.60
  -2  -9  11   15.10   11.50
  -1  -9  11    2.90   10.00
  -1  -9  11   -4.40    5.80
   0  -9  11  309.97   33.00
   0  -9  11  347.77   30.80
   1  -9  11    4.20    8.90
   1  -9  11    5.40    6.10
   2  -9  11  119.99   15.80
   2  -9  11  124.99   13.10
   3  -9  11    5.90    9.70
   3  -9  11   -0.70    6.30
   4  -9  11  124.99   18.40
   4  -9  11  157.28   15.40
   5  -9  11    4.90    7.70
  -3  -8  11    0.50    9.80
  -3  -8  11    1.30    6.20
  -2  -8  11    2.20    9.50
  -2  -8  11    1.00    6.00
  -1  -8  11   84.49    9.50
  -1  -8  11   71.89   12.60
   0  -8  11   37.50    6.80
   0  -8  11   35.00   10.30
   1  -8  11   11.80    5.30
   1  -8  11    9.30    9.10
   2  -8  11   15.20    6.30
   2  -8  11   35.70   10.30
   3  -8  11   89.99   14.70
   3  -8  11  137.39   12.70
   4  -8  11    6.70    6.60
   4  -8  11   19.80   11.20
   5  -8  11    7.90   11.00
   5  -8  11   19.50    7.40
  -4  -7  11    2.10    9.30
  -4  -7  11   -0.80    6.80
  -3  -7  11   54.29    8.50
  -3  -7  11   72.39   12.00
  -2  -7  11   21.50    9.00
  -2  -7  11   17.10    5.70
  -1  -7  11    6.30    4.90
  -1  -7  11    0.20    6.80
   0  -7  11   62.69    9.60
   0  -7  11   54.19    7.60
   1  -7  11  265.87   27.00
   1  -7  11  274.67   25.40
  -2   7 -11    1.30    5.80
   2  -7  11   -1.60    5.00
   2  -7  11    5.00    8.30
  -3   7 -11   34.40    8.80
   3  -7  11   19.00    8.40
   3  -7  11   19.10    6.00
   4  -7  11   -7.50    9.20
   4  -7  11    0.70    6.00
   5  -7  11  125.69   16.70
   5  -7  11  111.79   16.80
  -5  -6  11   45.70    8.30
  -5  -6  11   12.70   11.20
  -4  -6  11   21.70    6.80
  -4  -6  11   27.60   10.00
[truncated: 125,486 more chars]
