# Supplementary material for: Crystal structure of tetra­iso­butyl­thiuram di­sulfide
Source: Acta Crystallogr E Crystallogr Commun. 2017 Oct 24;73(Pt 11):1764–9. doi: 10.1107/S2056989017015158 (PMC5683509; doi:10.1107/S2056989017015158)
Supplement: Supplementary file 2 [file e-73-01764-Isup2.hkl]

data_I                                                                          
_shelx_title ' JPD807_0m_a.res in P-1'                                          
_shelx_refln_list_code          4                                               
_shelx_F_calc_maximum      152.90                                               
_exptl_crystal_F_000       444.00                                               
_reflns_d_resolution_high  0.8282                                               
                                                                                
loop_                                                                           
 _space_group_symop_operation_xyz                                               
 'x, y, z'                                                                      
 '-x, -y, -z'                                                                   
                                                                                
_cell_length_a     7.2449                                                       
_cell_length_b     9.6102                                                       
_cell_length_c    17.1964                                                       
_cell_angle_alpha  98.580                                                       
_cell_angle_beta   94.540                                                       
_cell_angle_gamma 103.409                                                       
                                                                                
_shelx_F_squared_multiplier     1.000                                           
                                                                                
loop_                                                                           
 _refln_index_h                                                                 
 _refln_index_k                                                                 
 _refln_index_l                                                                 
 _refln_F_squared_calc                                                          
 _refln_F_squared_meas                                                          
 _refln_F_squared_sigma                                                         
 _refln_observed_status                                                         
   1   0   0         97.41         99.39         3.89 o                         
   2   0   0       1237.58       1417.74        46.90 o                         
   3   0   0        148.56        189.46        10.23 o                         
   4   0   0       2714.61       2888.03        96.33 o                         
   5   0   0        478.51        436.04        17.40 o                         
   6   0   0        253.98        222.91        10.26 o                         
   7   0   0         31.62         24.41        11.61 o                         
   8   0   0        576.06        681.32        42.97 o                         
  -8   1   0        344.02        390.57        26.71 o                         
  -7   1   0        172.96        159.01        22.62 o                         
  -6   1   0       1375.36       1391.25        78.00 o                         
  -5   1   0         37.62         38.74         3.97 o                         
  -4   1   0        809.34        820.02        26.12 o                         
  -3   1   0        778.33        889.94        30.06 o                         
  -2   1   0       3543.81       4722.03       146.54 o                         
  -1   1   0        197.13        283.77        12.84 o                         
   0   1   0       2610.14       3335.22       146.09 o                         
   1   1   0         24.61         27.42         6.69 o                         
   2   1   0          7.11         11.06         2.34 o                         
   3   1   0        459.83        532.51        18.17 o                         
   4   1   0        952.23        959.51        32.49 o                         
   5   1   0        406.03        391.83        19.68 o                         
   6   1   0          0.69         -5.41         6.88 o                         
   7   1   0        414.28        404.45        26.33 o                         
   8   1   0         18.01         22.25        15.51 o                         
  -8   2   0         30.95         49.27        21.91 o                         
  -7   2   0          0.10         -3.73         9.18 o                         
  -6   2   0         30.10         28.46         8.04 o                         
  -5   2   0         10.07          4.57         3.83 o                         
  -4   2   0        545.68        581.08        20.36 o                         
  -3   2   0        409.32        434.53        15.13 o                         
  -2   2   0       1324.97       1671.16        60.23 o                         
  -1   2   0          0.01          0.67         1.38 o                         
   0   2   0       5427.72       6463.27       253.67 o                         
   1   2   0       4175.43       4892.58       192.08 o                         
   2   2   0       2282.24       2587.61       113.99 o                         
   3   2   0        133.97        149.24         6.70 o                         
   4   2   0        710.62        606.92        23.06 o                         
   5   2   0       1407.97       1435.24        57.47 o                         
   6   2   0          0.62          6.48         7.34 o                         
   7   2   0         39.32         48.53        13.13 o                         
  -8   3   0         14.32         11.91        14.05 o                         
  -7   3   0          8.49          2.74        10.81 o                         
  -6   3   0       1331.82       1517.65        68.74 o                         
  -5   3   0       1351.24       1413.93        56.37 o                         
  -4   3   0        325.01        315.46        11.96 o                         
  -3   3   0         17.67         43.32         3.22 o                         
  -2   3   0       1357.87       1961.73        77.33 o                         
  -1   3   0        282.09        256.33         9.66 o                         
   0   3   0        197.60        173.85         6.20 o                         
   1   3   0        688.58        704.19        23.84 o                         
   2   3   0        466.38        554.65        20.32 o                         
   3   3   0       1886.48       2030.85        80.53 o                         
   4   3   0         50.87         47.40         5.39 o                         
   5   3   0        253.75        243.46        13.45 o                         
   6   3   0         16.52         16.89         8.01 o                         
   7   3   0         96.00         68.90        12.26 o                         
  -8   4   0        626.83        649.25        55.09 o                         
  -7   4   0        532.96        566.34        34.51 o                         
  -6   4   0        138.55        162.69        11.85 o                         
  -5   4   0        319.84        267.98        14.63 o                         
  -4   4   0        319.57        340.25        13.99 o                         
  -3   4   0        109.28        106.01         6.32 o                         
  -2   4   0       1121.33       1457.60        52.81 o                         
  -1   4   0         11.88         13.17         1.72 o                         
   0   4   0       1087.87       1230.39        41.09 o                         
   1   4   0        121.20        114.97         5.35 o                         
   2   4   0        172.67        179.02         7.75 o                         
   3   4   0          2.26         -1.54         3.73 o                         
   4   4   0         18.05         19.40         5.25 o                         
   5   4   0          0.23          5.07         6.54 o                         
   6   4   0         15.21         12.57         8.67 o                         
   7   4   0          3.32         10.39        11.47 o                         
  -8   5   0        172.51        158.36        17.92 o                         
  -7   5   0         43.68         43.11        10.49 o                         
  -6   5   0        144.01        152.61        13.90 o                         
  -5   5   0        310.23        355.48        18.95 o                         
  -4   5   0         10.47         15.20         4.21 o                         
  -3   5   0          1.56         10.52         2.86 o                         
  -2   5   0       2497.62       3071.20       110.63 o                         
  -1   5   0         13.43         15.65         1.92 o                         
   0   5   0         10.70         24.35         2.84 o                         
   1   5   0         37.36         25.75         2.79 o                         
   2   5   0        387.97        348.57        13.86 o                         
   3   5   0         75.49         99.12         7.14 o                         
   4   5   0          3.87          2.87         5.63 o                         
   5   5   0         39.23         29.83        12.22 o                         
   6   5   0         65.90         72.29        12.55 o                         
  -8   6   0         75.35         67.27        15.41 o                         
  -7   6   0        370.47        409.17        29.46 o                         
  -6   6   0       1185.18       1295.00        59.26 o                         
  -5   6   0        960.98       1057.02        48.66 o                         
  -4   6   0        528.90        529.82        25.54 o                         
  -3   6   0       1066.86       1147.52        46.15 o                         
  -2   6   0       1118.65       1216.45        44.46 o                         
  -1   6   0        179.97        169.96         8.06 o                         
   0   6   0         35.13         37.52         3.03 o                         
   1   6   0          0.02          1.66         3.13 o                         
   2   6   0       1645.85       1746.94        77.82 o                         
   3   6   0         42.56         28.65         5.77 o                         
   4   6   0          0.87         -6.03         7.68 o                         
   5   6   0         21.93         23.75         9.25 o                         
   6   6   0        124.66        141.59        16.49 o                         
  -7   7   0        250.48        240.30        17.20 o                         
  -6   7   0        399.92        431.44        33.31 o                         
  -5   7   0         24.97         17.88         7.09 o                         
  -4   7   0        518.85        519.63        29.82 o                         
  -3   7   0          2.07          9.61         4.21 o                         
  -2   7   0       1399.97       1530.44        60.65 o                         
  -1   7   0        236.29        243.77        16.48 o                         
   0   7   0         86.35         69.61         7.59 o                         
   1   7   0         63.67         69.61         7.92 o                         
   2   7   0        373.05        365.95        19.00 o                         
   3   7   0         28.70         22.35         6.64 o                         
   4   7   0          0.10          1.44         7.93 o                         
   5   7   0         47.23         50.25        10.66 o                         
  -7   8   0        147.94        138.86        23.82 o                         
  -6   8   0         47.61         47.29        14.71 o                         
  -5   8   0        101.14        106.19        10.97 o                         
  -4   8   0         17.67          8.34         6.00 o                         
  -3   8   0         46.95         36.26         5.18 o                         
  -2   8   0        556.37        562.03        32.17 o                         
  -1   8   0        497.20        589.16        33.48 o                         
   0   8   0        191.80        207.32        13.65 o                         
   1   8   0        305.56        295.76        17.48 o                         
   2   8   0         34.78         36.88        11.36 o                         
   3   8   0        249.54        302.27        40.23 o                         
   4   8   0          1.00          0.61         7.80 o                         
  -6   9   0        190.26        177.40        15.40 o                         
  -5   9   0         72.88         71.18        12.53 o                         
  -4   9   0          9.49         14.66         7.57 o                         
  -3   9   0        120.71        144.04        32.61 o                         
  -2   9   0         36.14         18.59         9.71 o                         
  -1   9   0        101.12         83.12        11.11 o                         
   0   9   0        126.04        107.33        11.77 o                         
   1   9   0        155.30        189.35        16.13 o                         
   2   9   0        238.03        271.01        40.91 o                         
   3   9   0        163.83        162.62        17.93 o                         
  -6  10   0        202.84        216.99        22.68 o                         
  -5  10   0          9.99         22.96         6.52 o                         
  -4  10   0          3.00         -0.85        14.86 o                         
  -3  10   0        320.63        319.56        27.91 o                         
  -2  10   0        260.43        280.98        20.40 o                         
  -1  10   0          6.18          3.36        11.58 o                         
   0  10   0          0.20         -4.09        11.17 o                         
   1  10   0         89.35         74.91        13.28 o                         
   2  10   0        223.92        242.76        23.24 o                         
  -4  11   0        178.38        156.94        23.40 o                         
  -3  11   0          1.95         -1.66        16.87 o                         
  -2  11   0         94.57        110.98        19.26 o                         
  -1  11   0          4.24          3.71        13.22 o                         
   0  11   0         11.94         -2.91        15.98 o                         
   0 -11   1          6.20         -6.36        13.47 o                         
   1 -11   1        381.47        370.69        23.33 o                         
   2 -11   1         10.73          2.89        13.95 o                         
   3 -11   1         17.32          4.19        17.43 o                         
   4 -11   1         28.73         16.72        19.06 o                         
  -2 -10   1          3.60          9.74        15.53 o                         
  -1 -10   1         45.68         52.54        12.91 o                         
   0 -10   1        298.39        288.95        19.13 o                         
   1 -10   1         80.85         67.22        13.07 o                         
   2 -10   1         63.58         37.28        12.14 o                         
   3 -10   1        301.25        305.41        27.25 o                         
   4 -10   1        193.16        174.35        13.24 o                         
   5 -10   1       1322.16       1363.09        73.26 o                         
   6 -10   1         18.45         23.52        13.16 o                         
  -3  -9   1        122.70        163.88        41.49 o                         
  -2  -9   1        848.31        931.34        53.44 o                         
  -1  -9   1         28.10         33.28        13.06 o                         
   0  -9   1         11.63          5.94         9.47 o                         
   1  -9   1        305.61        360.20        23.23 o                         
   2  -9   1         51.10         51.57        10.38 o                         
   3  -9   1        152.55        153.67        10.29 o                         
   4  -9   1        159.33        126.80        11.25 o                         
   5  -9   1         83.70         56.17        17.99 o                         
   6  -9   1         17.19         22.19        11.60 o                         
  -4  -8   1         14.00          7.37         8.77 o                         
  -3  -8   1         12.35         10.33         7.14 o                         
  -2  -8   1         49.51         53.41         7.01 o                         
  -1  -8   1        254.98        218.29        11.76 o                         
   0  -8   1         98.08         96.99         5.67 o                         
   1  -8   1          1.44          5.94         3.80 o                         
   2  -8   1          0.35          3.13         4.27 o                         
   3  -8   1          8.54         10.50         5.24 o                         
   4  -8   1         11.34         19.98         7.04 o                         
   5  -8   1        154.87        163.78        13.65 o                         
   6  -8   1         64.77         47.49        10.62 o                         
   7  -8   1         49.99         34.99        12.76 o                         
  -5  -7   1        368.83        415.66        48.62 o                         
  -4  -7   1        122.95        142.23        17.37 o                         
  -3  -7   1         21.72         21.00         7.04 o                         
  -2  -7   1        424.24        447.14        26.67 o                         
  -1  -7   1       1687.07       1743.98        70.05 o                         
   0  -7   1         68.33         69.63         4.69 o                         
   1  -7   1          7.54          3.20         2.96 o                         
   2  -7   1         56.15         66.90         5.88 o                         
   3  -7   1       4602.52       5277.42       232.39 o                         
   4  -7   1         80.96         78.41         8.21 o                         
   5  -7   1        135.38        148.55        12.01 o                         
   6  -7   1          0.19         -4.33        12.36 o                         
   7  -7   1        928.17       1010.29        48.87 o                         
  -6  -6   1         22.21          6.54        11.79 o                         
  -5  -6   1        561.85        695.32        35.27 o                         
  -4  -6   1          8.94         12.69        11.80 o                         
  -3  -6   1       1440.40       1563.50        70.74 o                         
  -2  -6   1         65.23         66.70         6.26 o                         
  -1  -6   1       1066.71       1083.11        39.63 o                         
   0  -6   1          3.93         11.67         2.88 o                         
   1  -6   1       2243.31       2484.30        98.12 o                         
   2  -6   1        422.98        466.73        17.88 o                         
   3  -6   1       1042.21       1116.87        44.92 o                         
   4  -6   1         37.29         27.76         4.99 o                         
   5  -6   1        181.80        209.69        12.63 o                         
   6  -6   1        497.95        547.88        28.53 o                         
   7  -6   1        563.22        582.60        31.32 o                         
   8  -6   1          7.04         16.95        14.60 o                         
  -6  -5   1         18.54         16.29         9.57 o                         
  -5  -5   1         71.06         86.09        11.94 o                         
  -4  -5   1        111.29        121.24         9.40 o                         
  -3  -5   1        402.36        417.72        18.52 o                         
  -2  -5   1         65.18         56.70         7.41 o                         
  -1  -5   1        529.10        563.58        20.88 o                         
   0  -5   1       3227.73       3706.48       145.98 o                         
   1  -5   1        175.48        190.69        10.16 o                         
   2  -5   1        234.03        303.65        12.00 o                         
   3  -5   1        149.41        156.36         7.18 o                         
   4  -5   1        960.59        997.36        40.49 o                         
   5  -5   1          1.08          4.34         6.31 o                         
   6  -5   1          0.66         13.23         8.07 o                         
   7  -5   1        727.53        831.97        49.39 o                         
   8  -5   1        375.62        389.43        27.05 o                         
  -7  -4   1         22.94         30.14        12.77 o                         
  -6  -4   1         76.53         88.39        10.15 o                         
  -5  -4   1         46.25         53.10         7.72 o                         
  -4  -4   1         86.58         79.82        10.14 o                         
  -3  -4   1         10.08          3.87         3.98 o                         
  -2  -4   1        209.88        192.86         8.34 o                         
  -1  -4   1        254.20        205.96         7.87 o                         
   0  -4   1        676.36        690.29        27.49 o                         
   1  -4   1        111.30        122.35         6.70 o                         
   2  -4   1       1681.18       2144.28        84.67 o                         
   3  -4   1        495.51        561.75        20.93 o                         
   4  -4   1        485.68        473.61        20.85 o                         
   5  -4   1        103.09        106.37         8.64 o                         
   6  -4   1        476.22        474.76        33.31 o                         
   7  -4   1        594.63        665.72        39.58 o                         
   8  -4   1        135.11        106.48        18.56 o                         
  -7  -3   1         97.91         80.88        14.41 o                         
  -6  -3   1         25.68         38.41        13.17 o                         
  -5  -3   1        910.94        911.52        37.71 o                         
  -4  -3   1        496.29        483.79        21.03 o                         
  -3  -3   1        239.57        234.90         9.97 o                         
  -2  -3   1        548.90        445.06        18.45 o                         
  -1  -3   1        423.67        420.12        15.39 o                         
   0  -3   1       1629.05       1815.22        80.04 o                         
   1  -3   1         10.88         15.65         1.94 o                         
   2  -3   1       2163.22       2858.54       102.72 o                         
   3  -3   1       2793.81       3770.02       125.39 o                         
   4  -3   1         96.97         85.41         4.71 o                         
   5  -3   1        881.04        915.38        34.16 o                         
   6  -3   1        262.70        274.64        15.72 o                         
   7  -3   1        560.14        595.20        35.96 o                         
   8  -3   1         49.60         45.15        14.82 o                         
  -7  -2   1         30.81         40.24        12.83 o                         
  -6  -2   1         89.18         86.54         8.74 o                         
  -5  -2   1        287.12        310.63        16.23 o                         
  -4  -2   1        195.73        165.45         7.80 o                         
  -3  -2   1        248.08        247.61         9.54 o                         
  -2  -2   1         28.65         25.25         2.78 o                         
  -1  -2   1          5.06          7.08         1.74 o                         
   0  -2   1       1959.95       2415.64       106.15 o                         
   1  -2   1       6571.94       9122.98       358.05 o                         
   2  -2   1        339.11        446.30        15.30 o                         
   3  -2   1         62.28        114.28         7.37 o                         
   4  -2   1          0.62          2.59         2.88 o                         
   5  -2   1          0.09         -0.93         3.83 o                         
   6  -2   1         53.71         41.51         8.14 o                         
   7  -2   1         93.72        110.72        13.10 o                         
   8  -2   1         83.31        118.63        23.41 o                         
  -8  -1   1         13.07         25.21        15.12 o                         
  -7  -1   1         23.87         27.89        12.08 o                         
  -6  -1   1         10.94         12.86         6.98 o                         
  -5  -1   1         45.87         30.38         6.43 o                         
  -4  -1   1        516.35        536.12        19.40 o                         
  -3  -1   1       2597.88       2992.04        99.46 o                         
  -2  -1   1       1610.67       1622.52        54.09 o                         
  -1  -1   1      23379.60      27264.66       976.04 o                         
   0  -1   1        309.00        328.02        14.60 o                         
   1  -1   1        365.97        456.31        15.33 o                         
   2  -1   1        146.30        200.14         7.83 o                         
   3  -1   1        231.28        221.46         8.29 o                         
   4  -1   1        322.11        322.91        11.28 o                         
   5  -1   1       1837.08       1827.10        57.53 o                         
   6  -1   1          8.31          5.11         6.78 o                         
   7  -1   1          0.46         25.92        11.70 o                         
   8  -1   1         16.95          3.48        14.61 o                         
  -8   0   1        111.01        115.96        22.38 o                         
  -7   0   1          1.47         -0.64        10.91 o                         
  -6   0   1          0.26          2.99         6.77 o                         
  -5   0   1        317.77        310.27        12.32 o                         
  -4   0   1       1047.34       1102.91        37.18 o                         
  -3   0   1       4910.52       5662.42       187.98 o                         
  -2   0   1       1599.66       1877.96        62.36 o                         
  -1   0   1       3241.08       3595.65       128.75 o                         
   1   0   1       1777.70       2071.23        90.75 o                         
   2   0   1         84.51         81.78         3.47 o                         
   3   0   1        563.84        509.75        17.53 o                         
   4   0   1        368.69        391.23        17.09 o                         
   5   0   1       1734.37       1825.76        66.27 o                         
   6   0   1         16.65         19.77         6.36 o                         
   7   0   1          6.49          1.68        11.27 o                         
   8   0   1         29.84         45.78        15.21 o                         
  -8   1   1          1.35         -4.65        19.95 o                         
  -7   1   1         40.85         33.57         9.27 o                         
  -6   1   1        206.86        214.47        12.86 o                         
  -5   1   1       3310.04       3426.47       106.89 o                         
  -4   1   1        242.84        226.07         8.32 o                         
  -3   1   1          0.35          5.13         2.03 o                         
  -2   1   1       1265.93       1605.64        49.57 o                         
  -1   1   1          6.89          7.45         1.33 o                         
   0   1   1         32.16         27.05         2.04 o                         
   1   1   1       5566.58       6593.28       258.50 o                         
   2   1   1       1219.98       1252.32        49.64 o                         
   3   1   1        525.08        532.52        18.29 o                         
   4   1   1        296.40        303.41        11.52 o                         
   5   1   1         11.17         19.24         5.57 o                         
   6   1   1        691.92        785.51        43.97 o                         
   7   1   1          0.31         -0.74        11.38 o                         
   8   1   1         42.10         46.84        15.66 o                         
  -8   2   1        270.08        263.15        27.40 o                         
  -7   2   1         30.18         15.34        12.99 o                         
  -6   2   1         89.20         85.04         7.65 o                         
  -5   2   1       1907.36       1992.65        79.13 o                         
  -4   2   1        296.54        282.16        10.66 o                         
  -3   2   1        123.25        165.07         7.81 o                         
  -2   2   1       3941.06       5547.77       217.55 o                         
  -1   2   1        199.11        234.44         8.00 o                         
   0   2   1       3552.99       3901.18       152.62 o                         
   1   2   1       1196.74       1334.05        47.75 o                         
   2   2   1          6.83          6.07         2.92 o                         
   3   2   1          0.12          1.96         2.86 o                         
   4   2   1        257.89        233.22        18.09 o                         
   5   2   1        566.93        585.95        33.54 o                         
   6   2   1        469.41        521.81        31.34 o                         
   7   2   1          2.45          4.92        12.12 o                         
  -8   3   1        500.52        493.78        31.46 o                         
  -7   3   1         68.50         66.49        11.57 o                         
  -6   3   1        317.96        285.64        16.22 o                         
  -5   3   1          0.39         -4.79         4.79 o                         
  -4   3   1       1270.56       1400.46        50.72 o                         
  -3   3   1       1526.34       1866.10        67.21 o                         
  -2   3   1        210.30        270.43        10.37 o                         
  -1   3   1         58.26         65.72         2.80 o                         
   0   3   1       8499.36      10088.10       395.84 o                         
   1   3   1        594.71        499.53        15.98 o                         
   2   3   1        497.80        510.93        19.17 o                         
   3   3   1        598.48        588.26        21.87 o                         
   4   3   1       1096.89       1110.59        44.82 o                         
   5   3   1        835.58        853.55        35.57 o                         
   6   3   1          0.10          3.04         8.10 o                         
   7   3   1        174.64        148.11        18.22 o                         
  -8   4   1         16.89         22.85        13.46 o                         
  -7   4   1        193.84        226.17        15.67 o                         
  -6   4   1        130.00        131.19        16.16 o                         
  -5   4   1        286.55        296.94        32.50 o                         
  -4   4   1        293.70        332.87        16.07 o                         
  -3   4   1        925.12       1232.53        44.83 o                         
  -2   4   1       1539.78       1934.57        69.66 o                         
  -1   4   1       1661.42       1972.12        77.65 o                         
   0   4   1        197.31        217.95        10.68 o                         
   1   4   1        196.27        220.62         7.76 o                         
   2   4   1        103.98         99.79         4.95 o                         
   3   4   1        548.94        548.10        22.92 o                         
   4   4   1          1.00          0.23         4.87 o                         
   5   4   1         31.60         29.93         7.02 o                         
   6   4   1        117.50        153.74        12.06 o                         
   7   4   1        123.70        164.98        17.97 o                         
  -8   5   1         78.36         93.56        15.17 o                         
  -7   5   1         36.93         36.87        10.47 o                         
  -6   5   1        722.61        784.55        37.54 o                         
  -5   5   1        202.72        222.94        13.01 o                         
  -4   5   1        155.33        163.26        10.46 o                         
  -3   5   1          0.01          0.26         2.56 o                         
  -2   5   1        567.35        587.39        21.75 o                         
  -1   5   1        921.92        966.77        38.57 o                         
   0   5   1          2.49         -1.11         2.68 o                         
   1   5   1        132.80        113.75         7.05 o                         
   2   5   1        610.99        610.49        22.75 o                         
   3   5   1        167.54        176.14         9.44 o                         
   4   5   1         32.46         27.54         6.00 o                         
   5   5   1        163.66        145.14        10.44 o                         
   6   5   1        157.97        162.04        12.62 o                         
  -8   6   1         96.17         97.57        16.13 o                         
  -7   6   1        463.13        503.91        27.28 o                         
  -6   6   1        937.28       1064.78        50.04 o                         
  -5   6   1        463.57        544.29        26.98 o                         
  -4   6   1         11.37         16.26         4.92 o                         
  -3   6   1        364.42        350.99        13.93 o                         
  -2   6   1        866.82       1003.06        45.15 o                         
  -1   6   1       2983.31       3398.12       134.08 o                         
   0   6   1          0.88         -0.96         5.24 o                         
   1   6   1        768.43        711.42        33.11 o                         
   2   6   1        216.42        217.22        10.32 o                         
   3   6   1        801.90        827.59        38.61 o                         
   4   6   1          1.93         -0.18         7.02 o                         
   5   6   1         76.18         84.29        10.31 o                         
  -7   7   1       1655.02       1905.36        91.42 o                         
  -6   7   1        129.88        143.40        11.95 o                         
  -5   7   1          0.57         -0.45         6.29 o                         
  -4   7   1        137.42        143.17        12.51 o                         
  -3   7   1       2062.95       2156.50        85.01 o                         
  -2   7   1        298.59        325.71        19.84 o                         
  -1   7   1        328.94        361.31        21.82 o                         
   0   7   1          5.68          7.99         5.99 o                         
   1   7   1        690.25        732.94        39.08 o                         
   2   7   1         33.28         27.77         8.53 o                         
   3   7   1         17.62         -0.69         9.82 o                         
   4   7   1         64.33         29.14         7.41 o                         
   5   7   1         64.55         39.53        13.65 o                         
  -7   8   1         91.23         91.50        13.25 o                         
  -6   8   1        298.86        300.13        21.04 o                         
  -5   8   1        152.61        144.13        13.11 o                         
  -4   8   1        223.95        220.59        14.94 o                         
  -3   8   1         29.63         35.06        10.34 o                         
  -2   8   1        572.75        552.57        31.77 o                         
  -1   8   1          0.07          6.47         7.74 o                         
   0   8   1        526.30        616.32        31.12 o                         
   1   8   1         55.00         52.34        10.79 o                         
   2   8   1        337.65        372.74        24.87 o                         
   3   8   1          9.99          8.04        11.92 o                         
   4   8   1         69.63         72.62        15.89 o                         
  -6   9   1        951.14        950.97        52.73 o                         
  -5   9   1          2.45          0.19         6.41 o                         
  -4   9   1         33.62         35.94        13.52 o                         
  -3   9   1          8.38          0.44        11.95 o                         
  -2   9   1       1224.55       1357.00        71.42 o                         
  -1   9   1         29.09         22.92        11.16 o                         
   0   9   1          8.30         20.83         9.50 o                         
   1   9   1        110.27         98.18        12.12 o                         
   2   9   1        680.02        761.17        44.97 o                         
   3   9   1         19.73         17.96        14.62 o                         
  -5  10   1        233.30        194.24        23.93 o                         
  -4  10   1        334.57        321.37        28.17 o                         
  -3  10   1         39.12         27.98        15.18 o                         
  -2  10   1        346.60        344.55        23.21 o                         
  -1  10   1          0.97          5.27        10.88 o                         
   0  10   1         62.36         42.49        15.33 o                         
   1  10   1        102.33        123.46        19.28 o                         
   2  10   1        133.91        115.37        43.12 o                         
  -3  11   1          1.20          3.55        17.30 o                         
  -2  11   1          5.04          4.19        17.40 o                         
  -1  11   1          0.42         -5.71        13.70 o                         
   0 -11   2         88.53         63.40        15.10 o                         
   1 -11   2        133.71        173.98        17.09 o                         
   2 -11   2        349.55        362.37        28.98 o                         
   3 -11   2         29.44         44.25        17.69 o                         
   4 -11   2        349.51        354.57        32.24 o                         
  -2 -10   2         44.00         31.58        16.46 o                         
  -1 -10   2          9.79         10.82        12.46 o                         
   0 -10   2          6.78         -1.23        11.13 o                         
   1 -10   2        398.05        444.76        29.32 o                         
   2 -10   2        299.48        291.44        21.31 o                         
   3 -10   2        280.61        300.03        19.63 o                         
   4 -10   2        249.95        201.73        15.60 o                         
   5 -10   2        308.61        323.62        23.78 o                         
   6 -10   2        259.64        219.23        25.48 o                         
  -3  -9   2         22.66         29.72        12.80 o                         
  -2  -9   2        202.06        225.87        15.19 o                         
  -1  -9   2         60.89         69.91         7.96 o                         
   0  -9   2        153.33        150.83        10.37 o                         
   1  -9   2        165.95        147.79        10.23 o                         
   2  -9   2         10.75          2.44         5.32 o                         
   3  -9   2        110.53        112.21        10.97 o                         
   4  -9   2         48.26         64.03         9.25 o                         
   5  -9   2        157.88        148.08        13.89 o                         
   6  -9   2         58.90         47.66        11.79 o                         
  -4  -8   2         51.82         30.29         9.94 o                         
  -3  -8   2        115.75        119.26        10.91 o                         
  -2  -8   2        171.38        174.24        15.95 o                         
  -1  -8   2         27.35         22.39         5.60 o                         
   0  -8   2          2.76         -1.02         4.70 o                         
   1  -8   2          0.40         -0.54         4.65 o                         
   2  -8   2        453.45        488.41        23.93 o                         
   3  -8   2        639.15        694.23        33.00 o                         
   4  -8   2          5.37          4.86         6.85 o                         
   5  -8   2        565.55        577.61        34.55 o                         
   6  -8   2         41.38         52.03        11.29 o                         
   7  -8   2         67.95         42.67        13.38 o                         
  -5  -7   2        103.97        137.00        13.61 o                         
  -4  -7   2          1.69         -3.01         8.55 o                         
  -3  -7   2        282.00        281.30        16.28 o                         
  -2  -7   2        298.25        308.33        16.75 o                         
  -1  -7   2          8.69          7.35         4.39 o                         
   0  -7   2        192.33        164.95         9.46 o                         
   1  -7   2         78.96         71.20         6.06 o                         
   2  -7   2         40.43         39.85         5.27 o                         
   3  -7   2          1.79          7.79         5.17 o                         
   4  -7   2        390.11        380.27        23.07 o                         
   5  -7   2         28.38         25.78         8.22 o                         
   6  -7   2        383.05        459.21        28.97 o                         
   7  -7   2        112.03        117.46        15.27 o                         
  -6  -6   2        224.97        259.01        23.57 o                         
  -5  -6   2          1.94         10.72         9.44 o                         
  -4  -6   2          3.20          0.51         7.52 o                         
  -3  -6   2         87.55         77.20         7.56 o                         
  -2  -6   2       1745.12       1824.71        81.53 o                         
  -1  -6   2        231.44        254.73        12.34 o                         
   0  -6   2        132.54        120.73         6.34 o                         
   1  -6   2          8.14         12.78         3.30 o                         
   2  -6   2       1370.50       1450.01        57.50 o                         
   3  -6   2          7.02          9.39         4.06 o                         
   4  -6   2         79.59         74.47         6.35 o                         
   5  -6   2        313.74        289.93        28.41 o                         
   6  -6   2        384.21        448.03        23.89 o                         
   7  -6   2          9.07         16.07        14.94 o                         
   8  -6   2          2.84         18.72        14.86 o                         
  -6  -5   2        145.83        174.76        14.59 o                         
  -5  -5   2        152.42        167.69        11.18 o                         
  -4  -5   2         82.22         77.64         7.27 o                         
  -3  -5   2        284.21        317.11        16.12 o                         
  -2  -5   2        421.29        351.19        15.39 o                         
  -1  -5   2       1309.10       1272.76        45.97 o                         
   0  -5   2         22.71         36.46         4.15 o                         
   1  -5   2        553.90        623.07        25.18 o                         
   2  -5   2        608.25        683.79        25.07 o                         
   3  -5   2       1081.09       1182.21        42.92 o                         
   4  -5   2        142.94        160.82         8.83 o                         
   5  -5   2        195.76        184.93        11.78 o                         
   6  -5   2          2.67         -7.59         8.13 o                         
   7  -5   2         24.07         21.17        15.55 o                         
   8  -5   2        300.01        294.52        23.14 o                         
  -7  -4   2         16.41          6.42        14.09 o                         
  -6  -4   2         83.60         94.61        14.98 o                         
  -5  -4   2        712.86        757.42        32.31 o                         
  -4  -4   2          1.44          2.23         5.12 o                         
  -3  -4   2         10.50          7.53         3.95 o                         
  -2  -4   2        405.65        397.16        16.93 o                         
  -1  -4   2       1635.93       1864.03        66.86 o                         
   0  -4   2        333.20        303.23        14.36 o                         
   1  -4   2        110.85        127.56         8.97 o                         
   2  -4   2       1125.47       1535.75        55.35 o                         
   3  -4   2       1854.22       2320.89        77.57 o                         
   4  -4   2        416.85        413.31        15.15 o                         
   5  -4   2          1.90          0.28         5.33 o                         
   6  -4   2       1221.27       1312.52        60.25 o                         
   7  -4   2        472.82        510.83        32.00 o                         
   8  -4   2        408.43        407.25        28.22 o                         
  -7  -3   2        248.59        261.65        30.46 o                         
  -6  -3   2         92.33        116.89        13.53 o                         
  -5  -3   2        364.81        353.64        21.25 o                         
  -4  -3   2         56.55         35.70         5.12 o                         
  -3  -3   2        846.91        877.77        32.21 o                         
  -2  -3   2         98.32         65.43         5.01 o                         
  -1  -3   2         98.77         71.64         3.28 o                         
   0  -3   2        714.35        770.48        34.34 o                         
   1  -3   2       5098.51       6709.91       240.43 o                         
   2  -3   2       4856.81       6588.87       218.72 o                         
   3  -3   2       1115.31       1433.55        48.20 o                         
   4  -3   2         77.68         75.34         5.78 o                         
   5  -3   2         42.75         41.78         5.04 o                         
   6  -3   2       1740.51       1770.94        79.11 o                         
   7  -3   2        135.44        146.99        12.71 o                         
   8  -3   2          5.01         10.11        18.97 o                         
  -8  -2   2          0.30          1.12        22.40 o                         
  -7  -2   2          3.43         -3.36        12.52 o                         
  -6  -2   2         17.44          5.67         7.33 o                         
  -5  -2   2         53.33         47.06         7.42 o                         
  -4  -2   2         41.30         43.98         6.84 o                         
  -3  -2   2          0.66          2.08         3.00 o                         
  -2  -2   2          1.51          6.43         2.11 o                         
  -1  -2   2       1164.78       1246.06        41.50 o                         
   0  -2   2       8005.26       9741.32       382.12 o                         
   1  -2   2        992.13       1198.38        43.23 o                         
   2  -2   2        519.01        628.54        21.30 o                         
   3  -2   2       1843.29       2072.71        69.15 o                         
   4  -2   2         75.00         56.67         3.89 o                         
   5  -2   2        590.78        552.35        20.01 o                         
   6  -2   2         44.84         42.47         7.63 o                         
   7  -2   2        866.04        919.57        56.02 o                         
   8  -2   2         73.56         49.27        15.21 o                         
  -8  -1   2          1.10         -0.42        15.44 o                         
  -7  -1   2        114.34        145.14        21.27 o                         
  -6  -1   2        938.57        977.60        46.18 o                         
  -5  -1   2          3.01          1.93         4.53 o                         
  -4  -1   2       1010.95       1120.70        37.78 o                         
  -3  -1   2         88.03         96.21         4.38 o                         
  -2  -1   2        556.14        572.74        19.43 o                         
  -1  -1   2       1097.36       1261.34        41.99 o                         
   0  -1   2         19.55         21.26         1.41 o                         
   1  -1   2       1179.38       1444.44        48.05 o                         
   2  -1   2       3197.08       3708.93       122.84 o                         
   3  -1   2       3549.99       4280.48       133.18 o                         
   4  -1   2        427.84        463.50        15.49 o                         
   5  -1   2         16.62         15.81         4.26 o                         
   6  -1   2        810.35        772.46        29.80 o                         
   7  -1   2        782.92        772.47        64.29 o                         
   8  -1   2        249.28        241.49        22.41 o                         
  -8   0   2        679.53        808.85        48.13 o                         
  -7   0   2        289.10        322.36        22.64 o                         
  -6   0   2        155.19        169.11        15.60 o                         
  -5   0   2        607.15        563.31        20.09 o                         
  -4   0   2       4410.24       4969.12       164.60 o                         
  -3   0   2          5.59          7.28         2.14 o                         
  -2   0   2         27.13         42.35         3.68 o                         
  -1   0   2          2.21          6.55         1.19 o                         
   0   0   2      11449.20      12405.48       769.18 o                         
   1   0   2         83.29         74.01         3.29 o                         
   2   0   2          4.66          0.36         2.55 o                         
   3   0   2        593.84        648.95        22.09 o                         
   4   0   2        706.48        626.30        21.64 o                         
   5   0   2        210.98        179.33         8.07 o                         
   6   0   2        129.88        121.34         8.41 o                         
   7   0   2         58.24         94.59        14.05 o                         
   8   0   2          0.53          1.46        14.56 o                         
  -8   1   2        325.07        283.15        39.12 o                         
  -7   1   2         20.91         -1.12        13.78 o                         
  -6   1   2       3252.03       3340.02       131.80 o                         
  -5   1   2         93.41         72.70         4.94 o                         
  -4   1   2        716.06        641.96        22.03 o                         
  -3   1   2        785.18        834.63        28.09 o                         
  -2   1   2        765.48        843.16        43.06 o                         
  -1   1   2          7.73          9.67         2.34 o                         
   0   1   2       3190.14       3550.75       180.09 o                         
   1   1   2        118.55        131.50         5.19 o                         
   2   1   2          4.51         -0.93         2.06 o                         
   3   1   2       5048.98       5993.38       214.56 o                         
   4   1   2        387.01        380.18        15.33 o                         
   5   1   2        203.99        223.56        16.23 o                         
   6   1   2          8.45         11.00         6.99 o                         
   7   1   2        203.41        233.21        33.66 o                         
   8   1   2        183.40        206.78        25.28 o                         
  -8   2   2          4.82         11.09        14.48 o                         
  -7   2   2        347.34        319.95        31.77 o                         
  -6   2   2         62.87         32.59         7.78 o                         
  -5   2   2         90.59         59.11        11.06 o                         
  -4   2   2         30.89         35.04         5.10 o                         
  -3   2   2       5440.41       6950.03       305.13 o                         
  -2   2   2        178.23        201.80         8.83 o                         
  -1   2   2       5413.02       6738.75       264.34 o                         
   0   2   2       5515.91       5827.91       386.80 o                         
   1   2   2      13383.08      14528.79       481.05 o                         
   2   2   2         55.04         55.73         4.03 o                         
   3   2   2        177.14        138.71         8.30 o                         
   4   2   2        333.72        333.04        15.36 o                         
   5   2   2       1113.97       1147.96        46.53 o                         
   6   2   2         10.56         31.36        12.60 o                         
   7   2   2         33.64         17.57        10.14 o                         
  -8   3   2          0.33          4.14        13.25 o                         
  -7   3   2        413.80        421.18        26.95 o                         
  -6   3   2        840.41        896.60        42.15 o                         
  -5   3   2       1833.70       1848.00        82.81 o                         
  -4   3   2        236.62        307.28        14.01 o                         
  -3   3   2       1429.14       1746.56        68.39 o                         
  -2   3   2         44.23         41.68         2.57 o                         
  -1   3   2       2089.28       2391.68        85.71 o                         
   0   3   2         87.01         95.62         5.92 o                         
   1   3   2       5004.50       5371.87       192.61 o                         
   2   3   2          1.95          1.38         2.08 o                         
   3   3   2        859.40        846.21        30.99 o                         
   4   3   2        118.63        159.73        21.38 o                         
   5   3   2        952.90       1041.17        42.82 o                         
   6   3   2          0.03         -4.71         8.23 o                         
   7   3   2          0.24         20.74        10.68 o                         
  -8   4   2          1.04          5.27        12.84 o                         
  -7   4   2        105.33        112.28        11.76 o                         
  -6   4   2        147.79        155.86        12.16 o                         
  -5   4   2       1184.07       1305.12        58.69 o                         
  -4   4   2        166.87        198.87        11.24 o                         
  -3   4   2         10.93         11.15         2.76 o                         
  -2   4   2       1061.88       1224.40        41.02 o                         
  -1   4   2        919.79       1039.18        37.67 o                         
   0   4   2        415.13        401.77        16.38 o                         
   1   4   2        520.07        551.77        20.37 o                         
   2   4   2        398.51        368.83        13.35 o                         
   3   4   2         25.04         25.23         4.22 o                         
   4   4   2          9.85         13.83         5.06 o                         
   5   4   2        334.01        351.49        17.15 o                         
   6   4   2        118.30        166.88        20.55 o                         
  -8   5   2          0.89        -11.78        13.06 o                         
  -7   5   2         51.20         35.98        10.41 o                         
  -6   5   2         38.83         44.84         8.14 o                         
  -5   5   2         15.06         14.70         5.96 o                         
  -4   5   2        783.46        926.76        42.08 o                         
  -3   5   2        368.39        368.17        14.25 o                         
  -2   5   2        105.97        105.83         5.83 o                         
  -1   5   2        688.94        711.25        28.69 o                         
   0   5   2        191.37        209.28         9.69 o                         
   1   5   2        817.05        774.33        28.34 o                         
   2   5   2          9.39          4.47         4.69 o                         
   3   5   2        188.77        182.51         9.81 o                         
   4   5   2        208.86        233.15        22.87 o                         
   5   5   2        221.87        250.34        13.92 o                         
   6   5   2         25.13         21.39         9.68 o                         
  -8   6   2         88.16         68.46        13.84 o                         
  -7   6   2        159.84        187.10        17.97 o                         
  -6   6   2         38.29         66.05         9.21 o                         
  -5   6   2        212.27        250.68        17.73 o                         
  -4   6   2        155.03        185.20        10.90 o                         
  -3   6   2       1783.42       2069.34        74.48 o                         
  -2   6   2         17.23          6.15         4.40 o                         
  -1   6   2         62.29         51.74         4.55 o                         
   0   6   2         82.92         75.92         5.91 o                         
   1   6   2         49.50         36.16         5.64 o                         
   2   6   2         64.95         62.59         8.42 o                         
   3   6   2          0.12         -0.45         7.89 o                         
   4   6   2          1.49          5.70         6.37 o                         
   5   6   2         56.97         38.65         8.74 o                         
  -7   7   2        209.85        234.27        16.87 o                         
  -6   7   2        355.42        433.39        43.48 o                         
  -5   7   2        478.33        512.68        26.21 o                         
  -4   7   2        217.01        209.37        21.13 o                         
  -3   7   2        194.98        195.87        13.49 o                         
  -2   7   2        536.56        535.16        29.73 o                         
  -1   7   2        130.72        133.63        10.44 o                         
   0   7   2         10.77         10.19         6.30 o                         
   1   7   2          0.47          0.58         6.32 o                         
   2   7   2        113.82        116.38        11.88 o                         
   3   7   2          9.39         -8.62        10.22 o                         
   4   7   2         69.22         39.95        12.71 o                         
   5   7   2         29.70         16.87        15.18 o                         
  -7   8   2        441.94        419.24        27.80 o                         
  -6   8   2          1.29          2.85         8.52 o                         
  -5   8   2        460.28        463.29        27.64 o                         
  -4   8   2         61.15         83.50        13.86 o                         
  -3   8   2        134.65        165.25        16.48 o                         
  -2   8   2          2.36          4.00         7.54 o                         
  -1   8   2        871.58        879.10        47.69 o                         
   0   8   2         15.80         22.10         8.25 o                         
   1   8   2         76.57         64.43         9.42 o                         
   2   8   2         13.98         18.32        10.73 o                         
   3   8   2        116.36        134.43        15.10 o                         
   4   8   2         18.62         30.14        14.95 o                         
  -6   9   2         27.04         24.10        14.66 o                         
  -5   9   2        226.13        227.24        23.60 o                         
  -4   9   2          8.83          5.87        13.51 o                         
  -3   9   2        494.63        565.11        41.98 o                         
  -2   9   2          0.76         -0.45         9.55 o                         
  -1   9   2        483.59        551.91        32.63 o                         
   0   9   2          0.68          3.39         9.13 o                         
   1   9   2        121.02        143.96        13.48 o                         
   2   9   2         26.25         38.77        14.75 o                         
   3   9   2        282.84        261.00        22.49 o                         
  -5  10   2         23.13         16.36        16.83 o                         
  -4  10   2         55.19         36.17        16.02 o                         
  -3  10   2        192.85        176.58        20.51 o                         
  -2  10   2         25.21         25.75        12.66 o                         
  -1  10   2         68.52         68.36        14.15 o                         
   0  10   2        105.74         97.56        18.57 o                         
   1  10   2        169.63        161.69        17.09 o                         
  -3  11   2          9.46          1.01        17.87 o                         
  -2  11   2        167.77        179.89        22.00 o                         
  -1  11   2        163.97        158.67        17.00 o                         
   0 -11   3         81.97         57.36        14.59 o                         
   1 -11   3        390.36        351.58        23.10 o                         
   2 -11   3         82.56         70.12        15.41 o                         
   3 -11   3         36.42         32.52         8.57 o                         
   4 -11   3         22.49         25.76         9.24 o                         
  -2 -10   3        228.64        246.40        16.28 o                         
  -1 -10   3          1.82         -6.92         6.92 o                         
   0 -10   3        512.55        541.35        25.80 o                         
   1 -10   3        785.36        778.70        38.31 o                         
   2 -10   3         79.50         86.94         9.41 o                         
   3 -10   3         93.53         69.09         9.02 o                         
   4 -10   3        238.64        214.22        16.17 o                         
   5 -10   3        792.68        768.90        44.02 o                         
   6 -10   3         75.14         56.01        16.80 o                         
  -3  -9   3        232.45        244.80        16.62 o                         
  -2  -9   3         18.87         18.70         8.27 o                         
  -1  -9   3        284.73        248.61        13.99 o                         
   0  -9   3         79.58         66.47         9.52 o                         
   1  -9   3        246.58        258.05        15.19 o                         
   2  -9   3        606.25        652.86        32.26 o                         
   3  -9   3        793.91        800.65        38.27 o                         
   4  -9   3        192.52        238.70        17.14 o                         
   5  -9   3        161.15        172.94        17.91 o                         
   6  -9   3        372.88        378.35        25.73 o                         
  -4  -8   3         81.37         67.72        13.01 o                         
  -3  -8   3        141.67        160.35        15.30 o                         
  -2  -8   3          5.10          7.65         6.85 o                         
  -1  -8   3          7.76          9.98         5.78 o                         
   0  -8   3         57.34         52.69         6.30 o                         
   1  -8   3       1152.25       1307.94        59.09 o                         
   2  -8   3       1532.91       1556.20        69.81 o                         
   3  -8   3          4.20         -0.20         6.11 o                         
   4  -8   3          4.79         11.85         7.49 o                         
   5  -8   3         95.97         94.00        14.04 o                         
   6  -8   3       1914.68       2080.68       109.13 o                         
   7  -8   3         10.45         15.49        14.80 o                         
  -5  -7   3        446.99        619.59        73.44 o                         
  -4  -7   3          2.38         -7.99         8.43 o                         
  -3  -7   3          9.80         11.75         7.27 o                         
  -2  -7   3        360.71        402.76        22.10 o                         
  -1  -7   3        608.28        626.09        27.11 o                         
   0  -7   3        288.04        278.95        13.83 o                         
   1  -7   3         10.28         19.25         4.82 o                         
   2  -7   3        437.64        463.41        22.65 o                         
   3  -7   3        676.27        718.21        33.22 o                         
   4  -7   3         40.32         38.60         6.84 o                         
   5  -7   3          0.81          1.79         8.27 o                         
   6  -7   3        550.81        571.86        45.52 o                         
   7  -7   3          1.33         -1.88        12.81 o                         
  -6  -6   3          1.47          7.73        12.26 o                         
  -5  -6   3        147.50        149.97        12.93 o                         
  -4  -6   3          0.03          0.62         7.57 o                         
  -3  -6   3        325.64        332.07        17.93 o                         
  -2  -6   3        206.98        170.82        10.39 o                         
  -1  -6   3        954.75        921.85        37.96 o                         
   0  -6   3          5.61          9.16         3.96 o                         
   1  -6   3       1084.07       1158.28        51.73 o                         
   2  -6   3         44.48         38.26         6.35 o                         
   3  -6   3        157.40        176.96        13.50 o                         
   4  -6   3         65.35         82.87         6.72 o                         
   5  -6   3         24.06         26.26         8.12 o                         
   6  -6   3        478.46        448.67        30.51 o                         
   7  -6   3         39.37         37.10        13.05 o                         
   8  -6   3          0.01         11.02        15.24 o                         
  -6  -5   3         71.51         77.23        11.87 o                         
  -5  -5   3         14.11         19.33         8.85 o                         
  -4  -5   3        932.18        947.27        39.42 o                         
  -3  -5   3         59.48         65.06         5.89 o                         
  -2  -5   3        275.98        282.23        13.18 o                         
  -1  -5   3         76.09         54.80         3.52 o                         
   0  -5   3       2115.08       2144.25        94.70 o                         
   1  -5   3          7.37          6.24         3.12 o                         
   2  -5   3        161.13        183.16         7.89 o                         
   3  -5   3        412.46        418.02        19.80 o                         
   4  -5   3       1575.77       1650.57        60.10 o                         
   5  -5   3         18.39         24.43         6.89 o                         
   6  -5   3          6.10          3.96         8.17 o                         
   7  -5   3         29.51         18.25        12.11 o                         
   8  -5   3        286.85        252.66        21.55 o                         
  -7  -4   3          1.86         -3.89        14.62 o                         
  -6  -4   3        867.75        911.84        39.46 o                         
  -5  -4   3        108.82         87.53         9.50 o                         
  -4  -4   3        427.06        423.84        19.32 o                         
  -3  -4   3         43.65         39.82         4.74 o                         
  -2  -4   3       1842.43       1832.89        66.31 o                         
  -1  -4   3         31.63         39.35         2.90 o                         
   0  -4   3       1536.90       1827.30        72.19 o                         
   1  -4   3         23.77         24.05         2.62 o                         
   2  -4   3       1601.16       1948.37        65.10 o                         
   3  -4   3       1295.60       1458.74        48.97 o                         
   4  -4   3        559.51        506.47        18.25 o                         
   5  -4   3          0.69         -0.46         4.87 o                         
   6  -4   3        543.18        555.50        32.42 o                         
   7  -4   3        169.15        176.01        21.16 o                         
   8  -4   3        390.36        357.14        25.32 o                         
  -7  -3   3          0.00          0.56        13.49 o                         
  -6  -3   3        732.13        755.37        37.13 o                         
  -5  -3   3          0.78          5.75         6.13 o                         
  -4  -3   3         71.49         62.08         5.21 o                         
  -3  -3   3        159.88        150.96         6.43 o                         
  -2  -3   3       2495.83       2706.42        90.21 o                         
  -1  -3   3          6.62          1.38         1.70 o                         
   0  -3   3       2385.37       2946.91        97.69 o                         
   1  -3   3       1104.23       1291.21        46.64 o                         
   2  -3   3       2880.71       3495.47       116.26 o                         
   3  -3   3        132.87        173.92         8.95 o                         
   4  -3   3        544.84        579.46        20.31 o                         
   5  -3   3        504.03        525.61        19.15 o                         
   6  -3   3        800.89        839.17        39.54 o                         
   7  -3   3        139.05        144.45        12.69 o                         
   8  -3   3        278.09        241.27        28.66 o                         
  -8  -2   3         98.96         99.97        24.36 o                         
  -7  -2   3         50.35         43.65        13.23 o                         
  -6  -2   3         26.41         19.41         8.38 o                         
  -5  -2   3         38.08         26.19         5.17 o                         
  -4  -2   3        130.30        126.28         6.09 o                         
  -3  -2   3        620.09        677.74        23.28 o                         
  -2  -2   3         45.38         48.61         3.74 o                         
  -1  -2   3       1203.49       1456.65        48.58 o                         
   0  -2   3        148.51        179.40         6.45 o                         
   1  -2   3       1012.88       1364.36        45.54 o                         
   2  -2   3        174.32        237.35         8.68 o                         
   3  -2   3        358.18        298.68        10.95 o                         
   4  -2   3       1879.73       1982.26        66.43 o                         
   5  -2   3        213.06        205.88         9.62 o                         
   6  -2   3        128.57        113.74        13.47 o                         
   7  -2   3          3.43         -5.96        11.51 o                         
   8  -2   3        517.40        542.70        50.47 o                         
  -8  -1   3         99.86         96.14        16.45 o                         
  -7  -1   3         71.81         60.72        12.60 o                         
  -6  -1   3          6.64         -1.73         7.65 o                         
  -5  -1   3         18.61         13.97         4.64 o                         
  -4  -1   3        135.85        114.50         7.09 o                         
  -3  -1   3          3.06          5.36         2.25 o                         
  -2  -1   3       1454.43       1567.58        52.33 o                         
  -1  -1   3         30.31         30.30         2.67 o                         
   0  -1   3       1699.84       1800.61        70.77 o                         
   1  -1   3        388.81        487.88        16.48 o                         
   2  -1   3       1445.95       1651.90        55.09 o                         
   3  -1   3        531.59        648.76        20.70 o                         
   4  -1   3        152.12        105.23         4.98 o                         
   5  -1   3        198.07        179.84         8.21 o                         
   6  -1   3        440.66        464.62        19.78 o                         
   7  -1   3          1.38         11.57        11.75 o                         
   8  -1   3        271.40        234.47        21.09 o                         
  -8   0   3        228.66        159.58        56.27 o                         
  -7   0   3         13.50         27.80        10.75 o                         
  -6   0   3         71.11         66.25         8.33 o                         
  -5   0   3         12.60         12.35         4.30 o                         
  -4   0   3        615.43        541.48        18.65 o                         
  -3   0   3        441.50        423.54        14.58 o                         
  -2   0   3        608.77        557.07        18.79 o                         
  -1   0   3       1833.55       2002.19        78.76 o                         
   0   0   3       1446.67       1436.94        63.22 o                         
   1   0   3       9860.85      11614.28       455.37 o                         
   2   0   3        548.49        593.00        23.82 o                         
   3   0   3        113.81        148.46         8.42 o                         
   4   0   3         24.94         23.77         4.29 o                         
   5   0   3          8.33          4.60         4.93 o                         
   6   0   3         66.04         43.05         7.09 o                         
   7   0   3         37.85         36.24        12.60 o                         
   8   0   3         16.34         15.02        15.35 o                         
  -8   1   3         20.95          5.64        14.09 o                         
  -7   1   3          0.46          5.04        10.32 o                         
  -6   1   3         11.27          9.82         6.42 o                         
  -5   1   3        100.20         95.26        10.00 o                         
  -4   1   3       1339.04       1533.52        51.60 o                         
  -3   1   3        187.02        218.68         9.58 o                         
  -2   1   3         28.25         20.87         3.27 o                         
  -1   1   3       4014.58       4583.85       141.91 o                         
   0   1   3       1455.35       1383.80        70.11 o                         
   1   1   3         72.40         79.69         3.52 o                         
   2   1   3          6.04         12.13         2.34 o                         
   3   1   3         71.54         81.60         4.51 o                         
   4   1   3        168.70        141.63        11.59 o                         
   5   1   3        379.71        364.10        17.20 o                         
   6   1   3        346.22        344.77        15.82 o                         
   7   1   3        363.36        350.43        17.27 o                         
  -8   2   3        472.84        501.04        32.90 o                         
  -7   2   3          0.51          8.07        10.37 o                         
  -6   2   3        397.76        390.35        21.13 o                         
  -5   2   3         47.45         36.09         5.27 o                         
  -4   2   3       2010.66       2208.58        79.36 o                         
  -3   2   3        496.28        568.07        25.75 o                         
  -2   2   3       2356.98       2606.93       102.40 o                         
  -1   2   3       1086.60       1112.76        39.48 o                         
   0   2   3       6111.68       6521.64       328.43 o                         
   1   2   3        456.77        422.76        17.05 o                         
   2   2   3        340.88        319.61        12.34 o                         
   3   2   3       1151.88       1185.49        43.25 o                         
   4   2   3       1188.97       1214.31        48.56 o                         
   5   2   3        194.85        164.59        12.51 o                         
   6   2   3        290.82        264.87        23.44 o                         
   7   2   3         20.67         23.65         9.77 o                         
  -8   3   3       1156.33       1173.13        65.20 o                         
  -7   3   3         74.74         43.01         9.89 o                         
  -6   3   3         73.90         57.71        10.46 o                         
  -5   3   3        235.25        201.69        13.12 o                         
  -4   3   3       2719.91       2985.72       131.63 o                         
  -3   3   3        411.35        488.15        20.14 o                         
  -2   3   3         31.42         32.08         2.10 o                         
  -1   3   3         47.14         56.27         5.88 o                         
   0   3   3       1555.19       1774.94        90.30 o                         
   1   3   3        167.12        152.93         7.67 o                         
   2   3   3        538.15        498.83        17.39 o                         
   3   3   3          0.07          3.55         2.85 o                         
   4   3   3       1033.12       1050.76        42.91 o                         
   5   3   3         60.55         58.61         7.12 o                         
   6   3   3         20.59          8.11         8.58 o                         
   7   3   3        335.29        358.34        19.49 o                         
  -8   4   3        162.90        135.64        19.23 o                         
  -7   4   3         16.51         19.36         9.45 o                         
  -6   4   3        736.61        779.61        37.44 o                         
  -5   4   3        140.84        125.70         8.98 o                         
  -4   4   3        803.46        831.98        38.20 o                         
  -3   4   3        425.56        422.94        16.21 o                         
  -2   4   3        681.08        839.78        33.00 o                         
  -1   4   3       4662.72       5367.92       191.96 o                         
   0   4   3        407.87        427.10        17.13 o                         
   1   4   3       1815.49       1835.60        65.89 o                         
   2   4   3        518.81        489.78        23.06 o                         
   3   4   3        803.98        756.10        28.31 o                         
   4   4   3         31.37         29.54         5.58 o                         
   5   4   3        118.50        133.09        15.13 o                         
   6   4   3        373.84        440.04        21.72 o                         
  -8   5   3          7.29         22.78        13.46 o                         
  -7   5   3       1231.30       1325.40        80.46 o                         
  -6   5   3         83.92        114.73        13.67 o                         
  -5   5   3        677.51        711.69        33.84 o                         
  -4   5   3        749.22        907.28        48.43 o                         
  -3   5   3       1631.80       1921.71        68.98 o                         
  -2   5   3        487.96        400.11        16.94 o                         
  -1   5   3        795.87        806.80        29.53 o                         
   0   5   3        876.45        842.35        33.53 o                         
   1   5   3       1876.17       1869.04        67.30 o                         
   2   5   3       1094.71       1117.43        50.28 o                         
   3   5   3         69.79         65.83         6.39 o                         
   4   5   3        391.41        433.42        20.53 o                         
   5   5   3        283.17        324.87        19.37 o                         
   6   5   3        291.82        351.31        30.53 o                         
  -8   6   3         14.68         14.16        12.64 o                         
  -7   6   3         28.25         37.05        10.17 o                         
  -6   6   3       1068.32       1240.73        80.77 o                         
  -5   6   3        658.16        652.38        31.70 o                         
  -4   6   3        781.04        918.33        36.94 o                         
  -3   6   3          0.53          3.30         4.79 o                         
  -2   6   3        154.96        151.63         9.01 o                         
  -1   6   3        837.56        808.09        29.46 o                         
   0   6   3        454.16        429.99        17.06 o                         
   1   6   3         15.94          2.64         4.38 o                         
   2   6   3          0.47         -1.41         5.58 o                         
   3   6   3         18.13         12.76         8.31 o                         
   4   6   3        177.20        175.16        16.01 o                         
   5   6   3         14.43          9.26         7.48 o                         
  -7   7   3        169.22        171.85        19.97 o                         
  -6   7   3        145.82        138.89        11.55 o                         
  -5   7   3         53.76         43.99         6.62 o                         
  -4   7   3          0.99         -3.34         9.38 o                         
  -3   7   3        144.88        128.08        27.01 o                         
  -2   7   3        112.19         95.63         9.60 o                         
  -1   7   3         21.39         25.19         7.39 o                         
   0   7   3         13.56         16.56         6.39 o                         
   1   7   3         58.96         57.90         7.69 o                         
   2   7   3        359.37        363.60        23.68 o                         
   3   7   3          0.21         -5.39         9.86 o                         
   4   7   3         51.37         50.07        13.14 o                         
  -7   8   3         52.49         51.83        11.21 o                         
  -6   8   3        447.89        438.91        37.64 o                         
  -5   8   3        264.75        315.98        27.32 o                         
  -4   8   3        993.53       1124.94        73.76 o                         
  -3   8   3         40.86         19.18        10.34 o                         
  -2   8   3        494.20        495.07        33.14 o                         
  -1   8   3         69.03         78.49        11.66 o                         
   0   8   3        572.13        576.92        29.43 o                         
   1   8   3        116.76        127.17        11.46 o                         
   2   8   3        599.60        686.37        53.28 o                         
   3   8   3         29.37         23.73        12.07 o                         
   4   8   3         72.95         66.47        32.06 o                         
  -6   9   3        965.40        956.59        68.80 o                         
  -5   9   3         18.89         28.09        15.82 o                         
  -4   9   3          1.83          2.93        13.47 o                         
  -3   9   3         21.87         18.93        12.39 o                         
  -2   9   3        516.18        571.59        34.01 o                         
  -1   9   3         81.65         70.03        10.81 o                         
   0   9   3          2.08         -2.56         9.50 o                         
   1   9   3          9.78          2.28        10.25 o                         
   2   9   3        448.95        503.95        32.42 o                         
  -5  10   3        320.03        333.21        30.93 o                         
  -4  10   3        210.50        250.51        24.81 o                         
  -3  10   3          2.86          9.33        15.77 o                         
  -2  10   3        400.63        411.29        32.97 o                         
  -1  10   3        188.70        179.32        15.30 o                         
   0  10   3         15.73         32.35        16.54 o                         
   1  10   3         67.99         62.46        13.58 o                         
  -2  11   3         40.74         30.61        17.54 o                         
   0 -11   4         90.38         75.72         9.06 o                         
   1 -11   4        266.11        268.81        16.13 o                         
   2 -11   4        231.94        207.23        14.28 o                         
   3 -11   4         71.82         53.92        10.16 o                         
   4 -11   4         18.42         15.09        10.58 o                         
  -2 -10   4          0.34          3.92         9.49 o                         
  -1 -10   4         17.21         13.64         7.90 o                         
   0 -10   4         93.12         83.45        12.25 o                         
   1 -10   4       1105.95       1130.03        53.26 o                         
   2 -10   4          0.83         -5.24         7.52 o                         
   3 -10   4          1.69         -2.35         8.14 o                         
   4 -10   4         81.69         75.53        16.02 o                         
   5 -10   4        419.68        430.99        48.35 o                         
  -3  -9   4          0.74          9.38        10.10 o                         
  -2  -9   4         11.01          4.06         8.51 o                         
  -1  -9   4         53.44         50.94         8.96 o                         
   0  -9   4         15.52         -1.29         6.56 o                         
   1  -9   4        676.30        742.07        35.83 o                         
   2  -9   4          1.39          1.33         6.47 o                         
   3  -9   4          5.42          8.81         7.39 o                         
   4  -9   4         21.75         17.68         9.21 o                         
   5  -9   4        755.53        786.76        44.82 o                         
   6  -9   4          5.00          9.05        12.20 o                         
  -4  -8   4          2.96          7.54        10.49 o                         
  -3  -8   4        161.53        185.24        13.80 o                         
  -2  -8   4        107.65        119.38        10.23 o                         
  -1  -8   4         51.44         55.83         7.74 o                         
   0  -8   4         12.19          8.19         5.85 o                         
   1  -8   4        476.89        507.59        24.92 o                         
   2  -8   4         89.00         94.24         8.21 o                         
   3  -8   4        528.62        541.29        27.07 o                         
   4  -8   4          2.80         -0.77         7.19 o                         
   5  -8   4       1730.56       1851.49        97.28 o                         
   6  -8   4        286.22        277.85        20.05 o                         
   7  -8   4        132.18        123.66        58.09 o                         
  -5  -7   4          1.72         13.14        11.21 o                         
  -4  -7   4        169.04        210.53        14.35 o                         
  -3  -7   4        762.44        792.36        37.75 o                         
  -2  -7   4          8.48          8.87         6.10 o                         
  -1  -7   4          0.22          7.23         5.06 o                         
   0  -7   4         35.99         36.11         5.29 o                         
   1  -7   4        988.91       1013.54        45.83 o                         
   2  -7   4          8.16         11.20         5.21 o                         
   3  -7   4         31.34         38.54         6.28 o                         
   4  -7   4        101.64         96.07         8.64 o                         
   5  -7   4        159.99        201.20        18.52 o                         
   6  -7   4          4.64          6.30        11.12 o                         
   7  -7   4         97.88         58.44        15.49 o                         
  -6  -6   4         21.87         23.44        14.38 o                         
  -5  -6   4         77.40         80.67        14.48 o                         
  -4  -6   4        219.42        233.03        18.13 o                         
  -3  -6   4        336.30        354.42        19.36 o                         
  -2  -6   4        152.47        149.51         9.52 o                         
  -1  -6   4        151.10        128.49         7.59 o                         
   0  -6   4          5.11          3.60         4.19 o                         
   1  -6   4        286.34        256.35        13.86 o                         
   2  -6   4         49.77         47.27         7.52 o                         
   3  -6   4         39.89         35.80         5.00 o                         
   4  -6   4         44.88         58.45         9.26 o                         
   5  -6   4         36.01         37.03         7.94 o                         
   6  -6   4        213.96        227.61        15.29 o                         
   7  -6   4         78.94         73.14        13.74 o                         
   8  -6   4         58.15         57.22        16.29 o                         
  -6  -5   4         30.18         17.38        12.67 o                         
  -5  -5   4        332.58        421.03        20.90 o                         
  -4  -5   4         38.42         60.63        10.40 o                         
  -3  -5   4         60.55         61.97         6.05 o                         
  -2  -5   4         12.07         11.00         4.21 o                         
  -1  -5   4       1507.32       1690.45        56.61 o                         
   0  -5   4        324.79        310.25        17.28 o                         
   1  -5   4       1230.10       1257.17        45.34 o                         
   2  -5   4        895.93       1066.96        38.92 o                         
   3  -5   4        361.88        339.25        12.85 o                         
   4  -5   4        172.79        167.90         8.58 o                         
   5  -5   4         82.23         93.33         7.92 o                         
   6  -5   4        586.40        605.34        35.57 o                         
   7  -5   4        609.82        672.61        40.33 o                         
   8  -5   4         82.49         34.32        15.42 o                         
  -7  -4   4        212.41        213.62        20.29 o                         
  -6  -4   4          4.93         20.50        10.22 o                         
  -5  -4   4        740.78        800.13        34.09 o                         
  -4  -4   4          0.24         -0.23         5.35 o                         
  -3  -4   4          2.31          3.70         3.92 o                         
  -2  -4   4         87.85         82.21         5.43 o                         
  -1  -4   4       3665.80       3919.78       121.80 o                         
   0  -4   4        654.94        662.34        22.01 o                         
   1  -4   4         42.05         40.72         3.84 o                         
   2  -4   4          3.06          6.12         2.58 o                         
   3  -4   4       1258.20       1341.74        45.13 o                         
   4  -4   4        152.96        130.40         6.42 o                         
   5  -4   4         76.44         75.66         9.32 o                         
   6  -4   4         46.69         47.80         8.52 o                         
   7  -4   4        130.05        100.95        14.82 o                         
   8  -4   4        165.38        191.13        61.73 o                         
  -7  -3   4        185.62        203.61        36.37 o                         
  -6  -3   4         79.14         78.66        10.31 o                         
  -5  -3   4        274.44        260.46        24.86 o                         
  -4  -3   4        128.72        123.32         7.47 o                         
  -3  -3   4        195.12        197.50         8.44 o                         
  -2  -3   4        231.93        162.51         8.53 o                         
  -1  -3   4       1022.94        865.41        29.07 o                         
   0  -3   4        539.87        559.63        17.68 o                         
   1  -3   4         12.21         16.94         2.74 o                         
   2  -3   4       3121.38       3841.74       127.62 o                         
   3  -3   4       1683.77       1949.25        65.19 o                         
   4  -3   4        802.38        811.75        27.86 o                         
   5  -3   4          0.79          3.81         4.48 o                         
   6  -3   4        575.08        519.27        33.87 o                         
   7  -3   4          2.70         11.67        16.35 o                         
   8  -3   4         47.80         33.43        16.13 o                         
  -8  -2   4         70.66         48.16        23.52 o                         
  -7  -2   4          4.00          0.30        12.47 o                         
  -6  -2   4          3.03         -1.81         9.97 o                         
  -5  -2   4        163.56        135.12         7.70 o                         
  -4  -2   4       2598.87       2623.25        87.32 o                         
  -3  -2   4        197.96        163.16         7.53 o                         
  -2  -2   4          0.94          5.86         2.50 o                         
  -1  -2   4       1179.02       1340.54        44.69 o                         
   0  -2   4       9209.09      11293.41       374.39 o                         
   1  -2   4          0.10         -0.61         1.70 o                         
   2  -2   4        869.79       1012.81        33.94 o                         
   3  -2   4        837.33        854.97        29.03 o                         
   4  -2   4       1221.12       1141.36        38.67 o                         
   5  -2   4        638.68        596.83        23.27 o                         
   6  -2   4        214.70        215.96        12.67 o                         
   7  -2   4        652.43        667.16        48.72 o                         
   8  -2   4        312.29        300.42        24.30 o                         
  -8  -1   4         27.26         28.73        16.74 o                         
  -7  -1   4          9.25          7.41        11.45 o                         
  -6  -1   4       2190.00       2146.32        95.68 o                         
  -5  -1   4       1139.90       1101.76        37.61 o                         
  -4  -1   4         19.50         13.09         4.07 o                         
  -3  -1   4         63.83         59.71         3.49 o                         
  -2  -1   4       1252.39       1221.15        40.87 o                         
  -1  -1   4       7028.62       7526.67       249.07 o                         
   0  -1   4        703.03        758.40        30.08 o                         
   1  -1   4        334.73        302.90        11.31 o                         
   2  -1   4        989.15        932.85        31.09 o                         
   3  -1   4       6539.14       7438.67       246.80 o                         
   4  -1   4         70.22         73.65         4.37 o                         
   5  -1   4         71.51         64.75         9.06 o                         
   6  -1   4          0.47         -4.76         7.04 o                         
   7  -1   4       1153.29       1196.14        71.94 o                         
   8  -1   4          1.62         15.10        15.52 o                         
  -8   0   4         82.53         47.73        20.04 o                         
  -7   0   4         19.80         15.42        11.60 o                         
  -6   0   4        180.64        147.29        15.84 o                         
  -5   0   4        466.80        484.57        19.22 o                         
  -4   0   4        275.57        276.45        10.58 o                         
  -3   0   4        723.04        845.75        28.59 o                         
  -2   0   4        637.73        666.51        24.29 o                         
  -1   0   4       1034.25       1041.47        37.48 o                         
   0   0   4         38.45         40.98         2.25 o                         
   1   0   4       1963.51       2118.62        83.09 o                         
   2   0   4        513.61        558.05        20.38 o                         
   3   0   4       1222.01       1248.35        42.05 o                         
   4   0   4       1060.11       1099.49        37.07 o                         
   5   0   4        145.66        151.88         8.54 o                         
   6   0   4        264.94        215.88        13.94 o                         
   7   0   4        160.27        153.28        19.51 o                         
   8   0   4         22.32         36.45        15.75 o                         
  -8   1   4         20.18         24.21        17.46 o                         
  -7   1   4        192.49        200.98        21.11 o                         
  -6   1   4        380.59        346.12        18.83 o                         
  -5   1   4        271.68        249.82        12.20 o                         
  -4   1   4         34.04         31.79         3.24 o                         
  -3   1   4        728.29        764.21        27.39 o                         
  -2   1   4          1.28          4.85         2.09 o                         
  -1   1   4       1780.85       1960.75        64.57 o                         
   0   1   4         18.71         14.44         2.31 o                         
   1   1   4          7.19          3.41         1.33 o                         
   2   1   4        280.01        348.46        13.26 o                         
   3   1   4        469.37        430.24        16.44 o                         
   4   1   4       1309.52       1280.69        51.31 o                         
   5   1   4        224.02        209.39        10.31 o                         
   6   1   4         49.95         56.34         7.82 o                         
   7   1   4          2.40          9.80         9.34 o                         
  -8   2   4         61.52         35.67        15.21 o                         
  -7   2   4        855.65        929.71        52.01 o                         
  -6   2   4        291.00        263.61        15.04 o                         
  -5   2   4        127.32         92.28         7.81 o                         
  -4   2   4        157.90        141.81        16.16 o                         
  -3   2   4       6399.18       7790.75       305.54 o                         
  -2   2   4        483.71        516.86        17.39 o                         
  -1   2   4        343.89        358.56        20.86 o                         
   0   2   4        672.61        635.38        32.66 o                         
   1   2   4       3632.56       3814.78       149.86 o                         
   2   2   4       1741.08       1843.53        61.56 o                         
   3   2   4         93.30         66.94         5.53 o                         
   4   2   4         20.05          9.51         4.69 o                         
   5   2   4        351.22        392.03        18.76 o                         
   6   2   4         37.75         39.40         7.71 o                         
   7   2   4         32.26         15.40         9.68 o                         
  -8   3   4          0.14          1.01        12.91 o                         
  -7   3   4        184.09        213.31        15.04 o                         
  -6   3   4        135.44        144.79        11.05 o                         
  -5   3   4       1171.25       1145.37        51.64 o                         
  -4   3   4         75.17         88.61         6.50 o                         
  -3   3   4       1650.59       1990.95        78.93 o                         
  -2   3   4        577.99        662.13        26.36 o                         
  -1   3   4       1578.36       1839.85        93.54 o                         
   0   3   4       1272.34       1527.37        78.14 o                         
   1   3   4       3031.71       3213.24       115.15 o                         
   2   3   4        185.46        176.14         8.66 o                         
   3   3   4         35.76         26.68         3.35 o                         
   4   3   4        662.05        660.03        27.96 o                         
   5   3   4        170.86        186.87        13.71 o                         
   6   3   4        113.39        141.16        11.10 o                         
   7   3   4         70.41         66.82        11.93 o                         
  -8   4   4        289.52        274.37        24.74 o                         
  -7   4   4          1.37         -6.10         9.38 o                         
  -6   4   4          0.87          3.45         7.34 o                         
  -5   4   4        670.68        727.96        44.78 o                         
  -4   4   4        253.33        297.90        17.22 o                         
  -3   4   4          3.47          0.94         2.03 o                         
  -2   4   4        315.77        237.10        13.86 o                         
  -1   4   4       1393.45       1638.54        72.58 o                         
   0   4   4        119.17        124.52         8.52 o                         
   1   4   4       1217.65       1157.82        41.68 o                         
   2   4   4       2029.28       2087.78        92.43 o                         
   3   4   4         33.48         32.06         3.30 o                         
   4   4   4          7.58          5.74         5.30 o                         
   5   4   4        105.33        111.13         9.37 o                         
   6   4   4        157.54        179.08        12.84 o                         
  -8   5   4        401.51        413.39        28.04 o                         
  -7   5   4        392.35        467.27        35.80 o                         
  -6   5   4        136.89        141.83        15.83 o                         
  -5   5   4         77.82         96.23         8.18 o                         
  -4   5   4       1429.44       1503.81        58.79 o                         
  -3   5   4        748.98        715.54        32.59 o                         
  -2   5   4        336.31        279.17        13.80 o                         
  -1   5   4         22.31         18.76         3.36 o                         
   0   5   4        253.34        192.41         8.98 o                         
   1   5   4        902.98        832.43        30.49 o                         
   2   5   4       1668.84       1622.01        72.89 o                         
   3   5   4         25.69         17.57         6.43 o                         
   4   5   4        628.00        660.62        28.85 o                         
   5   5   4        380.95        488.81        23.62 o                         
   6   5   4         63.45         53.97         9.75 o                         
  -8   6   4        385.19        451.12        31.04 o                         
  -7   6   4        341.73        404.12        23.11 o                         
  -6   6   4         86.07         83.71        11.24 o                         
  -5   6   4          1.08          7.02         5.41 o                         
  -4   6   4        733.43        746.17        40.81 o                         
  -3   6   4        585.37        604.36        33.22 o                         
  -2   6   4        286.79        281.42        13.34 o                         
  -1   6   4        180.53        148.17         6.86 o                         
   0   6   4        850.61        832.28        30.79 o                         
   1   6   4         11.34          9.78         4.65 o                         
   2   6   4          0.98          1.16         5.82 o                         
   3   6   4         86.48         81.08        11.80 o                         
   4   6   4          0.67          0.95        10.49 o                         
   5   6   4         19.69         18.30        14.23 o                         
  -7   7   4         10.56         20.93        16.66 o                         
  -6   7   4         14.24          6.75         7.14 o                         
  -5   7   4        328.56        338.31        23.89 o                         
  -4   7   4         21.19         11.31         9.03 o                         
  -3   7   4          0.81          0.93         8.72 o                         
  -2   7   4        396.90        416.69        24.31 o                         
  -1   7   4          7.79         -0.74         6.07 o                         
   0   7   4          1.56          0.75         8.80 o                         
   1   7   4         48.35         46.03         7.45 o                         
   2   7   4        135.83        141.42        17.16 o                         
   3   7   4         26.16         17.06        10.78 o                         
   4   7   4          3.51         15.53        12.54 o                         
  -7   8   4          3.73         -1.30         9.31 o                         
  -6   8   4        172.11        210.65        23.82 o                         
  -5   8   4        164.65        178.06        19.71 o                         
  -4   8   4         21.72         26.46        11.96 o                         
  -3   8   4        202.78        213.68        18.56 o                         
  -2   8   4        465.43        517.84        38.32 o                         
  -1   8   4        469.50        486.67        29.00 o                         
   0   8   4         22.24         17.37         7.98 o                         
   1   8   4          0.53         -1.88         8.16 o                         
   2   8   4        376.29        421.87        27.92 o                         
   3   8   4          2.52         -5.13        12.39 o                         
  -6   9   4        195.58        202.92        35.28 o                         
  -5   9   4        187.29        175.45        21.29 o                         
  -4   9   4          0.89         -6.75        13.29 o                         
  -3   9   4        211.27        173.67        18.65 o                         
  -2   9   4         24.83         26.78        11.71 o                         
  -1   9   4         34.40         36.53        10.04 o                         
   0   9   4          0.22         -0.11         9.78 o                         
   1   9   4         97.51         77.64        11.50 o                         
   2   9   4          9.35         13.21        12.64 o                         
  -5  10   4          3.49         -2.60        18.26 o                         
  -4  10   4         59.58         48.97        16.74 o                         
  -3  10   4        156.65        118.73        18.01 o                         
  -2  10   4         82.25         64.57        15.22 o                         
  -1  10   4          0.35          1.75        11.21 o                         
   0  10   4        299.90        304.18        20.16 o                         
   1  10   4          6.04          3.89        21.98 o                         
   0 -11   5        120.68         88.69        10.49 o                         
   1 -11   5          2.34          0.35         8.68 o                         
   2 -11   5        200.26        243.48        16.38 o                         
   3 -11   5        196.71        185.67        15.33 o                         
   4 -11   5        142.07        118.95        14.31 o                         
  -2 -10   5        111.14        119.65        12.89 o                         
  -1 -10   5          2.70          6.16         8.51 o                         
   0 -10   5        174.41        188.85        14.20 o                         
   1 -10   5        202.05        201.29        14.11 o                         
   2 -10   5         17.81          6.72         8.24 o                         
   3 -10   5         91.10         78.84        10.39 o                         
   4 -10   5        163.03        180.74        20.55 o                         
   5 -10   5        204.54        169.20        16.73 o                         
  -3  -9   5         11.89         -3.33        10.25 o                         
  -2  -9   5        100.86         95.77        17.34 o                         
  -1  -9   5        238.36        237.77        21.82 o                         
   0  -9   5         40.90         43.23         7.47 o                         
   1  -9   5          1.25         -5.03         7.03 o                         
   2  -9   5        585.34        589.68        29.89 o                         
   3  -9   5        308.32        330.31        18.52 o                         
   4  -9   5        162.69        124.96        12.96 o                         
   5  -9   5         10.21         17.61        10.94 o                         
   6  -9   5         63.11         69.85        14.14 o                         
  -4  -8   5        155.55        134.76        13.32 o                         
  -3  -8   5        670.61        750.04        37.39 o                         
  -2  -8   5        310.19        330.03        22.88 o                         
  -1  -8   5         59.30         52.70         7.06 o                         
   0  -8   5         84.20         62.46         7.05 o                         
   1  -8   5        534.78        553.38        27.33 o                         
   2  -8   5       2934.13       3187.24       141.39 o                         
   3  -8   5         85.26         89.62        14.59 o                         
   4  -8   5          1.96         -6.71         7.56 o                         
   5  -8   5        178.06        210.25        16.78 o                         
   6  -8   5       2144.65       2153.89       138.34 o                         
   7  -8   5          0.89         -1.60        20.02 o                         
  -5  -7   5        322.08        414.46        31.36 o                         
  -4  -7   5        573.86        639.78        32.95 o                         
  -3  -7   5         99.15        124.63        10.73 o                         
  -2  -7   5        652.42        674.46        32.30 o                         
  -1  -7   5         15.92         12.58         5.23 o                         
   0  -7   5       1649.63       1585.41        63.20 o                         
   1  -7   5        355.02        365.29        19.23 o                         
   2  -7   5        622.21        651.12        30.85 o                         
   3  -7   5        521.71        537.23        26.37 o                         
   4  -7   5        551.93        538.71        27.08 o                         
   5  -7   5        126.94        105.44        11.83 o                         
   6  -7   5       1431.94       1461.84        95.47 o                         
   7  -7   5         71.90         62.43        17.76 o                         
  -6  -6   5          7.05         15.16        14.11 o                         
  -5  -6   5          2.32         17.58         9.81 o                         
  -4  -6   5         40.14         45.24         8.65 o                         
  -3  -6   5          0.42          2.61         6.58 o                         
  -2  -6   5          0.10          1.26         5.25 o                         
  -1  -6   5          3.96          1.39         4.53 o                         
   0  -6   5         38.83         28.46         4.90 o                         
   1  -6   5        795.57        910.97        38.90 o                         
   2  -6   5         98.71        105.74         7.58 o                         
   3  -6   5        371.59        372.46        16.96 o                         
   4  -6   5         27.82         21.80         5.84 o                         
   5  -6   5        203.72        199.63        16.13 o                         
   6  -6   5          9.54         17.06        13.47 o                         
   7  -6   5        468.26        512.18        31.86 o                         
  -6  -5   5          5.06         -5.19        12.56 o                         
  -5  -5   5         90.73         75.44        10.90 o                         
  -4  -5   5        660.83        668.07        28.97 o                         
  -3  -5   5         39.30         32.58         5.65 o                         
  -2  -5   5          7.42         -2.39         3.65 o                         
  -1  -5   5        205.45        183.69         7.16 o                         
   0  -5   5       1618.63       1657.23        65.61 o                         
   1  -5   5        633.27        728.67        24.65 o                         
   2  -5   5          0.84          4.68         3.04 o                         
   3  -5   5        232.37        231.55         9.47 o                         
   4  -5   5        347.71        317.25        14.13 o                         
   5  -5   5        629.18        660.31        26.02 o                         
   6  -5   5         65.46         61.57        11.38 o                         
   7  -5   5        590.54        594.26        35.98 o                         
   8  -5   5          1.41         24.65        23.93 o                         
  -7  -4   5          4.83         13.12        14.88 o                         
  -6  -4   5        428.79        458.52        26.23 o                         
  -5  -4   5          4.94          2.58         7.05 o                         
  -4  -4   5        741.44        750.01        31.38 o                         
  -3  -4   5        181.30        166.81         9.01 o                         
  -2  -4   5        887.70        744.85        25.67 o                         
  -1  -4   5        188.88        174.16         6.61 o                         
   0  -4   5       1731.78       2176.40        72.44 o                         
   1  -4   5         53.41         53.23         3.32 o                         
   2  -4   5       1926.49       2399.31        80.05 o                         
   3  -4   5         86.00         86.12         4.80 o                         
   4  -4   5          2.03          0.12         3.98 o                         
   5  -4   5         72.99         56.75         6.50 o                         
   6  -4   5          0.63         -3.75         8.12 o                         
   7  -4   5         70.69         59.51        14.41 o                         
   8  -4   5         43.65         39.12        22.19 o                         
  -7  -3   5         38.00         36.35        23.62 o                         
  -6  -3   5        953.15       1049.77        49.70 o                         
  -5  -3   5        268.37        224.40        14.55 o                         
  -4  -3   5         58.95         60.47         5.31 o                         
  -3  -3   5          8.90         12.52         3.35 o                         
  -2  -3   5        485.78        480.35        16.78 o                         
  -1  -3   5        259.18        285.78        10.25 o                         
   0  -3   5        163.91        194.99         7.35 o                         
   1  -3   5         24.08         24.76         3.24 o                         
   2  -3   5        478.03        567.65        19.52 o                         
   3  -3   5          7.08          3.24         2.92 o                         
   4  -3   5        364.00        353.29        13.50 o                         
   5  -3   5        667.77        601.91        23.50 o                         
   6  -3   5         37.84         30.57         8.66 o                         
   7  -3   5          8.30          9.82        12.75 o                         
   8  -3   5         24.16         10.26        16.13 o                         
  -7  -2   5         16.23          1.01        13.10 o                         
  -6  -2   5         93.24         85.13        10.87 o                         
  -5  -2   5        220.67        186.27        10.84 o                         
  -4  -2   5        183.54        166.69         9.65 o                         
  -3  -2   5        619.13        587.55        20.41 o                         
  -2  -2   5        921.17       1048.47        35.33 o                         
  -1  -2   5       5133.99       5982.22       198.58 o                         
   0  -2   5          2.30          5.00         1.81 o                         
   1  -2   5       1466.06       1577.30        52.62 o                         
   2  -2   5        246.72        263.58         9.64 o                         
   3  -2   5          2.94          0.32         2.81 o                         
   4  -2   5       1890.25       1818.23        61.09 o                         
   5  -2   5        820.75        845.94        31.59 o                         
   6  -2   5         58.41         53.69         8.08 o                         
   7  -2   5        323.27        304.70        21.99 o                         
   8  -2   5        354.04        352.35        43.59 o                         
  -8  -1   5         39.06         24.41        22.46 o                         
  -7  -1   5         98.68         87.83        11.63 o                         
  -6  -1   5         61.91         44.71         8.25 o                         
  -5  -1   5       1737.25       1713.20        61.91 o                         
  -4  -1   5          1.22         -2.08         3.29 o                         
  -3  -1   5         23.80         19.11         3.07 o                         
  -2  -1   5       1030.01       1018.72        34.08 o                         
  -1  -1   5       6532.92       6855.95       227.43 o                         
   0  -1   5       3757.80       4027.46       176.79 o                         
   1  -1   5       1323.50       1330.41        52.25 o                         
   2  -1   5       2836.71       2965.20       106.36 o                         
   3  -1   5       3313.24       3579.29       118.98 o                         
   4  -1   5        730.63        722.74        27.06 o                         
   5  -1   5        140.95        148.13        14.56 o                         
   6  -1   5        291.20        302.65        22.54 o                         
   7  -1   5          7.63          7.19        12.00 o                         
   8  -1   5        208.38        226.18        40.27 o                         
  -8   0   5         10.90         -7.88        14.99 o                         
  -7   0   5         10.75         11.19        11.43 o                         
  -6   0   5         51.60         27.55         8.14 o                         
  -5   0   5        291.53        256.69        12.70 o                         
  -4   0   5          1.28          2.50         3.07 o                         
  -3   0   5        244.67        271.09        11.69 o                         
  -2   0   5        119.65        160.09         6.66 o                         
  -1   0   5         13.18         12.48         1.77 o                         
   0   0   5          1.25          1.48         1.69 o                         
   1   0   5       2160.67       2150.20        84.52 o                         
   2   0   5         95.91         79.21         4.40 o                         
   3   0   5       1366.37       1324.59        44.34 o                         
   4   0   5         66.00         75.92         5.61 o                         
   5   0   5        116.25        115.34         9.79 o                         
   6   0   5        248.58        245.87        12.78 o                         
   7   0   5         69.32         65.23        10.01 o                         
  -8   1   5          2.00          9.62        13.72 o                         
  -7   1   5        126.26        110.61        13.35 o                         
  -6   1   5         29.51         28.74         7.80 o                         
  -5   1   5         15.59          4.16         5.63 o                         
  -4   1   5         39.17         56.89         4.29 o                         
  -3   1   5        113.29         91.51         5.40 o                         
  -2   1   5        391.18        456.61        16.97 o                         
  -1   1   5       1353.51       1353.07        48.78 o                         
   0   1   5        587.92        553.19        18.50 o                         
   1   1   5        183.61        173.87         7.21 o                         
   2   1   5        354.44        324.97        11.62 o                         
   3   1   5        310.14        255.62         9.95 o                         
   4   1   5        215.46        176.72         8.71 o                         
   5   1   5        379.80        413.19        18.01 o                         
   6   1   5          6.48          0.67         7.35 o                         
   7   1   5        820.20       1080.14        42.65 o                         
  -8   2   5        207.04        190.81        21.74 o                         
  -7   2   5        100.45        102.37        11.96 o                         
  -6   2   5        515.43        548.44        27.74 o                         
  -5   2   5        248.04        216.56        13.30 o                         
  -4   2   5        255.49        204.49         9.92 o                         
  -3   2   5        356.58        378.56        16.05 o                         
  -2   2   5         47.49         32.25         1.92 o                         
  -1   2   5       5192.79       5459.78       179.66 o                         
   0   2   5       4117.28       4558.22       231.39 o                         
   1   2   5       1055.00       1014.73        39.97 o                         
   2   2   5        110.67         90.88         5.05 o                         
   3   2   5        136.58        131.33        10.01 o                         
   4   2   5         55.05         43.12         5.43 o                         
   5   2   5        154.01        141.07         8.96 o                         
   6   2   5          9.65         18.62         8.04 o                         
   7   2   5        302.97        301.68        16.44 o                         
  -8   3   5        372.60        339.13        24.34 o                         
  -7   3   5        118.85        106.18        12.04 o                         
  -6   3   5          0.44         -4.95         7.17 o                         
  -5   3   5         14.60         15.02         5.54 o                         
  -4   3   5        257.51        221.63        16.73 o                         
  -3   3   5         66.17         74.58         4.00 o                         
  -2   3   5         21.07         15.37         2.40 o                         
  -1   3   5          7.59          6.81         3.21 o                         
   0   3   5        701.27        664.67        34.76 o                         
   1   3   5         11.36         15.68         2.34 o                         
   2   3   5        436.53        394.94        16.84 o                         
   3   3   5         22.06         15.03         3.94 o                         
   4   3   5         16.32         25.38         5.19 o                         
   5   3   5         77.42         84.06        10.58 o                         
   6   3   5          6.70          0.69         8.73 o                         
  -8   4   5        301.54        301.35        32.50 o                         
  -7   4   5        522.68        518.33        28.07 o                         
  -6   4   5         24.79         10.41        12.73 o                         
  -5   4   5         70.00         71.94         7.18 o                         
  -4   4   5        159.87        143.73         7.73 o                         
  -3   4   5       1038.07       1032.00        40.79 o                         
  -2   4   5        359.38        349.84        17.24 o                         
  -1   4   5       1799.78       1988.53        88.09 o                         
   0   4   5         58.23         50.77         5.78 o                         
   1   4   5       4586.05       4624.27       165.71 o                         
   2   4   5        573.55        563.92        26.34 o                         
   3   4   5         76.45         67.62         8.89 o                         
   4   4   5         15.16         11.46         5.02 o                         
   5   4   5        132.07        187.43        11.53 o                         
   6   4   5         47.92         36.64         9.25 o                         
  -8   5   5         53.55         39.22        12.51 o                         
  -7   5   5       1916.50       2107.06        95.06 o                         
  -6   5   5         33.85         57.32         8.49 o                         
  -5   5   5        580.39        583.74        31.77 o                         
  -4   5   5        528.30        554.27        22.75 o                         
  -3   5   5       4742.08       5600.59       246.29 o                         
  -2   5   5         44.18         34.74         3.79 o                         
  -1   5   5         76.35         66.03         8.03 o                         
   0   5   5          2.47          2.36         2.69 o                         
   1   5   5       1135.82       1134.95        41.18 o                         
   2   5   5       2804.20       2945.75       129.56 o                         
   3   5   5          7.06         12.84         6.78 o                         
   4   5   5        237.65        254.27        21.27 o                         
   5   5   5        226.95        227.46        16.53 o                         
  -8   6   5          8.86         24.44        14.31 o                         
  -7   6   5         63.70         56.93        10.36 o                         
  -6   6   5          0.07          7.46         7.60 o                         
  -5   6   5        202.38        227.25        13.36 o                         
  -4   6   5       1358.59       1485.17        77.64 o                         
  -3   6   5       1408.97       1542.52        79.42 o                         
  -2   6   5         63.53         61.33         5.13 o                         
  -1   6   5         12.69          8.26         3.14 o                         
   0   6   5        790.68        716.93        26.26 o                         
   1   6   5        124.97        105.05         7.24 o                         
   2   6   5        258.57        241.26        13.92 o                         
   3   6   5        414.13        419.63        25.74 o                         
   4   6   5        209.17        204.05        17.62 o                         
   5   6   5        103.81        110.96        16.65 o                         
  -7   7   5         94.42         88.72        11.02 o                         
  -6   7   5        331.50        279.10        16.98 o                         
  -5   7   5          4.47          4.78        10.99 o                         
  -4   7   5        543.64        568.52        33.68 o                         
  -3   7   5        247.84        267.07        21.56 o                         
  -2   7   5         17.64         18.43         6.38 o                         
  -1   7   5          9.82          0.37         6.03 o                         
   0   7   5          3.71         -0.43         6.26 o                         
   1   7   5        634.60        687.67        33.43 o                         
   2   7   5       1231.19       1286.61        70.68 o                         
   3   7   5        101.78         93.59        12.72 o                         
   4   7   5         14.11         24.46        13.43 o                         
  -7   8   5        212.97        162.04        13.83 o                         
  -6   8   5         45.37         -0.62        17.64 o                         
  -5   8   5         62.07         50.46        15.45 o                         
  -4   8   5        640.39        710.57        86.37 o                         
  -3   8   5        487.96        512.28        37.79 o                         
  -2   8   5          0.15          4.01         7.80 o                         
  -1   8   5         36.04         22.19         7.60 o                         
   0   8   5        252.00        236.82        15.13 o                         
   1   8   5        317.09        338.41        30.51 o                         
   2   8   5         26.73          6.01        10.13 o                         
   3   8   5         13.63         10.08        12.53 o                         
  -6   9   5        312.50        349.60        32.75 o                         
  -5   9   5          1.37         -3.60        15.85 o                         
  -4   9   5         34.42         27.89        14.08 o                         
  -3   9   5         70.97         71.51        14.19 o                         
  -2   9   5         24.43         14.99        12.70 o                         
  -1   9   5          5.85         -3.71        10.63 o                         
   0   9   5         18.84         10.19        13.62 o                         
   1   9   5         21.69         15.91         9.95 o                         
   2   9   5         13.52         28.97        12.89 o                         
  -4  10   5         99.80        113.26        19.12 o                         
  -3  10   5          0.37          9.84        15.31 o                         
  -2  10   5          7.93         15.44        13.92 o                         
  -1  10   5        161.32        151.13        21.13 o                         
   0  10   5          3.21         11.84        11.24 o                         
   0 -11   6         98.50         96.81        14.63 o                         
   1 -11   6          0.33         -3.73         9.34 o                         
   2 -11   6         65.78         60.00        15.12 o                         
   3 -11   6         68.58         52.94        11.15 o                         
   4 -11   6        116.48        102.49        19.04 o                         
  -2 -10   6          0.17         -3.76        10.81 o                         
  -1 -10   6         13.28          4.32         9.17 o                         
   0 -10   6          6.26         -5.10         9.04 o                         
   1 -10   6        313.10        327.22        17.81 o                         
   2 -10   6        135.93        124.24        11.76 o                         
   3 -10   6         45.66         37.08         9.71 o                         
   4 -10   6          4.82         17.40        11.03 o                         
   5 -10   6          7.02          2.96        12.68 o                         
  -3  -9   6         12.50         20.23        11.00 o                         
  -2  -9   6          8.36         11.84         9.41 o                         
  -1  -9   6         59.23         50.38         8.55 o                         
   0  -9   6          4.94         15.48         7.43 o                         
   1  -9   6        994.99        989.13        46.51 o                         
   2  -9   6        176.19        173.24        12.33 o                         
   3  -9   6          0.15          6.19         8.26 o                         
   4  -9   6         26.55         20.08         9.38 o                         
   5  -9   6        166.42        154.48        15.62 o                         
   6  -9   6         85.82         65.10        18.48 o                         
  -4  -8   6          0.29         -4.63        10.77 o                         
  -3  -8   6         81.46         98.04        11.41 o                         
  -2  -8   6        523.48        582.73        30.12 o                         
  -1  -8   6         20.61         14.36         6.66 o                         
   0  -8   6        167.28        177.26        10.79 o                         
   1  -8   6        363.81        393.65        21.11 o                         
   2  -8   6       2425.17       2668.34       118.71 o                         
   3  -8   6        587.51        592.24        29.74 o                         
   4  -8   6        128.69        152.21        12.17 o                         
   5  -8   6       1060.35       1127.06        60.98 o                         
   6  -8   6        349.21        319.37        27.70 o                         
   7  -8   6         99.45         96.99        19.27 o                         
  -5  -7   6          0.00          9.49        13.12 o                         
  -4  -7   6        149.86        173.36        13.88 o                         
  -3  -7   6        485.37        523.18        27.78 o                         
  -2  -7   6        226.47        202.90        20.21 o                         
  -1  -7   6        157.54        150.24         9.22 o                         
   0  -7   6        109.26        117.29         7.99 o                         
   1  -7   6        234.92        228.05        17.62 o                         
   2  -7   6        348.57        336.41        18.24 o                         
   3  -7   6        510.15        475.93        24.33 o                         
   4  -7   6         26.23         22.88         7.70 o                         
   5  -7   6        574.95        606.11        35.93 o                         
   6  -7   6        136.12         81.49        30.52 o                         
   7  -7   6          6.10         -6.20        16.96 o                         
  -6  -6   6         38.50         25.31        14.75 o                         
  -5  -6   6         36.81         48.96        11.18 o                         
  -4  -6   6         44.37         36.10         8.62 o                         
  -3  -6   6        103.17        102.46        21.77 o                         
  -2  -6   6        507.82        468.10        23.19 o                         
  -1  -6   6          0.12          0.43         4.71 o                         
   0  -6   6         66.41         66.25         5.40 o                         
   1  -6   6         90.54         63.03         5.94 o                         
   2  -6   6        678.10        674.23        28.13 o                         
   3  -6   6         63.90         57.89         9.76 o                         
   4  -6   6        278.50        232.61        12.21 o                         
   5  -6   6         62.44         58.61         8.18 o                         
   6  -6   6       1488.15       1480.02        78.58 o                         
   7  -6   6          9.45          4.14        13.74 o                         
  -6  -5   6         48.93         59.31        13.78 o                         
  -5  -5   6         64.45         54.28         9.74 o                         
  -4  -5   6         38.09         21.84         6.87 o                         
  -3  -5   6        340.82        335.00        16.23 o                         
  -2  -5   6        939.48        886.90        32.78 o                         
  -1  -5   6        588.01        625.70        20.21 o                         
   0  -5   6         90.66         82.88         5.18 o                         
   1  -5   6        234.14        284.79        10.88 o                         
   2  -5   6       3058.75       3543.52       118.09 o                         
   3  -5   6         77.32         91.68         5.86 o                         
   4  -5   6          0.02         -0.26         4.91 o                         
   5  -5   6        209.58        187.77        11.22 o                         
   6  -5   6       1158.21       1378.74        62.88 o                         
   7  -5   6        121.11        132.03        16.54 o                         
  -7  -4   6         28.51         22.92        22.63 o                         
  -6  -4   6         99.48        126.67        14.33 o                         
  -5  -4   6        568.16        584.87        29.46 o                         
  -4  -4   6        828.54        816.34        34.12 o                         
  -3  -4   6         60.69         52.05         4.95 o                         
  -2  -4   6        433.04        430.55        15.63 o                         
  -1  -4   6        300.42        243.52         9.29 o                         
   0  -4   6       1378.62       1524.49        47.46 o                         
   1  -4   6        113.94        105.87         4.87 o                         
   2  -4   6        233.13        247.96         9.75 o                         
   3  -4   6          5.02          5.76         3.45 o                         
   4  -4   6        368.28        341.04        13.53 o                         
   5  -4   6        477.96        474.57        21.94 o                         
   6  -4   6        226.83        240.49        26.51 o                         
   7  -4   6        111.32        113.62        15.67 o                         
   8  -4   6          2.81         10.63        16.89 o                         
  -7  -3   6          0.09          3.41        13.69 o                         
  -6  -3   6        142.35        129.18        15.06 o                         
  -5  -3   6        278.71        246.33        14.97 o                         
  -4  -3   6        387.41        391.32        16.31 o                         
  -3  -3   6        216.27        202.72         8.25 o                         
  -2  -3   6         21.26         15.16         2.83 o                         
  -1  -3   6        393.82        405.11        14.13 o                         
   0  -3   6       1242.66       1436.74        48.11 o                         
   1  -3   6       3993.67       5057.38       167.99 o                         
   2  -3   6        210.38        178.89         9.70 o                         
   3  -3   6          3.74         -1.55         3.14 o                         
   4  -3   6        948.79        912.14        31.26 o                         
   5  -3   6          0.86          2.28         5.29 o                         
   6  -3   6         93.85        106.02        16.01 o                         
   7  -3   6        129.36        109.66        14.65 o                         
   8  -3   6        130.83        108.37        17.24 o                         
  -7  -2   6          1.71         -2.48        12.83 o                         
  -6  -2   6        311.76        351.70        23.64 o                         
  -5  -2   6          0.18         -4.73         5.63 o                         
  -4  -2   6       2341.16       2381.41        85.80 o                         
  -3  -2   6         58.17         66.25         4.07 o                         
  -2  -2   6        933.51       1002.59        33.81 o                         
  -1  -2   6        261.20        235.74         8.07 o                         
   0  -2   6       7507.97       8437.09       261.72 o                         
   1  -2   6        526.32        635.22        23.28 o                         
   2  -2   6       1118.35       1215.66        40.87 o                         
   3  -2   6        103.43        109.60         5.36 o                         
   4  -2   6        432.64        340.51        16.15 o                         
   5  -2   6       1249.71       1188.34        48.03 o                         
   6  -2   6          4.61         16.71         7.64 o                         
   7  -2   6        187.64        199.06        17.90 o                         
   8  -2   6         44.99         45.27        16.59 o                         
  -8  -1   6        188.45        155.62        25.83 o                         
  -7  -1   6         29.42         41.29        12.56 o                         
  -6  -1   6       1340.24       1311.28        59.87 o                         
  -5  -1   6        117.64        107.68         9.87 o                         
  -4  -1   6        228.16        197.12         8.19 o                         
  -3  -1   6        191.87        170.88         7.26 o                         
  -2  -1   6        197.04        176.10         6.93 o                         
  -1  -1   6       9399.85      10273.04       340.35 o                         
   0  -1   6       5597.01       6128.24       269.04 o                         
   1  -1   6        310.44        340.04        14.09 o                         
   2  -1   6        211.84        181.46         7.88 o                         
   3  -1   6       2103.30       2169.22        78.32 o                         
   4  -1   6        148.99        157.70        12.85 o                         
   5  -1   6         61.08         68.36         7.08 o                         
   6  -1   6          2.80          1.86         7.74 o                         
   7  -1   6        330.78        324.20        20.39 o                         
  -8   0   6          1.08         -1.34        14.65 o                         
  -7   0   6        278.75        285.01        26.54 o                         
  -6   0   6        140.77        149.32        17.70 o                         
  -5   0   6         23.76         30.51         5.52 o                         
  -4   0   6        783.83        773.82        28.36 o                         
  -3   0   6       5864.95       6557.77       235.15 o                         
  -2   0   6         34.24         36.36         3.01 o                         
  -1   0   6         68.11         68.10         3.13 o                         
   0   0   6        514.06        494.22        19.95 o                         
   1   0   6        744.53        743.91        27.01 o                         
   2   0   6        222.60        229.73         8.78 o                         
   3   0   6         28.58         29.71         3.43 o                         
   4   0   6        985.60        979.51        36.23 o                         
   5   0   6        897.89        930.67        35.40 o                         
   6   0   6        124.59        102.38         9.08 o                         
   7   0   6          1.33         15.90        10.38 o                         
  -8   1   6         50.96         33.49        14.19 o                         
  -7   1   6          9.29         -9.11        11.52 o                         
  -6   1   6        141.80        142.82        11.14 o                         
  -5   1   6        299.26        294.15        22.11 o                         
  -4   1   6       1937.10       2021.00        79.96 o                         
  -3   1   6        197.01        157.17         7.65 o                         
  -2   1   6        650.14        698.17        26.81 o                         
  -1   1   6        714.98        713.05        26.02 o                         
   0   1   6        151.70         82.47         3.56 o                         
   1   1   6        810.26        833.03        29.91 o                         
   2   1   6         57.67         50.81         4.56 o                         
   3   1   6         56.34         47.97         4.02 o                         
   4   1   6       2586.78       2617.67        94.87 o                         
   5   1   6          4.53         -2.17         5.80 o                         
   6   1   6          0.09          8.76         7.74 o                         
   7   1   6         29.36         39.10        13.78 o                         
  -8   2   6         83.52         86.08        14.93 o                         
  -7   2   6        498.54        529.11        28.33 o                         
  -6   2   6        120.92        129.09        10.21 o                         
  -5   2   6        544.25        550.08        26.38 o                         
  -4   2   6        213.33        179.55        10.40 o                         
  -3   2   6       1709.32       1778.68        63.93 o                         
  -2   2   6       2908.43       3199.92       125.94 o                         
  -1   2   6        262.41        246.05         8.71 o                         
   0   2   6        380.51        299.30        12.82 o                         
   1   2   6        206.38        205.96         9.98 o                         
   2   2   6        980.03        930.19        37.19 o                         
   3   2   6        125.39        139.16         9.26 o                         
   4   2   6       1717.14       1748.43        63.64 o                         
   5   2   6         14.24          5.59         6.23 o                         
   6   2   6        311.84        313.66        23.13 o                         
   7   2   6         31.23         28.68        10.56 o                         
  -8   3   6          1.33          9.09        12.79 o                         
  -7   3   6        130.62        117.37        14.66 o                         
  -6   3   6         10.84         14.16         7.80 o                         
  -5   3   6         28.61         19.20         9.78 o                         
  -4   3   6          3.51         10.31         4.31 o                         
  -3   3   6        475.67        459.46        15.76 o                         
  -2   3   6        196.26        186.22         7.96 o                         
  -1   3   6        159.56        139.56         7.63 o                         
   0   3   6        952.39       1019.41        45.68 o                         
   1   3   6          6.97          3.38         2.46 o                         
   2   3   6        498.14        457.58        19.12 o                         
   3   3   6         21.47         14.20         6.87 o                         
   4   3   6          3.32          7.93         5.12 o                         
   5   3   6         94.71        156.88        11.17 o                         
   6   3   6         27.69         27.31         8.48 o                         
  -8   4   6        156.41        145.45        25.25 o                         
  -7   4   6        106.39        107.91        16.85 o                         
  -6   4   6         95.93         85.45         9.40 o                         
  -5   4   6        219.18        207.39        13.01 o                         
  -4   4   6        284.97        285.56        16.94 o                         
  -3   4   6         46.86         44.97         4.48 o                         
  -2   4   6       1622.27       1560.94        61.36 o                         
  -1   4   6        904.11        807.57        36.65 o                         
   0   4   6        252.92        244.99        14.15 o                         
   1   4   6        588.39        554.72        20.56 o                         
   2   4   6        372.96        357.09        22.88 o                         
   3   4   6          3.58          5.97         6.17 o                         
   4   4   6          8.73          9.83         7.96 o                         
   5   4   6         14.15          8.33         6.85 o                         
   6   4   6        177.41        192.81        12.53 o                         
  -8   5   6        426.05        491.22        28.18 o                         
  -7   5   6          0.62         18.15         9.72 o                         
  -6   5   6        823.60        956.86        44.77 o                         
  -5   5   6        430.14        403.48        20.97 o                         
  -4   5   6       1518.60       1701.08        88.36 o                         
  -3   5   6         53.11         64.62        11.47 o                         
  -2   5   6       1240.41       1254.09        55.58 o                         
  -1   5   6         40.88         48.19         5.78 o                         
   0   5   6       1001.00       1006.20        46.02 o                         
   1   5   6         59.40         40.46         4.93 o                         
   2   5   6       1949.40       1998.78        88.61 o                         
   3   5   6          4.23          0.21         6.91 o                         
   4   5   6        138.68        103.84        11.09 o                         
   5   5   6         58.01         80.25        13.71 o                         
  -7   6   6          5.18         -0.05         9.26 o                         
  -6   6   6         29.91         26.65        13.49 o                         
  -5   6   6          9.65          4.67        10.26 o                         
  -4   6   6        854.72        946.98        51.43 o                         
  -3   6   6        240.86        241.99        17.38 o                         
  -2   6   6          2.02          4.89         4.00 o                         
  -1   6   6        907.60        784.09        28.40 o                         
   0   6   6        140.52        129.54         8.39 o                         
   1   6   6        333.11        332.47        15.90 o                         
   2   6   6        111.66        117.40         9.52 o                         
   3   6   6         13.26         -4.06         7.81 o                         
   4   6   6          0.10         -1.50        11.75 o                         
   5   6   6          5.11         -9.32        17.07 o                         
  -7   7   6        188.82        147.35        15.19 o                         
  -6   7   6        185.16        222.12        26.58 o                         
  -5   7   6          9.15          4.42        11.43 o                         
  -4   7   6        213.95        226.69        16.74 o                         
  -3   7   6          6.61          6.90         7.71 o                         
  -2   7   6        340.05        320.34        19.91 o                         
  -1   7   6         99.86        102.96         9.25 o                         
   0   7   6         16.51         23.08         8.57 o                         
   1   7   6        391.84        408.75        23.03 o                         
   2   7   6        512.88        613.91        36.08 o                         
   3   7   6        132.29        115.70        20.11 o                         
   4   7   6         31.43         21.72        13.98 o                         
  -6   8   6        377.68        364.46        31.67 o                         
  -5   8   6          0.08         13.03        14.59 o                         
  -4   8   6         80.54         62.64        13.58 o                         
  -3   8   6        896.12        980.01        65.30 o                         
  -2   8   6        494.07        606.96        42.45 o                         
  -1   8   6         40.44         20.62         8.04 o                         
   0   8   6        374.49        396.82        43.45 o                         
   1   8   6         37.56         33.27         8.97 o                         
   2   8   6        218.98        249.49        26.87 o                         
   3   8   6         15.34         24.72        13.35 o                         
  -5   9   6          1.88          0.68        15.81 o                         
  -4   9   6         57.01         50.81        14.59 o                         
  -3   9   6        300.73        285.55        24.72 o                         
  -2   9   6         75.76         49.07        12.97 o                         
  -1   9   6         79.19         92.42        12.25 o                         
   0   9   6        146.69        172.49        17.30 o                         
   1   9   6         36.20         31.52        11.43 o                         
  -4  10   6        174.10        189.28        23.26 o                         
  -3  10   6         69.53         52.39        16.85 o                         
  -2  10   6         31.36         25.74        14.37 o                         
  -1  10   6        135.55        153.83        24.29 o                         
   0  10   6        220.15        266.37        25.27 o                         
   0 -11   7          1.72         -9.72        11.41 o                         
   1 -11   7         18.93         23.71        10.37 o                         
   2 -11   7         14.22          0.93        10.69 o                         
   3 -11   7        316.70        277.13        18.87 o                         
  -2 -10   7         23.82         37.05        12.84 o                         
  -1 -10   7         13.45          7.76        10.49 o                         
   0 -10   7        240.93        234.37        16.61 o                         
   1 -10   7          0.01         -8.57         8.57 o                         
   2 -10   7        353.19        350.54        20.32 o                         
   3 -10   7          0.02          2.61         9.81 o                         
   4 -10   7         44.47         35.44        12.12 o                         
   5 -10   7         67.85         60.95        16.73 o                         
  -3  -9   7         69.60         65.28        12.25 o                         
  -2  -9   7          0.45          7.49         9.81 o                         
  -1  -9   7         74.89         72.92         9.32 o                         
   0  -9   7        101.71         84.54         9.21 o                         
   1  -9   7        525.11        540.54        28.25 o                         
   2  -9   7         33.27         44.88        11.96 o                         
   3  -9   7          3.49          0.44         8.81 o                         
   4  -9   7        116.83        153.26        19.68 o                         
   5  -9   7        875.28        847.84        78.83 o                         
   6  -9   7         19.63         19.53        16.82 o                         
  -4  -8   7         58.97         52.33        12.00 o                         
  -3  -8   7        414.50        455.39        25.21 o                         
  -2  -8   7         96.51         92.02        10.42 o                         
  -1  -8   7        114.27        129.02         9.67 o                         
   0  -8   7        256.55        250.82        13.39 o                         
   1  -8   7        450.93        429.14        22.18 o                         
   2  -8   7       1899.76       2019.24        90.39 o                         
   3  -8   7          6.17         -2.10         7.68 o                         
   4  -8   7         27.89         29.64         9.33 o                         
   5  -8   7         85.78        110.77        16.24 o                         
   6  -8   7        227.47        213.33        32.20 o                         
  -5  -7   7         54.15         64.26        14.77 o                         
  -4  -7   7        823.61        997.55        47.87 o                         
  -3  -7   7        313.13        378.78        20.93 o                         
  -2  -7   7        125.11        148.50        11.02 o                         
  -1  -7   7        142.53        150.80        11.04 o                         
   0  -7   7        992.99        940.63        38.80 o                         
   1  -7   7        360.33        365.66        19.82 o                         
   2  -7   7        397.21        405.33        21.32 o                         
   3  -7   7        233.51        251.12        14.58 o                         
   4  -7   7        211.41        214.41        13.92 o                         
   5  -7   7          0.26         -3.52        10.69 o                         
   6  -7   7         51.25         48.44        27.44 o                         
   7  -7   7         95.91        110.31        21.70 o                         
  -6  -6   7        142.35        206.49        53.20 o                         
  -5  -6   7          5.36         10.59        11.95 o                         
  -4  -6   7         29.60         23.25         9.58 o                         
  -3  -6   7        591.97        621.43        30.76 o                         
  -2  -6   7          6.00         -4.11         6.05 o                         
  -1  -6   7        500.39        450.27        29.49 o                         
   0  -6   7        906.16        953.04        35.31 o                         
   1  -6   7        387.49        409.09        18.17 o                         
   2  -6   7        396.35        401.58        18.20 o                         
   3  -6   7       2234.21       2281.72        82.81 o                         
   4  -6   7         21.49         14.66         6.01 o                         
   5  -6   7        427.51        470.60        24.97 o                         
   6  -6   7         26.86         37.83        12.24 o                         
   7  -6   7        839.07        810.98        48.10 o                         
  -6  -5   7        134.73        126.43        15.51 o                         
  -5  -5   7         12.50          9.96        14.09 o                         
  -4  -5   7        388.80        416.38        24.47 o                         
  -3  -5   7       1043.38        984.09        40.34 o                         
  -2  -5   7          0.16          1.09         4.11 o                         
  -1  -5   7        159.01        101.30         4.99 o                         
   0  -5   7         68.32         63.35         3.94 o                         
   1  -5   7       1279.83       1197.89        40.52 o                         
   2  -5   7       1587.97       1790.04        60.10 o                         
   3  -5   7       1161.96       1235.57        41.92 o                         
   4  -5   7         46.33         34.01         5.73 o                         
   5  -5   7       1680.45       1732.81        69.68 o                         
   6  -5   7         35.19         38.20        10.39 o                         
   7  -5   7        864.52        847.77       143.63 o                         
  -7  -4   7         43.43         39.16        16.02 o                         
  -6  -4   7        155.87        186.03        15.24 o                         
  -5  -4   7         59.84         65.51         9.41 o                         
  -4  -4   7         93.16        101.71        14.56 o                         
  -3  -4   7        390.68        329.08        13.84 o                         
  -2  -4   7        147.19        142.98         7.30 o                         
  -1  -4   7          6.48         16.77         2.98 o                         
   0  -4   7       2376.83       2650.87        77.87 o                         
   1  -4   7       1735.64       1854.86        61.97 o                         
   2  -4   7          0.09         -0.41         3.09 o                         
   3  -4   7        223.59        207.87        11.58 o                         
   4  -4   7        372.93        348.78        14.94 o                         
   5  -4   7        631.45        616.43        27.01 o                         
   6  -4   7        135.61        133.50        12.48 o                         
   7  -4   7         83.29         73.52        17.98 o                         
  -7  -3   7          2.29         -4.77        14.42 o                         
  -6  -3   7         36.73         43.15        11.85 o                         
  -5  -3   7         20.21         10.50         6.49 o                         
  -4  -3   7         87.31         58.95         5.57 o                         
  -3  -3   7         34.28         23.05         3.77 o                         
  -2  -3   7       1364.12       1476.48        49.64 o                         
  -1  -3   7        855.03        959.10        32.40 o                         
   0  -3   7         88.52        111.47         4.64 o                         
   1  -3   7          8.72          9.82         2.51 o                         
   2  -3   7        794.10        656.87        22.61 o                         
   3  -3   7          0.12          3.23         3.43 o                         
   4  -3   7          4.35          3.81         4.50 o                         
   5  -3   7        402.41        365.79        17.66 o                         
   6  -3   7        262.06        254.63        18.31 o                         
   7  -3   7         87.15         81.90        14.33 o                         
  -7  -2   7          0.26        -26.64        31.64 o                         
  -6  -2   7        116.66        119.35        11.05 o                         
  -5  -2   7        285.76        279.42        22.24 o                         
  -4  -2   7        278.94        249.52        11.80 o                         
  -3  -2   7       1362.53       1348.58        45.39 o                         
  -2  -2   7        501.59        456.77        15.96 o                         
  -1  -2   7       2706.15       2792.86        86.99 o                         
   0  -2   7        412.60        472.52        16.03 o                         
   1  -2   7        957.45        865.77        31.55 o                         
   2  -2   7        138.94        135.33         5.76 o                         
   3  -2   7       1282.88       1257.91        42.33 o                         
   4  -2   7          6.52          7.20         4.63 o                         
   5  -2   7        241.41        206.92        11.76 o                         
   6  -2   7         44.94         45.34         8.23 o                         
   7  -2   7         30.81         23.19        12.57 o                         
  -8  -1   7          5.07         -1.84        16.13 o                         
  -7  -1   7         20.63         16.12        12.18 o                         
  -6  -1   7         17.22         10.55        10.03 o                         
  -5  -1   7       3002.35       2853.49       113.02 o                         
  -4  -1   7          4.28         -1.08         3.85 o                         
  -3  -1   7         46.25         50.28         3.65 o                         
  -2  -1   7         24.38         27.64         2.62 o                         
  -1  -1   7        584.06        515.87        17.53 o                         
   0  -1   7         11.46          8.64         2.83 o                         
   1  -1   7         35.10         32.07         3.88 o                         
   2  -1   7        328.25        262.99        10.51 o                         
   3  -1   7        692.81        632.71        23.73 o                         
   4  -1   7         37.47         34.06         5.23 o                         
   5  -1   7          0.46         -0.56         6.13 o                         
   6  -1   7          1.07         11.59         8.17 o                         
   7  -1   7         39.14         36.52        11.84 o                         
  -8   0   7         47.15         26.46        14.91 o                         
  -7   0   7         26.86         21.20        11.94 o                         
  -6   0   7        327.04        344.67        19.02 o                         
  -5   0   7        905.88        786.90        36.58 o                         
  -4   0   7        406.99        347.17        24.43 o                         
  -3   0   7         37.19         37.32         4.03 o                         
  -2   0   7        306.79        271.71        11.87 o                         
  -1   0   7        429.92        364.09        13.80 o                         
   0   0   7        990.79        903.15        30.18 o                         
   1   0   7        782.80        824.39        30.08 o                         
   2   0   7        913.13        933.34        34.17 o                         
   3   0   7         26.41         25.10         3.77 o                         
   4   0   7         83.63         65.40         8.25 o                         
   5   0   7        678.43        773.16        30.22 o                         
   6   0   7         79.65        102.74         9.28 o                         
   7   0   7        114.84        101.34        11.98 o                         
  -8   1   7        143.76        141.28        22.34 o                         
  -7   1   7         32.07         18.31        11.52 o                         
  -6   1   7        257.46        208.85        15.24 o                         
  -5   1   7        382.73        382.76        20.21 o                         
  -4   1   7        566.01        494.86        29.67 o                         
  -3   1   7         64.93         45.76         3.48 o                         
  -2   1   7        150.88        119.05         6.83 o                         
  -1   1   7       1698.23       1597.20        57.27 o                         
   0   1   7       1651.38       1619.33        64.13 o                         
   1   1   7        770.19        709.37        28.37 o                         
   2   1   7        248.58        238.10         8.62 o                         
   3   1   7       2513.39       2588.92        86.25 o                         
   4   1   7         40.83         44.97         5.50 o                         
   5   1   7        130.83        144.71        12.32 o                         
   6   1   7          0.95         -1.58         8.07 o                         
   7   1   7        435.32        494.55        28.01 o                         
  -8   2   7         55.65         62.20        14.39 o                         
  -7   2   7         57.91         56.82        12.00 o                         
  -6   2   7        302.77        310.22        17.75 o                         
  -5   2   7        503.18        511.41        25.41 o                         
  -4   2   7         23.34         10.64         4.41 o                         
  -3   2   7         34.29         32.42         2.91 o                         
  -2   2   7        233.51        223.14         9.32 o                         
  -1   2   7       2142.39       2137.66        71.46 o                         
   0   2   7        863.43        796.10        26.83 o                         
   1   2   7          9.07         13.81         3.65 o                         
   2   2   7          8.38          3.45         3.61 o                         
   3   2   7       1621.53       1543.17        51.85 o                         
   4   2   7          5.66         24.16         5.01 o                         
   5   2   7          0.02         -3.90         6.43 o                         
   6   2   7         97.17         76.39         9.70 o                         
  -8   3   7         42.96         22.66        13.12 o                         
  -7   3   7        126.19        127.67        13.09 o                         
  -6   3   7          3.07         -3.42         7.00 o                         
  -5   3   7        153.95        137.67         9.56 o                         
  -4   3   7        193.18        152.91        15.99 o                         
  -3   3   7         88.61         75.28         5.38 o                         
  -2   3   7         56.16         45.09         5.32 o                         
  -1   3   7        246.00        200.55         9.76 o                         
   0   3   7        382.95        347.53        15.31 o                         
   1   3   7         46.89         38.43         3.53 o                         
   2   3   7        987.17        917.81        41.40 o                         
   3   3   7        319.88        335.01        18.19 o                         
   4   3   7        752.27        757.13        28.48 o                         
   5   3   7         36.54         57.47         8.51 o                         
   6   3   7         48.08         73.20         9.41 o                         
  -8   4   7          0.04          4.68        11.94 o                         
  -7   4   7        402.18        436.32        24.38 o                         
  -6   4   7         26.85         26.34         7.68 o                         
  -5   4   7         57.20         70.02         8.69 o                         
  -4   4   7       1675.44       1667.79        91.82 o                         
  -3   4   7        916.28        953.36        49.67 o                         
  -2   4   7        131.41        104.91         5.17 o                         
  -1   4   7        171.22        158.28         9.34 o                         
   0   4   7        170.54        108.96         7.73 o                         
   1   4   7       1243.20       1227.56        44.71 o                         
   2   4   7          3.23          3.88         5.14 o                         
   3   4   7          0.46          1.35         6.16 o                         
   4   4   7        705.73        719.40        35.38 o                         
   5   4   7        185.40        200.05        15.47 o                         
   6   4   7         17.86          8.52         7.98 o                         
  -8   5   7          2.70          2.36        11.98 o                         
  -7   5   7        675.74        768.27        50.67 o                         
  -6   5   7        131.76        129.21        11.07 o                         
  -5   5   7        208.69        249.67        17.90 o                         
  -4   5   7         45.34         37.56         8.30 o                         
  -3   5   7        434.48        416.86        24.46 o                         
  -2   5   7        188.71        170.36         7.75 o                         
  -1   5   7         10.92          7.34         5.40 o                         
   0   5   7         46.75         45.12         6.61 o                         
   1   5   7        230.07        207.36         9.64 o                         
   2   5   7        555.11        525.87        25.94 o                         
   3   5   7         11.27         12.40         7.65 o                         
   4   5   7         19.76          9.90         9.25 o                         
   5   5   7         10.06          6.77        11.92 o                         
  -7   6   7        511.36        525.79        40.82 o                         
  -6   6   7         15.58         11.80         5.97 o                         
  -5   6   7         69.51         64.10        12.17 o                         
  -4   6   7       1291.93       1321.95        69.87 o                         
  -3   6   7        158.12        151.10        20.10 o                         
  -2   6   7        837.37        782.99        36.65 o                         
  -1   6   7        127.74         92.99         8.45 o                         
   0   6   7         46.16         32.14         3.61 o                         
   1   6   7        175.52        163.39         9.90 o                         
   2   6   7         73.94         78.08         8.61 o                         
   3   6   7         10.29          1.71         8.52 o                         
   4   6   7          0.11         -8.18        12.03 o                         
  -7   7   7        296.06        265.51        31.20 o                         
  -6   7   7        674.68        721.13        55.27 o                         
  -5   7   7          9.14          5.94        11.62 o                         
  -4   7   7        608.84        671.00        38.99 o                         
  -3   7   7        746.09        782.94        43.37 o                         
  -2   7   7       1015.71       1079.76        56.43 o                         
  -1   7   7        181.81        155.45        11.86 o                         
   0   7   7         26.22         32.92         8.17 o                         
   1   7   7        330.34        357.89        32.79 o                         
   2   7   7        269.09        297.82        26.58 o                         
   3   7   7        263.23        241.40        19.50 o                         
  -6   8   7        331.84        319.54        34.16 o                         
  -5   8   7          0.14         -2.20        14.65 o                         
  -4   8   7       1113.51       1108.25        73.52 o                         
  -3   8   7       1016.11       1053.28        70.28 o                         
  -2   8   7        300.57        355.11        27.79 o                         
  -1   8   7         51.79         48.53         8.29 o                         
   0   8   7         25.17         18.50        13.14 o                         
   1   8   7        207.69        225.25        19.37 o                         
   2   8   7        479.69        545.94        34.75 o                         
  -5   9   7          6.91          9.58        15.89 o                         
  -4   9   7        160.19        187.36        28.56 o                         
  -3   9   7         26.81         21.05        22.68 o                         
  -2   9   7         78.80         70.52        13.75 o                         
  -1   9   7         45.21         42.09         9.94 o                         
   0   9   7          2.17          5.39         8.90 o                         
   1   9   7         64.33         62.06        12.79 o                         
  -3  10   7         24.48         19.74        16.79 o                         
  -2  10   7        549.18        556.16        44.38 o                         
  -1  10   7          8.75         -2.38        13.49 o                         
   0 -11   8        291.41        364.57        37.52 o                         
   1 -11   8        111.59         87.54        12.20 o                         
   2 -11   8          3.50          7.90        11.73 o                         
   3 -11   8        104.25        106.23        15.49 o                         
  -2 -10   8         42.51         24.36        13.59 o                         
  -1 -10   8          1.21          2.96        11.02 o                         
   0 -10   8         70.17         48.58        10.06 o                         
   1 -10   8        249.13        192.51        13.50 o                         
   2 -10   8         91.89        111.83        23.47 o                         
   3 -10   8         35.67         20.99        10.63 o                         
   4 -10   8        617.70        593.13        32.12 o                         
   5 -10   8        293.74        268.72        59.93 o                         
  -3  -9   8         30.64         14.94        12.21 o                         
  -2  -9   8          9.47          3.70        10.39 o                         
  -1  -9   8        238.22        221.45        15.12 o                         
   0  -9   8          0.48         11.57         9.08 o                         
   1  -9   8          0.51         11.26         8.60 o                         
   2  -9   8         66.94         73.06        10.22 o                         
   3  -9   8         10.88         12.01         9.65 o                         
   4  -9   8          0.16         -5.72        10.29 o                         
   5  -9   8        323.76        319.04        69.45 o                         
   6  -9   8        310.78        256.48        32.76 o                         
  -4  -8   8         18.59         14.32        13.28 o                         
  -3  -8   8         10.12         23.09        10.73 o                         
  -2  -8   8        594.72        652.74        33.02 o                         
  -1  -8   8         14.46          7.78         7.58 o                         
   0  -8   8        361.29        362.32        18.09 o                         
   1  -8   8         71.56         85.56         9.25 o                         
   2  -8   8         86.42        106.75        10.11 o                         
   3  -8   8         95.59        105.12        10.24 o                         
   4  -8   8          1.34         -2.45         9.98 o                         
   5  -8   8          2.15         11.24        13.97 o                         
   6  -8   8        152.26        112.24        18.22 o                         
  -5  -7   8         10.22         16.35        14.06 o                         
  -4  -7   8        207.28        251.76        19.55 o                         
  -3  -7   8        192.12        213.24        14.57 o                         
  -2  -7   8        197.47        174.78        12.35 o                         
  -1  -7   8         33.76         28.38         6.60 o                         
   0  -7   8         36.50         30.81         6.52 o                         
   1  -7   8        122.00         92.20         8.60 o                         
   2  -7   8        576.71        564.47        27.88 o                         
   3  -7   8          3.52          8.98         7.46 o                         
   4  -7   8          2.68          1.33         9.54 o                         
   5  -7   8        261.32        271.68        21.63 o                         
   6  -7   8         25.14          0.00        30.24 o                         
   7  -7   8         13.98          4.01        19.00 o                         
  -6  -6   8        134.92        190.95        29.12 o                         
  -5  -6   8         29.76         44.27        13.14 o                         
  -4  -6   8          0.91         -5.99        10.52 o                         
  -3  -6   8         43.04         41.91         8.34 o                         
  -2  -6   8        183.23        150.83        16.62 o                         
  -1  -6   8        476.29        427.18        19.21 o                         
   0  -6   8        267.77        263.26        11.74 o                         
   1  -6   8       1440.08       1583.50        63.35 o                         
   2  -6   8       3116.17       3411.15       134.91 o                         
   3  -6   8         16.77          7.99         5.15 o                         
   4  -6   8         38.98         45.37         7.11 o                         
   5  -6   8        312.56        302.81        17.91 o                         
   6  -6   8        669.28        778.78        45.23 o                         
   7  -6   8         15.37         14.87        21.22 o                         
  -6  -5   8        493.73        645.47        72.02 o                         
  -5  -5   8          0.18         -6.11        10.90 o                         
  -4  -5   8         39.10         29.19         8.57 o                         
  -3  -5   8        180.41        161.61         8.82 o                         
  -2  -5   8       1268.65       1312.52        48.18 o                         
  -1  -5   8          9.38          6.26         3.69 o                         
   0  -5   8         62.15         57.83         3.73 o                         
   1  -5   8        169.72        141.00         6.49 o                         
   2  -5   8       2267.75       2465.31        82.41 o                         
   3  -5   8         64.52         59.24         5.20 o                         
   4  -5   8          9.45         12.35         6.20 o                         
   5  -5   8        166.28        178.09        11.36 o                         
   6  -5   8        911.58       1000.26        48.49 o                         
   7  -5   8         14.96         17.82        15.22 o                         
  -7  -4   8          1.09         -3.08        22.40 o                         
  -6  -4   8         31.96         30.88        12.96 o                         
  -5  -4   8        138.48        139.62        14.74 o                         
  -4  -4   8        401.36        366.70        17.51 o                         
  -3  -4   8        937.28        948.62        35.28 o                         
  -2  -4   8        679.06        625.20        21.78 o                         
  -1  -4   8          2.75         -0.31         2.97 o                         
   0  -4   8       1551.96       1647.84        48.61 o                         
   1  -4   8        298.95        306.60        11.37 o                         
   2  -4   8          8.03          5.55         3.39 o                         
   3  -4   8       1236.21       1331.22        45.04 o                         
   4  -4   8        104.80         74.49         6.30 o                         
   5  -4   8        202.32        207.92        13.62 o                         
   6  -4   8        159.34        155.05        13.50 o                         
   7  -4   8        721.53        774.62        64.05 o                         
  -7  -3   8         22.17        -13.61        21.01 o                         
  -6  -3   8        294.78        297.05        40.77 o                         
  -5  -3   8         58.75         59.26         7.65 o                         
  -4  -3   8        343.14        309.62        13.51 o                         
  -3  -3   8        412.91        404.82        18.77 o                         
  -2  -3   8         30.45         31.15         3.75 o                         
  -1  -3   8       3236.50       3270.17       101.83 o                         
   0  -3   8         14.64         20.65         2.61 o                         
   1  -3   8         38.22         37.17         3.37 o                         
   2  -3   8        437.12        402.36        14.58 o                         
   3  -3   8       4065.99       4142.26       149.04 o                         
   4  -3   8        540.58        511.36        20.56 o                         
   5  -3   8          4.14          0.24         6.78 o                         
   6  -3   8         52.74         58.39        10.38 o                         
   7  -3   8       1325.13       1417.91        85.59 o                         
  -7  -2   8        304.33        291.83        38.13 o                         
  -6  -2   8        269.06        288.29        39.84 o                         
  -5  -2   8         57.81         49.88         6.79 o                         
  -4  -2   8        164.16        157.84         9.63 o                         
  -3  -2   8       1296.79       1240.82        41.90 o                         
  -2  -2   8        244.86        227.45         8.95 o                         
  -1  -2   8        877.20        871.27        27.51 o                         
   0  -2   8        907.34       1019.35        36.96 o                         
   1  -2   8       1903.53       2110.32        75.86 o                         
   2  -2   8        599.29        606.19        20.95 o                         
   3  -2   8         54.82         45.45         4.50 o                         
   4  -2   8        279.98        254.15        12.64 o                         
   5  -2   8        656.07        611.61        26.67 o                         
   6  -2   8         29.45         21.65         9.06 o                         
   7  -2   8         30.71         21.31        12.09 o                         
  -7  -1   8          3.16          2.80        12.64 o                         
  -6  -1   8        657.82        647.82        37.87 o                         
  -5  -1   8         97.47         97.21        10.19 o                         
  -4  -1   8        105.87         88.34         5.81 o                         
  -3  -1   8        158.81        160.25         6.83 o                         
  -2  -1   8         58.10         44.46         3.51 o                         
  -1  -1   8        268.82        256.74        10.26 o                         
   0  -1   8       1565.75       1750.63        77.20 o                         
   1  -1   8         24.70         12.98         2.82 o                         
   2  -1   8         79.62         71.45         4.31 o                         
   3  -1   8        181.23        157.00         8.34 o                         
   4  -1   8         14.06         -0.22         5.20 o                         
   5  -1   8          6.52          5.67         6.66 o                         
   6  -1   8         61.36         48.31         9.15 o                         
   7  -1   8          1.56         -6.58        10.77 o                         
  -8   0   8         34.25         31.13        15.43 o                         
  -7   0   8        445.98        525.27        33.00 o                         
  -6   0   8          5.97          0.70         8.22 o                         
  -5   0   8        194.68        191.90        12.64 o                         
  -4   0   8        543.95        512.26        26.23 o                         
  -3   0   8       1379.30       1236.29        45.02 o                         
  -2   0   8        109.51         93.13         4.66 o                         
  -1   0   8        659.14        722.77        24.82 o                         
   0   0   8        401.40        336.95        11.81 o                         
   1   0   8        975.47        867.30        31.55 o                         
   2   0   8        815.02        768.11        28.40 o                         
   3   0   8        105.70         94.00         6.31 o                         
   4   0   8        221.38        206.94        10.93 o                         
   5   0   8        112.26         96.87        11.36 o                         
   6   0   8        135.00        143.67        12.04 o                         
   7   0   8         52.39         59.65        12.29 o                         
  -8   1   8        295.54        269.24        22.14 o                         
  -7   1   8        275.69        246.07        16.66 o                         
  -6   1   8          4.83          3.32         7.76 o                         
  -5   1   8       1489.43       1485.48        66.25 o                         
  -4   1   8       1215.55       1282.69        57.46 o                         
  -3   1   8         69.92         49.11         3.77 o                         
  -2   1   8          3.12          3.79         1.95 o                         
  -1   1   8       1230.66       1118.38        44.75 o                         
   0   1   8       3461.16       3428.13       122.60 o                         
   1   1   8        362.84        300.78        13.27 o                         
   2   1   8         56.98         48.19         3.06 o                         
   3   1   8        341.66        319.73        13.50 o                         
   4   1   8        710.09        668.34        26.17 o                         
   5   1   8        146.81        125.25         8.87 o                         
   6   1   8         10.21          3.95         9.35 o                         
   7   1   8         22.07         22.47        10.84 o                         
  -8   2   8          0.35        -13.55        13.55 o                         
  -7   2   8         97.28        100.07        15.75 o                         
  -6   2   8         53.46         63.59        10.31 o                         
  -5   2   8        909.23        886.72        40.87 o                         
  -4   2   8        179.31        154.71         9.38 o                         
  -3   2   8        694.91        660.92        24.44 o                         
  -2   2   8       1400.35       1328.16        48.32 o                         
  -1   2   8        527.09        485.95        19.79 o                         
   0   2   8        301.66        253.45        10.38 o                         
   1   2   8        400.28        334.01        16.09 o                         
   2   2   8        397.31        346.87        15.96 o                         
   3   2   8        166.05        146.27         6.59 o                         
   4   2   8        289.65        345.51        20.91 o                         
   5   2   8        357.91        442.77        19.50 o                         
   6   2   8         56.88        102.50        10.21 o                         
  -8   3   8         72.51         79.26        13.52 o                         
  -7   3   8          0.81         12.26        13.06 o                         
  -6   3   8        205.26        172.79        12.25 o                         
  -5   3   8        401.73        403.41        20.73 o                         
  -4   3   8         42.11         31.90         7.45 o                         
  -3   3   8        517.06        453.86        28.25 o                         
  -2   3   8       1557.92       1632.85        58.75 o                         
  -1   3   8          6.01         -1.11         4.02 o                         
   0   3   8        222.81        207.86        10.63 o                         
   1   3   8       1824.74       1816.35        65.53 o                         
   2   3   8        637.12        616.15        26.01 o                         
   3   3   8        102.16        114.48         8.43 o                         
   4   3   8          0.16          0.80         7.40 o                         
   5   3   8        542.55        626.91        26.08 o                         
   6   3   8          0.01         -7.94         7.94 o                         
  -8   4   8          5.25         -0.16        12.39 o                         
  -7   4   8        119.75        122.85        12.12 o                         
  -6   4   8         79.44         80.12        10.51 o                         
  -5   4   8        513.67        509.46        25.85 o                         
  -4   4   8        316.29        363.46        22.22 o                         
  -3   4   8          3.57          1.25         6.09 o                         
  -2   4   8        345.80        298.66        11.44 o                         
  -1   4   8        518.54        515.52        22.26 o                         
   0   4   8          0.13         -1.71         5.12 o                         
   1   4   8        145.21        106.67         6.41 o                         
   2   4   8         69.60         55.46         6.57 o                         
   3   4   8        320.78        353.52        19.43 o                         
   4   4   8         86.93         83.73         9.71 o                         
   5   4   8        287.09        280.92        17.44 o                         
  -7   5   8          1.98         10.09         9.45 o                         
  -6   5   8        205.36        201.02        13.49 o                         
  -5   5   8         27.06         14.64        10.31 o                         
  -4   5   8        366.92        373.06        22.81 o                         
  -3   5   8        582.12        578.75        36.76 o                         
  -2   5   8        641.28        581.37        19.92 o                         
  -1   5   8        334.30        352.13        18.57 o                         
   0   5   8        196.35        162.11        10.70 o                         
   1   5   8         31.41         24.03         7.68 o                         
   2   5   8          0.92          3.08         6.26 o                         
   3   5   8        230.75        207.88        17.26 o                         
   4   5   8          5.71          6.23         9.92 o                         
   5   5   8         21.65          6.55        11.49 o                         
  -7   6   8         26.93          5.25        16.03 o                         
  -6   6   8         14.93          3.49        14.03 o                         
  -5   6   8        109.56        123.73        14.85 o                         
  -4   6   8        241.61        253.73        17.69 o                         
  -3   6   8        117.13        107.17        13.12 o                         
  -2   6   8        209.92        178.40        10.05 o                         
  -1   6   8         36.92         42.19         7.56 o                         
   0   6   8          9.99         12.17         7.44 o                         
   1   6   8         49.77         54.43         6.96 o                         
   2   6   8          0.19         -3.50         6.91 o                         
   3   6   8         26.46         21.35         9.25 o                         
   4   6   8         50.88         63.03        17.09 o                         
  -6   7   8        125.73        124.24        17.24 o                         
  -5   7   8         21.91         21.95        12.75 o                         
  -4   7   8         16.48          7.44        10.02 o                         
  -3   7   8        482.67        576.67        33.72 o                         
  -2   7   8         31.03         22.77         7.97 o                         
  -1   7   8         66.58         64.08        15.68 o                         
   0   7   8         20.89         13.53        11.10 o                         
   1   7   8       1286.69       1433.08       107.39 o                         
   2   7   8        217.92        224.29        27.52 o                         
   3   7   8         69.78         69.86        18.38 o                         
  -6   8   8        156.03        197.85        24.25 o                         
  -5   8   8         91.99         96.34        17.33 o                         
  -4   8   8        175.92        154.05        17.76 o                         
  -3   8   8        147.65        157.30        16.62 o                         
  -2   8   8          7.75         24.71         9.64 o                         
  -1   8   8         62.09         60.35         8.73 o                         
   0   8   8         98.64        125.31        12.61 o                         
   1   8   8        176.45        152.97        14.31 o                         
   2   8   8          4.89          3.31        11.12 o                         
  -5   9   8         65.87         31.23        17.45 o                         
  -4   9   8        104.51         81.15        16.39 o                         
  -3   9   8        289.28        316.66        40.04 o                         
  -2   9   8         21.18         10.01        11.99 o                         
  -1   9   8         97.25        101.50        11.65 o                         
   0   9   8         37.52         27.62         9.58 o                         
   1 -11   9         32.03         39.20        17.92 o                         
   2 -11   9         77.87         60.42        15.94 o                         
  -1 -10   9          2.90         -1.87        11.63 o                         
   0 -10   9          3.68         -2.27         9.82 o                         
   1 -10   9          8.94         -3.81         9.89 o                         
   2 -10   9        755.91        815.27        41.58 o                         
   3 -10   9         32.46         43.26        12.72 o                         
   4 -10   9        191.65        194.72        19.11 o                         
  -3  -9   9         79.60         54.75        24.72 o                         
  -2  -9   9         49.72         42.25        11.45 o                         
  -1  -9   9         53.13         38.66        10.70 o                         
   0  -9   9        801.87        826.71        36.30 o                         
   1  -9   9         49.06         36.56        11.64 o                         
   2  -9   9        129.27        130.92        12.45 o                         
   3  -9   9         13.84          8.82        10.22 o                         
   4  -9   9        552.88        572.92        34.79 o                         
   5  -9   9        621.08        626.58        52.36 o                         
  -4  -8   9         98.65        112.06        16.61 o                         
  -3  -8   9         43.42         43.36        12.50 o                         
  -2  -8   9         97.90         90.62        10.91 o                         
  -1  -8   9         94.34         78.07        10.12 o                         
   0  -8   9         98.80        101.61        14.67 o                         
   1  -8   9        305.03        312.57        17.64 o                         
   2  -8   9          6.51          0.74         8.52 o                         
   3  -8   9         18.91          8.93         9.11 o                         
   4  -8   9         43.12         27.47        15.19 o                         
   5  -8   9        102.84        119.86        15.73 o                         
   6  -8   9          6.08         25.99        17.38 o                         
  -5  -7   9          2.25         14.08        14.40 o                         
  -4  -7   9        124.39        124.65        17.89 o                         
  -3  -7   9          5.80          3.78        10.66 o                         
  -2  -7   9         36.75         27.04         9.82 o                         
  -1  -7   9        170.22        167.56        11.72 o                         
   0  -7   9          0.85          7.18         6.20 o                         
   1  -7   9        136.72        165.45        11.39 o                         
   2  -7   9         33.54         38.19         7.80 o                         
   3  -7   9         23.60         17.20         8.26 o                         
   4  -7   9        134.01        138.12        17.96 o                         
   5  -7   9        103.43         85.30        14.08 o                         
   6  -7   9        134.82        105.57        33.88 o                         
  -5  -6   9         83.47         95.25        33.01 o                         
  -4  -6   9        377.35        384.08        40.04 o                         
  -3  -6   9         63.44         78.67        10.80 o                         
  -2  -6   9        803.52        829.10        39.14 o                         
  -1  -6   9       1293.29       1217.36        48.60 o                         
   0  -6   9          0.99          3.18         4.76 o                         
   1  -6   9          0.58          7.80         5.39 o                         
   2  -6   9        167.32        168.44         9.66 o                         
   3  -6   9        932.97        871.93        36.06 o                         
   4  -6   9        106.52        101.35        13.66 o                         
   5  -6   9         38.32         38.23         8.87 o                         
   6  -6   9        251.99        282.82        28.35 o                         
   7  -6   9        403.95        348.02        69.45 o                         
  -6  -5   9        383.78        442.38        35.40 o                         
  -5  -5   9          9.82         21.18        12.12 o                         
  -4  -5   9        263.32        274.08        19.05 o                         
  -3  -5   9        819.73        768.83        29.88 o                         
  -2  -5   9        180.34        150.18         7.99 o                         
  -1  -5   9        107.78         94.48         6.07 o                         
   0  -5   9        158.52        148.99         5.97 o                         
   1  -5   9        483.47        418.06        15.51 o                         
   2  -5   9        728.80        764.04        26.76 o                         
   3  -5   9       1252.44       1151.95        42.63 o                         
   4  -5   9         47.98         23.10         7.38 o                         
   5  -5   9        196.08        221.41        14.89 o                         
   6  -5   9        127.26        106.42        13.27 o                         
   7  -5   9        247.96        239.46        21.31 o                         
  -6  -4   9        104.04        132.55        16.06 o                         
  -5  -4   9          4.71          3.27         8.08 o                         
  -4  -4   9        464.05        436.23        33.45 o                         
  -3  -4   9       1527.56       1528.66        61.21 o                         
  -2  -4   9        462.08        408.70        15.34 o                         
  -1  -4   9        258.30        247.90        10.02 o                         
   0  -4   9        528.50        487.61        16.13 o                         
   1  -4   9       1249.39       1241.63        41.73 o                         
   2  -4   9       1335.96       1300.77        43.93 o                         
   3  -4   9         25.02         32.64         5.32 o                         
   4  -4   9       1077.28       1014.92        38.13 o                         
   5  -4   9        835.74        946.30        44.90 o                         
   6  -4   9        446.16        460.81        25.14 o                         
   7  -4   9         45.64         41.59        14.76 o                         
  -7  -3   9         40.73         52.16        21.56 o                         
  -6  -3   9         91.93        132.36        28.46 o                         
  -5  -3   9        222.76        206.11        14.56 o                         
  -4  -3   9          2.44          6.87         5.46 o                         
  -3  -3   9          6.96         11.60         4.57 o                         
  -2  -3   9       1623.89       1698.22        56.84 o                         
  -1  -3   9         46.48         34.13         3.93 o                         
   0  -3   9          3.51         -2.41         2.41 o                         
   1  -3   9         40.49         34.57         3.35 o                         
   2  -3   9       2511.51       2589.37        86.60 o                         
   3  -3   9        390.65        344.81        14.62 o                         
   4  -3   9        629.51        591.43        25.66 o                         
   5  -3   9         14.84         13.15         7.25 o                         
   6  -3   9        544.27        572.35        37.59 o                         
   7  -3   9        113.75        137.98        17.05 o                         
  -7  -2   9          4.27         12.24        13.90 o                         
  -6  -2   9        236.34        244.88        18.59 o                         
  -5  -2   9         45.41         43.23         8.11 o                         
  -4  -2   9         73.05         49.67         5.59 o                         
  -3  -2   9        590.98        549.00        21.07 o                         
  -2  -2   9       2089.92       2174.22        72.56 o                         
  -1  -2   9       2165.96       2358.78        73.59 o                         
   0  -2   9         69.01         66.10         6.83 o                         
   1  -2   9         12.47          7.64         2.94 o                         
   2  -2   9       1312.34       1265.44        45.84 o                         
   3  -2   9         70.35         61.25         5.60 o                         
   4  -2   9          1.97         -0.73         5.54 o                         
   5  -2   9         61.57         40.54         7.67 o                         
   6  -2   9        300.87        263.43        22.07 o                         
   7  -2   9         12.95          4.83        12.85 o                         
  -7  -1   9          0.72         18.31        13.01 o                         
  -6  -1   9         60.64         71.91        11.55 o                         
  -5  -1   9        139.12        116.74         9.83 o                         
  -4  -1   9         41.44         31.53         5.43 o                         
  -3  -1   9         42.90         44.18         5.80 o                         
  -2  -1   9       1026.12       1067.75        38.75 o                         
  -1  -1   9          0.77         -2.38         2.90 o                         
   0  -1   9          5.67          2.28         2.71 o                         
   1  -1   9        358.53        368.71        14.19 o                         
   2  -1   9         77.96         58.61         6.01 o                         
   3  -1   9         45.03         35.76         8.11 o                         
   4  -1   9         14.18          6.36         5.48 o                         
   5  -1   9         22.58          9.02         7.83 o                         
   6  -1   9          3.22         -5.93         8.79 o                         
   7  -1   9        242.91        250.12        16.99 o                         
  -7   0   9         10.45          0.96        14.76 o                         
  -6   0   9         12.41          8.73         8.53 o                         
  -5   0   9         31.36         40.26         6.99 o                         
  -4   0   9        404.53        407.95        18.43 o                         
  -3   0   9        385.00        360.50        15.92 o                         
  -2   0   9       1112.52       1162.14        42.45 o                         
  -1   0   9        200.36        184.07         8.37 o                         
   0   0   9       1327.52       1384.30        50.32 o                         
   1   0   9        538.85        444.18        21.07 o                         
   2   0   9         15.87          7.88         2.80 o                         
   3   0   9        231.27        208.34        10.59 o                         
   4   0   9       1236.20       1182.37        48.15 o                         
   5   0   9         53.35         70.17        10.07 o                         
   6   0   9         23.48         20.05         9.23 o                         
   7   0   9         37.62         39.05        11.97 o                         
  -8   1   9        339.00        395.72        37.63 o                         
  -7   1   9        193.89        176.78        14.45 o                         
  -6   1   9        163.69        153.00        11.81 o                         
  -5   1   9        547.79        512.86        30.13 o                         
  -4   1   9       1263.58       1232.72        55.54 o                         
  -3   1   9        483.12        440.43        17.03 o                         
  -2   1   9         56.29         46.06         2.82 o                         
  -1   1   9         52.66         43.18         3.95 o                         
   0   1   9        507.35        422.61        17.60 o                         
   1   1   9         51.49         33.14         3.98 o                         
   2   1   9         79.99         61.08         3.48 o                         
   3   1   9        255.92        237.92        10.71 o                         
   4   1   9        150.38        168.04        10.11 o                         
   5   1   9         70.10         76.02         9.95 o                         
   6   1   9         29.76         49.56         9.01 o                         
  -8   2   9        102.77         82.37        16.23 o                         
  -7   2   9         47.19         52.79        12.73 o                         
  -6   2   9         41.95         37.02        16.17 o                         
  -5   2   9        378.11        369.21        19.11 o                         
  -4   2   9        646.04        610.56        28.25 o                         
  -3   2   9       1109.25       1071.12        38.97 o                         
  -2   2   9         29.78         34.20         3.73 o                         
  -1   2   9        287.54        245.04        11.05 o                         
   0   2   9       1119.76       1079.38        36.21 o                         
   1   2   9       1065.87        991.91        40.09 o                         
   2   2   9        267.24        249.07        12.64 o                         
   3   2   9         88.49         82.29         7.86 o                         
   4   2   9         27.57         33.37         6.23 o                         
   5   2   9          0.28          2.98         6.64 o                         
   6   2   9        251.81        282.87        16.88 o                         
  -8   3   9        221.38        191.74        23.88 o                         
  -7   3   9        365.11        365.14        21.35 o                         
  -6   3   9         73.83         57.45        12.09 o                         
  -5   3   9        416.13        387.36        20.48 o                         
  -4   3   9        464.03        441.64        19.21 o                         
  -3   3   9        125.69         99.19        12.03 o                         
  -2   3   9        443.07        410.51        16.32 o                         
  -1   3   9          2.83          2.34         2.26 o                         
   0   3   9       1828.79       1810.99        65.41 o                         
   1   3   9        124.68         98.09         5.68 o                         
   2   3   9        381.79        367.12        17.65 o                         
   3   3   9         53.28         46.26        10.73 o                         
   4   3   9        732.65        857.04        37.37 o                         
   5   3   9          0.02         -8.02         9.79 o                         
   6   3   9         89.47         94.47        10.69 o                         
  -7   4   9          1.54          3.41         9.34 o                         
  -6   4   9          0.13         -2.68         7.23 o                         
  -5   4   9         12.59          8.29         4.79 o                         
  -4   4   9       2895.00       3137.91       159.93 o                         
  -3   4   9         82.74         77.79         8.42 o                         
  -2   4   9        414.94        377.36        13.87 o                         
  -1   4   9          8.85          3.66         5.22 o                         
   0   4   9       1695.56       1588.65        63.85 o                         
   1   4   9         96.92         94.51         5.86 o                         
   2   4   9         32.47         21.57         5.98 o                         
   3   4   9        292.41        293.73        15.49 o                         
   4   4   9        663.31        764.44        34.27 o                         
   5   4   9          0.27         -0.76        10.75 o                         
  -7   5   9          0.04          1.64        10.35 o                         
  -6   5   9          1.71         -4.13        13.28 o                         
  -5   5   9          0.04         14.72        10.80 o                         
  -4   5   9         48.06         53.23         9.34 o                         
  -3   5   9         30.03         27.15         7.22 o                         
  -2   5   9        304.02        262.92        10.72 o                         
  -1   5   9         77.82         62.29         9.14 o                         
   0   5   9        125.56        128.76         9.81 o                         
   1   5   9        108.83        111.97         8.37 o                         
   2   5   9          4.30          3.49         6.61 o                         
   3   5   9          0.76         -2.55         8.58 o                         
   4   5   9         10.88         10.67         9.66 o                         
  -7   6   9          1.56          4.36        17.06 o                         
  -6   6   9         72.32         86.36        15.74 o                         
  -5   6   9         82.59         90.06        16.87 o                         
  -4   6   9         52.96         72.32        10.77 o                         
  -3   6   9        245.34        305.85        19.50 o                         
  -2   6   9        176.41        138.39        10.32 o                         
  -1   6   9          7.36          3.15         7.51 o                         
   0   6   9        133.43        118.08        14.44 o                         
   1   6   9        383.71        381.93        20.34 o                         
   2   6   9         50.45         45.29         8.23 o                         
   3   6   9         21.41         15.01         9.49 o                         
   4   6   9         61.94         39.23        14.58 o                         
  -6   7   9        245.13        318.77        24.76 o                         
  -5   7   9         62.81         51.73        13.62 o                         
  -4   7   9          0.03          1.10        10.66 o                         
  -3   7   9          3.72         -1.12         8.80 o                         
  -2   7   9        389.66        439.14        36.80 o                         
  -1   7   9        469.12        492.36        36.62 o                         
   0   7   9        110.21         94.21         8.57 o                         
   1   7   9         12.82          5.48         8.09 o                         
   2   7   9        199.72        195.38        16.71 o                         
   3   7   9        153.70        147.89        16.80 o                         
  -5   8   9         27.34         10.11        16.14 o                         
  -4   8   9        179.54        203.23        20.41 o                         
  -3   8   9         72.83         49.15        25.48 o                         
  -2   8   9        146.48        144.88        34.85 o                         
  -1   8   9         52.63         28.73         7.41 o                         
   0   8   9          2.16         -4.73         7.42 o                         
   1   8   9        120.04        102.92        12.34 o                         
   2   8   9        129.92        132.90        17.65 o                         
  -4   9   9        405.06        392.60        32.50 o                         
  -3   9   9          0.64         -5.70        13.39 o                         
  -2   9   9        379.68        407.28        65.65 o                         
  -1   9   9        284.14        313.54        38.10 o                         
   0   9   9         11.77         -2.23         9.35 o                         
  -1 -10  10         36.51         25.45        24.22 o                         
   0 -10  10         17.18         21.45        14.78 o                         
   1 -10  10        334.74        309.98        27.00 o                         
   2 -10  10         47.36         35.09        15.74 o                         
   3 -10  10         13.15          6.10        19.88 o                         
   4 -10  10         72.14         75.86        17.82 o                         
  -3  -9  10        380.06        537.10        65.25 o                         
  -2  -9  10         10.43         16.81        12.89 o                         
  -1  -9  10         31.23         21.30        12.43 o                         
   0  -9  10          4.20         -7.46         9.35 o                         
   1  -9  10        831.74        954.07        46.49 o                         
   2  -9  10         61.74         40.93        14.23 o                         
   3  -9  10          5.12         -4.55        14.15 o                         
   4  -9  10        203.40        150.99        20.10 o                         
   5  -9  10       1107.01       1032.06        97.17 o                         
  -4  -8  10          3.54          2.64        15.06 o                         
  -3  -8  10        104.93        110.10        15.29 o                         
  -2  -8  10         54.22         42.29        18.15 o                         
  -1  -8  10        118.76        122.49        11.97 o                         
   0  -8  10         36.24         30.44         8.18 o                         
   1  -8  10        244.03        238.92        15.22 o                         
   2  -8  10        215.96        252.10        19.16 o                         
   3  -8  10        175.72        176.47        17.41 o                         
   4  -8  10         53.42         47.50        15.17 o                         
   5  -8  10        270.37        235.20        26.74 o                         
   6  -8  10         72.91         65.25        22.12 o                         
  -5  -7  10        115.76         82.89        22.68 o                         
  -4  -7  10          1.82         17.04        13.55 o                         
  -3  -7  10         32.19         31.75        11.54 o                         
  -2  -7  10         20.10         16.66        15.48 o                         
  -1  -7  10          0.99          0.97         7.96 o                         
   0  -7  10         61.47         76.87        11.52 o                         
   1  -7  10          0.03          0.41         7.40 o                         
   2  -7  10         56.53         73.36        13.40 o                         
   3  -7  10         36.18         36.46        10.29 o                         
   4  -7  10        226.10        254.98        19.30 o                         
   5  -7  10        132.88        140.33        22.53 o                         
   6  -7  10        135.74        169.95        42.00 o                         
  -5  -6  10         86.08         70.75        14.64 o                         
  -4  -6  10         57.43         54.94        12.71 o                         
  -3  -6  10         74.64         94.32        11.79 o                         
  -2  -6  10        107.34        108.42        10.96 o                         
  -1  -6  10        342.24        322.32        15.46 o                         
   0  -6  10        329.20        286.06        23.12 o                         
   1  -6  10        545.22        528.99        23.33 o                         
   2  -6  10        113.29         88.38         8.36 o                         
   3  -6  10          2.81         -5.40         6.86 o                         
   4  -6  10        403.94        401.12        19.49 o                         
   5  -6  10        425.23        387.05        22.02 o                         
   6  -6  10         65.58         83.14        28.45 o                         
  -6  -5  10        271.00        297.28        32.90 o                         
  -5  -5  10         31.10         18.90        12.89 o                         
  -4  -5  10        233.28        229.57        28.06 o                         
  -3  -5  10          5.02          6.50         6.60 o                         
  -2  -5  10        309.70        292.35        14.12 o                         
  -1  -5  10          0.04          2.91         4.32 o                         
   0  -5  10         22.62         23.59         3.86 o                         
   1  -5  10        330.30        307.63        12.35 o                         
   2  -5  10        295.38        275.41        13.27 o                         
   3  -5  10        167.25        143.21         8.44 o                         
   4  -5  10        562.84        571.35        25.83 o                         
   5  -5  10        100.43         95.04        11.13 o                         
   6  -5  10         42.30         43.97        12.77 o                         
   7  -5  10         20.22         20.26        27.72 o                         
  -6  -4  10         25.24          0.14        19.63 o                         
  -5  -4  10        109.23        119.85        10.49 o                         
  -4  -4  10        230.90        232.66        12.66 o                         
  -3  -4  10          7.26          9.57         5.60 o                         
  -2  -4  10        113.69        103.88         6.61 o                         
  -1  -4  10        231.75        183.90         7.97 o                         
   0  -4  10          0.62          1.25         2.99 o                         
   1  -4  10         47.75         49.02         4.61 o                         
   2  -4  10          2.54         -2.81         4.34 o                         
   3  -4  10       1421.59       1329.65        48.94 o                         
   4  -4  10         15.45         19.12         6.91 o                         
   5  -4  10          8.95          1.18         8.34 o                         
   6  -4  10          3.88          6.07        11.33 o                         
   7  -4  10        362.42        301.19        30.94 o                         
  -7  -3  10         58.19         51.12        18.64 o                         
  -6  -3  10        176.22        172.80        19.52 o                         
  -5  -3  10       1234.53       1356.16        62.43 o                         
  -4  -3  10         39.61         37.69         6.23 o                         
  -3  -3  10        772.48        737.69        28.18 o                         
  -2  -3  10        114.25        121.03         6.66 o                         
  -1  -3  10       4759.79       5022.64       156.06 o                         
   0  -3  10        129.92        104.63         5.26 o                         
   1  -3  10        572.89        540.74        30.03 o                         
   2  -3  10         15.63         17.98         4.71 o                         
   3  -3  10       2168.96       2127.15        84.62 o                         
   4  -3  10        291.44        313.28        15.26 o                         
   5  -3  10          3.22          3.13         7.58 o                         
   6  -3  10          0.22          4.69        10.98 o                         
   7  -3  10        907.47        914.88        59.62 o                         
  -7  -2  10        528.39        629.91        47.60 o                         
  -6  -2  10        117.97        101.85        13.62 o                         
  -5  -2  10        434.69        498.17        34.03 o                         
  -4  -2  10         30.17         30.86         6.24 o                         
  -3  -2  10       2863.09       2984.91       117.20 o                         
  -2  -2  10         29.05         25.36         3.85 o                         
  -1  -2  10        459.86        391.96        14.06 o                         
   0  -2  10         54.15         47.50         4.60 o                         
   1  -2  10       1025.39        908.33        36.38 o                         
   2  -2  10        176.18        192.68        13.11 o                         
   3  -2  10        714.82        709.96        29.25 o                         
   4  -2  10         90.68        100.66        10.09 o                         
   5  -2  10          0.06         -1.34         7.42 o                         
   6  -2  10         19.79         12.23         9.61 o                         
   7  -2  10        121.31        102.35        14.91 o                         
  -7  -1  10         53.16         35.87        13.55 o                         
  -6  -1  10          0.62        -10.23        10.48 o                         
  -5  -1  10         31.01         17.59         7.57 o                         
  -4  -1  10         16.32         17.27         5.55 o                         
  -3  -1  10         30.15         23.95         4.63 o                         
  -2  -1  10       1032.84       1041.32        41.74 o                         
  -1  -1  10         57.52         58.67         4.74 o                         
   0  -1  10        634.36        614.17        25.33 o                         
   1  -1  10          7.92          4.06         2.93 o                         
   2  -1  10        134.36        111.73         8.51 o                         
   3  -1  10        820.95        793.52        32.81 o                         
   4  -1  10       1381.08       1423.53        63.91 o                         
   5  -1  10          0.04          3.67         7.45 o                         
   6  -1  10        106.19        110.76        11.12 o                         
   7  -1  10        191.66        214.39        17.32 o                         
  -7   0  10        120.82        114.02        15.09 o                         
  -6   0  10          5.90         14.36         8.67 o                         
  -5   0  10          0.10          3.03         6.68 o                         
  -4   0  10          7.31          5.33         5.29 o                         
  -3   0  10        358.69        309.33        14.24 o                         
  -2   0  10       1642.89       1594.34        53.77 o                         
  -1   0  10        296.91        283.94        10.73 o                         
   0   0  10        104.20        101.42         5.00 o                         
   1   0  10        321.31        266.92        14.50 o                         
   2   0  10       1462.35       1470.24        58.45 o                         
   3   0  10        142.20        129.64         8.01 o                         
   4   0  10        358.07        349.39        18.24 o                         
   5   0  10         24.44         25.48         8.29 o                         
   6   0  10        288.59        314.18        17.49 o                         
  -7   1  10        155.74        151.63        13.82 o                         
  -6   1  10          6.23          1.36         8.09 o                         
  -5   1  10        844.95        778.03        41.00 o                         
  -4   1  10        143.39        160.12        10.06 o                         
  -3   1  10         56.42         46.80         4.87 o                         
  -2   1  10        148.19        129.19         5.68 o                         
  -1   1  10        898.83        783.76        31.90 o                         
   0   1  10         31.67         42.27         4.02 o                         
   1   1  10          0.06         -1.33         4.34 o                         
   2   1  10        322.99        295.55        15.99 o                         
   3   1  10         52.88         41.78         4.65 o                         
   4   1  10        207.46        209.13        10.84 o                         
   5   1  10         17.95         10.23         7.09 o                         
   6   1  10         24.48         17.46         9.35 o                         
  -7   2  10         13.33         31.14        10.53 o                         
  -6   2  10          0.09          6.31         7.81 o                         
  -5   2  10        113.85         99.95        12.24 o                         
  -4   2  10        197.41        194.47        14.39 o                         
  -3   2  10        348.90        304.76        13.91 o                         
  -2   2  10        454.95        406.36        22.88 o                         
  -1   2  10        289.76        268.18        15.94 o                         
   0   2  10         31.19         25.73         3.67 o                         
   1   2  10        320.72        277.82        13.39 o                         
   2   2  10        318.10        304.26        19.05 o                         
   3   2  10         20.66         15.65         6.32 o                         
   4   2  10         21.54         23.40         8.64 o                         
   5   2  10         39.55         39.76         7.07 o                         
   6   2  10         63.20         75.85         9.54 o                         
  -7   3  10        272.91        275.47        17.85 o                         
  -6   3  10        129.24        136.45        11.51 o                         
  -5   3  10        631.76        710.94        33.20 o                         
  -4   3  10        971.26        985.67        52.20 o                         
  -3   3  10        231.59        228.40        15.08 o                         
  -2   3  10        369.03        350.13        16.03 o                         
  -1   3  10        147.37        121.97         6.38 o                         
   0   3  10         54.31         50.66         3.75 o                         
   1   3  10       1604.96       1545.53        61.63 o                         
   2   3  10        493.58        504.75        29.90 o                         
   3   3  10         33.22         31.30         7.12 o                         
   4   3  10        352.33        418.60        20.84 o                         
   5   3  10        126.66        133.88        13.24 o                         
  -7   4  10        223.05        180.22        18.69 o                         
  -6   4  10         68.24         69.91         8.71 o                         
  -5   4  10        756.42        877.39        48.20 o                         
  -4   4  10       1285.69       1364.28        71.71 o                         
  -3   4  10        715.14        650.54        36.06 o                         
  -2   4  10         15.86         15.49         4.43 o                         
  -1   4  10        448.47        435.84        20.03 o                         
   0   4  10         18.35         11.35         5.84 o                         
   1   4  10        540.78        449.56        20.29 o                         
   2   4  10          2.95          9.87         6.06 o                         
   3   4  10        152.22        147.14        11.09 o                         
   4   4  10          7.11          1.69         9.49 o                         
   5   4  10        409.09        491.92        25.46 o                         
  -7   5  10         10.49         11.40         8.46 o                         
  -6   5  10          9.76          3.10        13.48 o                         
  -5   5  10        115.35        121.75        13.98 o                         
  -4   5  10         19.05          8.13         9.12 o                         
  -3   5  10         65.49         36.28         8.02 o                         
  -2   5  10        453.37        438.76        18.53 o                         
  -1   5  10        609.01        562.77        24.67 o                         
   0   5  10        426.25        431.13        20.56 o                         
   1   5  10        118.35        109.45         8.09 o                         
   2   5  10        191.30        215.68        12.69 o                         
   3   5  10         69.75         49.07         9.05 o                         
   4   5  10         67.38         80.96        11.78 o                         
  -6   6  10         12.49          9.10        14.52 o                         
  -5   6  10        114.08         96.17        14.79 o                         
  -4   6  10        251.73        273.09        19.23 o                         
  -3   6  10         32.74         20.37        11.07 o                         
  -2   6  10          0.11          8.03         5.45 o                         
  -1   6  10         29.27         20.57         7.36 o                         
   0   6  10        287.28        274.39        14.83 o                         
   1   6  10         26.32         41.25         7.88 o                         
   2   6  10         22.20         38.99         8.65 o                         
   3   6  10         60.44         69.08        12.15 o                         
  -6   7  10          0.10         -8.58        16.06 o                         
  -5   7  10          6.64         22.70        13.83 o                         
  -4   7  10        279.64        349.41        25.80 o                         
  -3   7  10        331.52        376.24        23.88 o                         
  -2   7  10         20.83         18.03         7.02 o                         
  -1   7  10         39.66         32.56         9.46 o                         
   0   7  10         88.82        107.22        15.13 o                         
   1   7  10        282.68        363.72        24.35 o                         
   2   7  10         19.43         10.64        10.65 o                         
  -5   8  10        112.04        120.41        19.68 o                         
  -4   8  10         63.60         68.36        15.17 o                         
  -3   8  10        131.65        108.05        14.72 o                         
  -2   8  10         31.11         22.97         9.26 o                         
  -1   8  10          3.59          0.66        15.50 o                         
   0   8  10         34.33         42.83         8.56 o                         
   1   8  10          8.79          5.11         9.66 o                         
  -3   9  10         92.46         80.45        15.75 o                         
  -2   9  10        272.59        296.69        45.64 o                         
  -1 -10  11         53.09         -1.96        19.32 o                         
   0 -10  11        200.84        192.85        22.21 o                         
   1 -10  11          0.04         -2.95        15.50 o                         
   2 -10  11        739.32        668.21        49.99 o                         
   3 -10  11         22.81         20.43        16.61 o                         
  -2  -9  11         43.85         33.57        16.03 o                         
  -1  -9  11          0.00         -4.82        14.05 o                         
   0  -9  11        877.93        927.58        63.05 o                         
   1  -9  11         12.09         13.75        14.09 o                         
   2  -9  11        346.11        344.44        28.24 o                         
   3  -9  11          4.84          5.32        14.80 o                         
   4  -9  11        407.18        408.09        45.21 o                         
   5  -9  11         25.57         13.72        21.56 o                         
  -3  -8  11          5.44          2.77        14.67 o                         
  -2  -8  11          0.38          4.10        14.21 o                         
  -1  -8  11        266.69        225.09        21.24 o                         
   0  -8  11         96.44        102.99        15.89 o                         
   1  -8  11         17.71         30.47        12.82 o                         
   2  -8  11         60.17         66.33        28.70 o                         
   3  -8  11        345.24        341.14        66.37 o                         
   4  -8  11         33.53         32.36        18.34 o                         
   5  -8  11         45.61         41.54        17.19 o                         
  -4  -7  11          0.70          1.19        15.37 o                         
  -3  -7  11        166.77        172.34        25.34 o                         
  -2  -7  11         49.94         52.66        13.48 o                         
  -1  -7  11         33.52         10.49        11.13 o                         
   0  -7  11        161.85        161.75        16.69 o                         
   1  -7  11        693.01        757.78        51.81 o                         
   2  -7  11          4.88          2.88         9.65 o                         
   3  -7  11         65.22         67.70        13.51 o                         
   4  -7  11          1.64         -7.10        14.07 o                         
   5  -7  11        318.69        333.76        33.17 o                         
  -5  -6  11         96.26        101.39        46.20 o                         
  -4  -6  11        103.77         67.21        15.75 o                         
  -3  -6  11        343.99        350.35        26.79 o                         
  -2  -6  11         58.90         62.08        10.02 o                         
  -1  -6  11        220.15        172.67        12.89 o                         
   0  -6  11        142.32        103.76        10.29 o                         
   1  -6  11        441.14        429.57        27.27 o                         
   2  -6  11        526.94        507.30        29.55 o                         
   3  -6  11         18.21         -0.40         8.96 o                         
   4  -6  11        569.18        632.67        45.90 o                         
   5  -6  11        422.80        473.69        46.67 o                         
   6  -6  11         68.72         44.50        14.58 o                         
  -5  -5  11        109.32         94.00        17.62 o                         
  -4  -5  11          9.92         16.22        10.49 o                         
  -3  -5  11         20.35         17.26         8.31 o                         
  -2  -5  11          1.08          0.97         6.56 o                         
  -1  -5  11        763.37        728.02        30.51 o                         
   0  -5  11          3.89         10.49         4.97 o                         
   1  -5  11         85.63         71.75         6.72 o                         
   2  -5  11        173.15        167.85         9.71 o                         
   3  -5  11        186.64        167.58        16.73 o                         
   4  -5  11        628.17        649.31        38.01 o                         
   5  -5  11          5.84          5.06        11.16 o                         
   6  -5  11         16.80         20.01        13.67 o                         
  -6  -4  11        180.37        166.21        23.20 o                         
  -5  -4  11         62.25         85.97        12.53 o                         
  -4  -4  11         28.42         25.92         9.12 o                         
  -3  -4  11        421.86        408.15        19.58 o                         
  -2  -4  11        938.38        937.81        38.23 o                         
  -1  -4  11        563.12        535.11        21.00 o                         
   0  -4  11         60.14         61.61         5.92 o                         
   1  -4  11         29.09         28.44         5.14 o                         
   2  -4  11        129.72         98.07         8.29 o                         
   3  -4  11          0.65          8.25         6.84 o                         
   4  -4  11        873.42        898.60        43.93 o                         
   5  -4  11         25.75         24.61         9.73 o                         
   6  -4  11        137.81        141.56        15.91 o                         
  -6  -3  11        275.45        291.13        21.42 o                         
  -5  -3  11        213.07        192.91        17.89 o                         
  -4  -3  11          0.27          4.32         6.81 o                         
  -3  -3  11         17.23          5.22         6.42 o                         
  -2  -3  11       1351.61       1465.51        58.48 o                         
  -1  -3  11       1352.20       1341.86        48.79 o                         
   0  -3  11        341.66        302.50        13.84 o                         
   1  -3  11          0.09         -4.89         4.89 o                         
   2  -3  11        893.93        813.68        55.81 o                         
   3  -3  11         92.52        107.71         8.84 o                         
   4  -3  11       2158.02       2176.20        97.04 o                         
   5  -3  11        160.70        161.41        12.63 o                         
   6  -3  11        487.15        459.86        35.99 o                         
  -7  -2  11         81.08         83.44        24.82 o                         
  -6  -2  11        474.68        534.51        55.71 o                         
  -5  -2  11         49.29         39.20        11.56 o                         
  -4  -2  11        186.90        194.38        10.92 o                         
  -3  -2  11        210.36        199.20        11.73 o                         
  -2  -2  11       1703.51       1693.51        74.82 o                         
  -1  -2  11         11.61          2.58         4.06 o                         
   0  -2  11        133.28        111.22        12.37 o                         
   1  -2  11        397.58        336.20        16.99 o                         
   2  -2  11       1664.74       1551.95        68.98 o                         
   3  -2  11        713.25        706.09        33.42 o                         
   4  -2  11         31.56         30.47         7.39 o                         
   5  -2  11        132.80        152.64        20.65 o                         
   6  -2  11        299.93        313.97        28.12 o                         
  -7  -1  11          2.56         13.05        13.33 o                         
  -6  -1  11          1.45         -1.09         9.58 o                         
  -5  -1  11        289.88        327.17        18.68 o                         
  -4  -1  11         33.13         19.86         6.05 o                         
  -3  -1  11          1.99          9.45         4.80 o                         
  -2  -1  11         10.99         11.96         4.31 o                         
  -1  -1  11        583.49        518.79        22.02 o                         
   0  -1  11         60.43         52.32         4.48 o                         
   1  -1  11         54.02         64.97         5.62 o                         
   2  -1  11         25.23         11.99         4.57 o                         
   3  -1  11       1476.37       1373.56        61.31 o                         
   4  -1  11         22.77         14.04         6.82 o                         
   5  -1  11        153.02        154.07        17.25 o                         
   6  -1  11          1.38         -2.32        10.13 o                         
  -7   0  11         37.48         25.02        12.91 o                         
  -6   0  11          0.20         -7.97         8.76 o                         
  -5   0  11        333.24        284.39        23.70 o                         
  -4   0  11        249.06        255.84        14.16 o                         
  -3   0  11        299.83        270.81        12.90 o                         
  -2   0  11         88.03         73.94         6.49 o                         
  -1   0  11       1721.51       1696.11        61.60 o                         
   0   0  11        162.63        174.41         8.40 o                         
   1   0  11        609.76        527.82        22.40 o                         
   2   0  11         97.26         90.22         8.37 o                         
   3   0  11        462.17        481.17        23.63 o                         
   4   0  11         53.80         69.68         7.89 o                         
   5   0  11         19.73         26.50         8.46 o                         
   6   0  11        158.19        153.47        13.32 o                         
  -7   1  11        547.18        560.32        30.13 o                         
  -6   1  11          1.04         -0.42         8.14 o                         
  -5   1  11          2.75          1.05         6.26 o                         
  -4   1  11        343.74        333.04        19.68 o                         
  -3   1  11        253.23        229.13        11.14 o                         
  -2   1  11        457.97        447.82        16.19 o                         
  -1   1  11        323.71        315.41        19.76 o                         
   0   1  11          0.01          7.18         5.48 o                         
   1   1  11        134.61        108.98         9.35 o                         
   2   1  11        121.89        114.03        10.06 o                         
   3   1  11         48.10         42.00         3.91 o                         
   4   1  11          0.04          2.35         5.69 o                         
   5   1  11         79.28         69.30         9.82 o                         
   6   1  11        111.31        118.82        12.28 o                         
  -7   2  11         21.20         17.05        10.49 o                         
  -6   2  11         27.59         31.14         9.08 o                         
  -5   2  11        144.62        139.93        10.19 o                         
  -4   2  11          4.09         -2.33         4.62 o                         
  -3   2  11        389.11        390.77        23.03 o                         
  -2   2  11        518.93        432.20        18.99 o                         
  -1   2  11          7.13          4.38         4.19 o                         
   0   2  11          1.70          2.16         5.70 o                         
   1   2  11        815.19        828.52        38.65 o                         
   2   2  11         82.62         77.35         7.41 o                         
   3   2  11        719.72        734.02        35.54 o                         
   4   2  11          9.88          4.62         9.35 o                         
   5   2  11        111.99        109.38        13.52 o                         
  -7   3  11        243.58        243.17        23.89 o                         
  -6   3  11          0.23          2.55         7.57 o                         
  -5   3  11        507.41        482.76        31.62 o                         
  -4   3  11        663.20        630.42        42.53 o                         
  -3   3  11        119.60        103.39         9.63 o                         
  -2   3  11        907.11        869.12        35.88 o                         
  -1   3  11         37.74         27.02         3.87 o                         
   0   3  11        688.85        582.87        20.59 o                         
   1   3  11        321.84        300.00        14.94 o                         
   2   3  11        191.98        215.66        12.03 o                         
   3   3  11         77.22         50.10         8.60 o                         
   4   3  11        317.72        412.48        21.76 o                         
   5   3  11          0.11         -0.13        12.68 o                         
  -7   4  11         94.09         79.15        11.28 o                         
  -6   4  11         13.44          5.94        10.27 o                         
  -5   4  11         10.40         12.86        10.75 o                         
  -4   4  11       1341.39       1427.29        75.59 o                         
  -3   4  11        823.11        803.88        43.22 o                         
  -2   4  11        585.24        593.79        25.64 o                         
  -1   4  11        178.26        157.56         7.38 o                         
   0   4  11        111.67        114.78         8.60 o                         
   1   4  11         19.88         19.48         5.99 o                         
   2   4  11          0.01          7.52         6.87 o                         
   3   4  11         37.20         38.28         8.86 o                         
   4   4  11        183.79        195.02        14.65 o                         
  -7   5  11        188.63        204.54        21.84 o                         
  -6   5  11        108.84         88.73        15.60 o                         
  -5   5  11          0.53         -8.72        11.20 o                         
  -4   5  11          0.28         12.31         9.49 o                         
  -3   5  11        355.32        377.90        23.69 o                         
  -2   5  11         25.79         34.28         6.20 o                         
  -1   5  11        114.12         94.90         8.51 o                         
   0   5  11          3.54          0.27         7.45 o                         
   1   5  11        396.84        434.14        37.37 o                         
   2   5  11        137.69        159.30        13.38 o                         
   3   5  11        127.85        106.75        11.00 o                         
   4   5  11          0.12         12.33        11.63 o                         
  -6   6  11          0.27         -5.00        14.92 o                         
  -5   6  11        236.24        232.56        19.21 o                         
  -4   6  11          5.69         11.97        10.40 o                         
  -3   6  11        369.45        437.98        26.81 o                         
  -2   6  11         43.98         43.91         8.33 o                         
  -1   6  11        179.80        191.61        12.50 o                         
   0   6  11        170.14        158.11        12.14 o                         
   1   6  11        702.72        708.24        31.18 o                         
   2   6  11         89.30         76.19         9.95 o                         
   3   6  11          0.12          0.34        10.50 o                         
  -5   7  11        209.13        227.55        19.98 o                         
  -4   7  11          0.93          4.92        12.44 o                         
  -3   7  11        322.85        333.71        22.21 o                         
  -2   7  11         11.84         -6.92        12.73 o                         
  -1   7  11        332.19        326.91        17.05 o                         
   0   7  11        173.21        163.52        15.74 o                         
   1   7  11        293.73        340.41        25.79 o                         
   2   7  11          3.99          8.96        10.92 o                         
  -4   8  11          0.92         -1.68        13.97 o                         
  -3   8  11          4.68         10.39        11.80 o                         
  -2   8  11        127.97        109.91        20.15 o                         
  -1   8  11          2.88          2.88        20.25 o                         
   0   8  11         10.39          0.49        14.42 o                         
   0 -10  12         62.25         43.81        22.12 o                         
   1 -10  12        255.37        292.43        27.76 o                         
   2 -10  12         41.31         36.53        17.38 o                         
   3 -10  12         64.18         49.28        22.68 o                         
  -2  -9  12         71.35         65.76        33.46 o                         
  -1  -9  12          0.02          8.59        15.38 o                         
   0  -9  12         49.88         57.89        16.03 o                         
   1  -9  12        719.67        749.04        54.41 o                         
   2  -9  12         56.78         33.75        16.06 o                         
   3  -9  12          9.06         -3.57        16.96 o                         
   4  -9  12          0.17          0.08        17.30 o                         
  -3  -8  12        136.66        101.07        18.64 o                         
  -2  -8  12        273.32        268.21        26.46 o                         
  -1  -8  12        305.60        316.89        27.18 o                         
   0  -8  12          1.06          4.27        20.02 o                         
   1  -8  12         24.40         27.50        18.90 o                         
   2  -8  12        244.18        278.23        40.18 o                         
   3  -8  12         11.19         21.43        20.58 o                         
   4  -8  12         14.00         13.12        16.99 o                         
   5  -8  12         25.55         33.51        20.69 o                         
  -4  -7  12        254.01        254.69        33.74 o                         
  -3  -7  12         51.49         60.20        15.80 o                         
  -2  -7  12        324.44        332.66        36.82 o                         
  -1  -7  12          4.17         10.38        12.51 o                         
   0  -7  12        248.90        240.42        27.77 o                         
   1  -7  12        118.45        131.62        25.08 o                         
   2  -7  12        484.18        490.80        31.81 o                         
   3  -7  12          5.53         -0.19        11.21 o                         
   4  -7  12        256.20        278.93        29.12 o                         
   5  -7  12        379.33        368.46        33.86 o                         
  -5  -6  12         20.33         20.91        17.92 o                         
  -4  -6  12        488.14        574.57        91.85 o                         
  -3  -6  12          0.02         -5.82        13.05 o                         
  -2  -6  12         69.20         72.86        10.76 o                         
  -1  -6  12        167.45        167.59        13.48 o                         
   0  -6  12        365.06        304.99        21.93 o                         
   1  -6  12        576.71        571.00        33.95 o                         
   2  -6  12        182.45        259.23        34.40 o                         
   3  -6  12        616.87        646.77        46.20 o                         
   4  -6  12        179.21        174.73        20.79 o                         
   5  -6  12        151.62        158.97        16.74 o                         
   6  -6  12        247.84        243.31        21.14 o                         
  -5  -5  12          1.19         28.84        27.16 o                         
  -4  -5  12         16.89         -4.55        13.71 o                         
  -3  -5  12         20.58         33.79         9.61 o                         
  -2  -5  12        127.17        129.88        10.21 o                         
  -1  -5  12        199.74        170.35        10.26 o                         
   0  -5  12         66.08         71.44         6.42 o                         
   1  -5  12          6.88          8.80         6.26 o                         
   2  -5  12         42.06         44.99         7.68 o                         
   3  -5  12         67.31         74.91         9.37 o                         
   4  -5  12         30.18         36.96        10.73 o                         
   5  -5  12          0.37         10.06        12.14 o                         
   6  -5  12        474.86        482.82        30.68 o                         
  -6  -4  12         10.07         -4.51        22.12 o                         
  -5  -4  12         28.85         25.47        14.17 o                         
  -4  -4  12         65.31         76.56        11.52 o                         
  -3  -4  12         10.09         -7.53         7.70 o                         
  -2  -4  12       1111.77       1191.37        54.06 o                         
  -1  -4  12         76.70         69.88         6.91 o                         
   0  -4  12          7.16          4.62         5.59 o                         
   1  -4  12        704.60        680.69        32.04 o                         
   2  -4  12        786.64        763.99        74.44 o                         
   3  -4  12       1121.63       1014.10        46.76 o                         
   4  -4  12         69.15         59.84         9.27 o                         
   5  -4  12          0.07        -10.46        10.46 o                         
   6  -4  12        110.18         86.18        14.68 o                         
  -6  -3  12        155.06        153.97        19.52 o                         
  -5  -3  12        199.01        189.13        19.23 o                         
  -4  -3  12          2.75         -5.58         7.98 o                         
  -3  -3  12        143.62        131.49        16.17 o                         
  -2  -3  12         29.00         39.04         7.61 o                         
  -1  -3  12       1018.86        990.73        40.31 o                         
   0  -3  12        118.43        120.01        19.24 o                         
   1  -3  12        161.88        165.57        32.93 o                         
   2  -3  12       1044.89        976.80        44.93 o                         
   3  -3  12        279.59        287.34        16.14 o                         
   4  -3  12         60.76         53.92         8.76 o                         
   5  -3  12         44.06         48.45        11.40 o                         
   6  -3  12          8.12         -0.30        12.30 o                         
  -7  -2  12        457.52        591.36        60.77 o                         
  -6  -2  12        125.22        148.38        18.38 o                         
  -5  -2  12        145.48        156.08        13.90 o                         
  -4  -2  12         17.65          4.13         7.43 o                         
  -3  -2  12        246.64        248.78        14.03 o                         
  -2  -2  12         66.81         76.61         7.21 o                         
  -1  -2  12        475.07        439.46        19.43 o                         
   0  -2  12          1.78          3.25         4.67 o                         
   1  -2  12        290.62        285.26        15.12 o                         
   2  -2  12        139.75        163.36        14.67 o                         
   3  -2  12          4.00          7.53        10.74 o                         
   4  -2  12        172.10        185.79        19.76 o                         
   5  -2  12         14.93          6.43         9.17 o                         
   6  -2  12          1.60          1.12        10.80 o                         
  -7  -1  12         23.05         33.92        18.34 o                         
  -6  -1  12        279.87        290.50        25.44 o                         
  -5  -1  12          2.58          4.72         9.06 o                         
  -4  -1  12        960.44        977.71        51.64 o                         
  -3  -1  12        107.76         96.64         9.47 o                         
  -2  -1  12       1046.58       1025.31        41.79 o                         
  -1  -1  12        257.73        268.65        12.85 o                         
   0  -1  12        656.87        624.91        29.77 o                         
   1  -1  12         41.84         44.05         5.50 o                         
   2  -1  12         72.18         82.51         7.94 o                         
   3  -1  12          9.70         11.69         5.97 o                         
   4  -1  12       1545.34       1506.49        68.30 o                         
   5  -1  12        121.85        160.92        21.41 o                         
   6  -1  12        146.49        150.47        31.96 o                         
  -7   0  12         71.26         47.08        14.58 o                         
  -6   0  12        639.19        777.91        43.52 o                         
  -5   0  12         55.32         48.41         8.58 o                         
  -4   0  12        163.71        151.84        24.46 o                         
  -3   0  12          0.12         -0.36         5.28 o                         
  -2   0  12       2820.02       2910.56       115.37 o                         
  -1   0  12          1.11          5.57         2.98 o                         
   0   0  12        387.78        376.16        18.58 o                         
   1   0  12         31.38         24.03         3.12 o                         
   2   0  12       1577.65       1542.34        69.01 o                         
   3   0  12        443.63        389.06        20.24 o                         
   4   0  12        793.49        778.20        37.35 o                         
   5   0  12          7.17          8.20         8.51 o                         
   6   0  12         64.67         48.09        11.25 o                         
  -7   1  12          0.55         -2.31        11.64 o                         
  -6   1  12        435.70        476.63        32.22 o                         
  -5   1  12          2.67         -7.40         7.40 o                         
  -4   1  12         78.97         71.52        15.35 o                         
  -3   1  12         23.45         12.02         4.26 o                         
  -2   1  12       1222.91       1189.75        53.97 o                         
  -1   1  12        152.41        110.65         8.66 o                         
   0   1  12        448.51        393.15        25.54 o                         
   1   1  12        185.93        192.14        16.45 o                         
   2   1  12       1022.13        981.65        63.25 o                         
   3   1  12         54.78         55.47         9.94 o                         
   4   1  12         46.16         45.21         7.47 o                         
   5   1  12        241.74        231.94        17.06 o                         
  -7   2  12          0.76         -3.25        11.20 o                         
  -6   2  12          3.29          2.54        10.24 o                         
  -5   2  12        220.32        246.37        16.73 o                         
  -4   2  12         35.12         34.53         7.57 o                         
  -3   2  12         74.79         59.30        12.74 o                         
  -2   2  12        264.80        249.74        16.25 o                         
  -1   2  12        107.67        110.18        13.62 o                         
   0   2  12        879.32        822.04        46.92 o                         
   1   2  12         12.21         15.30         6.97 o                         
   2   2  12         50.34         59.05         9.19 o                         
   3   2  12        460.95        460.23        24.91 o                         
   4   2  12        173.72        195.19        15.00 o                         
   5   2  12         55.83         63.31        14.32 o                         
  -7   3  12        147.15        144.81        23.37 o                         
  -6   3  12         57.25         56.30         8.97 o                         
  -5   3  12         22.14         17.26         8.03 o                         
  -4   3  12       1486.90       1436.00       154.84 o                         
  -3   3  12         18.13         15.14         8.82 o                         
  -2   3  12         25.78         23.47         6.45 o                         
  -1   3  12        202.14        214.72        12.80 o                         
   0   3  12        275.58        262.96        16.77 o                         
   1   3  12        288.60        300.03        16.79 o                         
   2   3  12         32.94         18.84         7.79 o                         
   3   3  12         50.97         45.51        11.28 o                         
   4   3  12         49.91         34.40        12.76 o                         
   5   3  12          6.15         21.80        18.44 o                         
  -7   4  12        180.43        172.06        18.11 o                         
  -6   4  12         16.80         14.65        15.78 o                         
  -5   4  12        177.28        160.21        19.03 o                         
  -4   4  12        382.30        417.96        33.03 o                         
  -3   4  12        431.38        506.67        35.36 o                         
  -2   4  12          0.45          0.99         6.47 o                         
  -1   4  12         98.49        103.08         8.57 o                         
   0   4  12         81.39         78.04        10.20 o                         
   1   4  12         92.94         81.36        10.75 o                         
   2   4  12         45.24         44.85        10.63 o                         
   3   4  12         66.01         46.49        10.46 o                         
   4   4  12         23.43         35.74        12.26 o                         
  -6   5  12          7.45          1.50        16.92 o                         
  -5   5  12         37.59         31.04        13.22 o                         
  -4   5  12         87.46        106.25        17.45 o                         
  -3   5  12        100.22        143.42        41.01 o                         
  -2   5  12        317.91        327.35        29.84 o                         
  -1   5  12        353.38        350.06        40.35 o                         
   0   5  12        132.02        112.85         9.74 o                         
   1   5  12        214.38        224.47        14.40 o                         
   2   5  12        244.94        278.51        17.49 o                         
   3   5  12          6.30         12.31        10.39 o                         
  -6   6  12         29.67         34.35        17.12 o                         
  -5   6  12         79.24         54.98        14.38 o                         
  -4   6  12       1003.86       1140.00        62.85 o                         
  -3   6  12        124.85        123.90        13.62 o                         
  -2   6  12         97.00        112.47        10.24 o                         
  -1   6  12          6.42          0.21        10.56 o                         
   0   6  12        469.36        502.44        34.68 o                         
   1   6  12          0.13          0.60         7.62 o                         
   2   6  12         95.74        107.36        11.77 o                         
  -5   7  12         23.92         19.79        15.23 o                         
  -4   7  12        232.42        275.83        21.19 o                         
  -3   7  12         98.94        106.09        12.82 o                         
  -2   7  12          0.04          8.65        14.81 o                         
  -1   7  12         33.73         44.62        16.96 o                         
   0   7  12        368.17        367.06        32.95 o                         
   1   7  12          9.28         18.26         9.81 o                         
  -3   8  12        266.91        288.59        29.14 o                         
   1 -10  13         94.03         49.84        22.96 o                         
  -2  -9  13         26.42         31.36        21.84 o                         
  -1  -9  13         12.06         18.07        17.00 o                         
   0  -9  13         59.49         55.14        16.89 o                         
   1  -9  13          0.04         14.80        16.79 o                         
   2  -9  13         50.75         25.24        17.25 o                         
   3  -9  13          8.49         -8.51        20.58 o                         
   4  -9  13          0.24        -23.24        23.24 o                         
  -3  -8  13         88.48         89.50        19.36 o                         
  -2  -8  13          3.41         27.83        16.32 o                         
  -1  -8  13         76.86         95.58        17.18 o                         
   0  -8  13         17.51         39.82        16.24 o                         
   1  -8  13        109.75        125.08        46.61 o                         
   2  -8  13         12.73          5.32        20.58 o                         
   3  -8  13        325.98        371.08        32.22 o                         
   4  -8  13         10.59         -0.28        29.96 o                         
  -4  -7  13         24.99         11.68        18.08 o                         
  -3  -7  13        267.50        319.09        28.98 o                         
  -2  -7  13        120.15        107.35        17.35 o                         
  -1  -7  13        153.86        158.81        18.58 o                         
   0  -7  13         11.46         -3.28        10.48 o                         
   1  -7  13       1294.44       1544.32        80.86 o                         
   2  -7  13          7.71         -9.28        11.11 o                         
   3  -7  13        141.84        172.02        44.65 o                         
   4  -7  13         18.15         21.60        17.45 o                         
   5  -7  13        740.11        944.19        67.50 o                         
  -4  -6  13          0.02        -20.72        26.60 o                         
  -3  -6  13        789.71        951.56        65.65 o                         
  -2  -6  13          0.18         -9.93         9.93 o                         
  -1  -6  13         12.24          5.64         9.40 o                         
   0  -6  13         46.76         34.22         9.74 o                         
   1  -6  13        903.64        894.99        60.54 o                         
   2  -6  13         19.73         11.53        12.79 o                         
   3  -6  13        114.87        104.47        15.37 o                         
   4  -6  13        165.43        176.55        24.36 o                         
   5  -6  13       1064.81       1114.65        62.23 o                         
  -5  -5  13         24.60         26.20        17.82 o                         
  -4  -5  13          4.61         10.53        14.34 o                         
  -3  -5  13        213.03        191.93        29.40 o                         
  -2  -5  13        399.29        400.45        36.50 o                         
  -1  -5  13        329.72        322.35        17.80 o                         
   0  -5  13         28.84         28.05         7.00 o                         
   1  -5  13        184.52        164.77        11.71 o                         
   2  -5  13        101.80        100.90         9.73 o                         
   3  -5  13        111.22         96.00        10.35 o                         
   4  -5  13        421.54        430.44        27.05 o                         
   5  -5  13          5.71          5.36        12.79 o                         
   6  -5  13         98.83         67.67        20.75 o                         
  -6  -4  13         14.02         -1.94        17.66 o                         
  -5  -4  13         37.20         27.22        14.87 o                         
  -4  -4  13        177.49        210.70        18.78 o                         
  -3  -4  13         10.59          5.80         8.55 o                         
  -2  -4  13        495.30        411.18        26.47 o                         
  -1  -4  13        517.65        554.62        35.87 o                         
   0  -4  13         24.50          9.51         7.78 o                         
   1  -4  13       1325.37       1301.84        59.24 o                         
   2  -4  13        161.46        159.33        15.32 o                         
   3  -4  13          9.73         17.91         8.00 o                         
   4  -4  13         19.39         22.17        12.25 o                         
   5  -4  13        117.46        101.59        14.22 o                         
   6  -4  13        261.77        245.33        20.55 o                         
  -6  -3  13         69.41         56.08        16.52 o                         
  -5  -3  13         24.86          6.70        13.40 o                         
  -4  -3  13        238.38        251.45        15.53 o                         
  -3  -3  13          1.08          4.35         7.35 o                         
  -2  -3  13        253.49        245.41        16.65 o                         
  -1  -3  13         61.74         63.23         6.58 o                         
   0  -3  13        588.94        571.71        27.88 o                         
   1  -3  13         13.62         21.38         6.41 o                         
   2  -3  13        191.89        231.52        13.35 o                         
   3  -3  13         16.06         18.70         7.34 o                         
   4  -3  13        103.73         98.09        13.08 o                         
   5  -3  13        238.39        218.38        15.26 o                         
   6  -3  13         20.45         23.89        15.62 o                         
  -6  -2  13        302.09        397.75        43.39 o                         
  -5  -2  13        371.77        379.41        45.60 o                         
  -4  -2  13         17.76          5.87         7.93 o                         
  -3  -2  13         86.95         88.27        10.71 o                         
  -2  -2  13       1050.32       1034.38        42.33 o                         
  -1  -2  13         35.96         27.90         5.44 o                         
   0  -2  13        164.01        148.43         9.71 o                         
   1  -2  13        313.71        338.74        17.98 o                         
   2  -2  13         10.65          5.16         5.71 o                         
   3  -2  13        325.25        260.14        20.17 o                         
   4  -2  13        106.44        112.87        10.29 o                         
   5  -2  13          9.63          8.04         9.60 o                         
   6  -2  13          6.23          7.88        11.56 o                         
  -6  -1  13          1.51         -0.73        12.12 o                         
  -5  -1  13        590.83        607.33        35.44 o                         
  -4  -1  13         19.80         -3.27         7.55 o                         
  -3  -1  13         54.34         48.12         6.75 o                         
  -2  -1  13         65.54         71.88         6.46 o                         
  -1  -1  13       1301.24       1241.19        60.99 o                         
   0  -1  13        117.47        107.75        10.71 o                         
   1  -1  13        124.40        132.29        11.83 o                         
   2  -1  13        125.43        127.81         9.11 o                         
   3  -1  13       1513.35       1503.12        67.63 o                         
   4  -1  13        202.11        187.37        12.73 o                         
   5  -1  13         41.81         42.28         9.93 o                         
   6  -1  13          0.77          1.50        11.28 o                         
  -7   0  13         58.09         48.05        24.08 o                         
  -6   0  13         37.34         28.09        10.52 o                         
  -5   0  13        379.45        423.97        26.08 o                         
  -4   0  13         12.54          4.25         6.66 o                         
  -3   0  13        483.19        432.18        21.53 o                         
  -2   0  13        118.75        107.63        11.23 o                         
  -1   0  13       1919.44       2012.18        72.67 o                         
   0   0  13        131.08        127.79         6.89 o                         
   1   0  13        397.95        379.44        18.95 o                         
   2   0  13        108.79        109.51         7.84 o                         
   3   0  13        442.33        468.53        23.44 o                         
   4   0  13        215.07        251.02        26.88 o                         
   5   0  13          3.66          7.59         8.27 o                         
  -7   1  13        235.62        209.16        18.24 o                         
  -6   1  13         27.06         29.92         9.90 o                         
  -5   1  13          5.99          7.05        11.47 o                         
  -4   1  13        141.36        119.69        16.72 o                         
  -3   1  13         34.08         34.45         6.67 o                         
  -2   1  13          9.91         18.26         6.94 o                         
  -1   1  13       1080.37       1076.77        73.64 o                         
   0   1  13        230.44        214.60        14.62 o                         
   1   1  13         11.38         -3.03         7.11 o                         
   2   1  13         29.86         32.15         8.90 o                         
   3   1  13         92.88        118.82        12.86 o                         
   4   1  13        587.94        636.59        57.78 o                         
   5   1  13         97.01         78.01         8.49 o                         
  -7   2  13          1.94         -2.21        11.32 o                         
  -6   2  13        141.08        131.23        12.38 o                         
  -5   2  13        199.29        202.50        14.23 o                         
  -4   2  13        537.57        565.79        41.44 o                         
  -3   2  13          1.57          3.06         9.00 o                         
  -2   2  13        304.08        309.26        17.86 o                         
  -1   2  13        391.47        384.32        20.21 o                         
   0   2  13        708.15        691.45        37.69 o                         
   1   2  13        428.35        459.30        46.22 o                         
   2   2  13        178.21        196.50        18.67 o                         
   3   2  13        289.85        241.84        17.81 o                         
   4   2  13        235.75        268.92        20.86 o                         
   5   2  13         38.24         63.31        22.98 o                         
  -7   3  13        101.44        113.13        28.56 o                         
  -6   3  13        342.40        323.52        21.10 o                         
  -5   3  13        512.28        548.93        41.10 o                         
  -4   3  13         91.78         87.46        13.30 o                         
  -3   3  13          8.32         -0.62         9.44 o                         
  -2   3  13        110.02         96.16         8.93 o                         
  -1   3  13        152.49        134.97        10.31 o                         
   0   3  13         21.32         19.49         9.20 o                         
   1   3  13         16.22          8.72         8.38 o                         
   2   3  13         58.21         64.43        11.61 o                         
   3   3  13        220.37        199.37        14.87 o                         
   4   3  13          4.66          9.40        11.52 o                         
  -6   4  13          0.06        -10.52        16.45 o                         
  -5   4  13         70.86         67.13        15.28 o                         
  -4   4  13         13.26         -6.21        14.84 o                         
  -3   4  13        188.34        191.14        22.40 o                         
  -2   4  13         19.82         12.78         7.75 o                         
  -1   4  13         14.22         19.15         7.13 o                         
   0   4  13         90.92         82.20        12.51 o                         
   1   4  13         68.02         52.38         8.81 o                         
   2   4  13          8.64         -7.22         8.78 o                         
   3   4  13          0.16          2.00         9.95 o                         
  -6   5  13         63.98         39.48        18.49 o                         
  -5   5  13         25.09         18.47        14.84 o                         
  -4   5  13         99.27         87.75        20.02 o                         
  -3   5  13        451.08        440.16        32.59 o                         
  -2   5  13          1.36          4.54         7.82 o                         
  -1   5  13        178.58        179.66        12.47 o                         
   0   5  13        127.32        165.97        22.27 o                         
   1   5  13        254.23        261.51        16.23 o                         
   2   5  13         42.48         38.76        10.34 o                         
   3   5  13         12.60         10.08        11.87 o                         
  -5   6  13         16.81          1.13        15.77 o                         
  -4   6  13        177.94        172.62        18.78 o                         
  -3   6  13        696.02        801.16        54.94 o                         
  -2   6  13         29.69         48.81        14.54 o                         
  -1   6  13         98.84        112.80        38.95 o                         
   0   6  13         78.61         76.29         9.27 o                         
   1   6  13        283.96        283.99        17.92 o                         
   2   6  13          1.37         -1.67        10.68 o                         
  -4   7  13         35.28         17.93        14.78 o                         
  -3   7  13        220.49        232.11        21.12 o                         
  -2   7  13         76.69         50.64        18.73 o                         
  -1   7  13         91.14         88.97        20.51 o                         
   0   7  13         28.21         53.95        21.66 o                         
  -1  -9  14          4.23         14.52        18.29 o                         
   0  -9  14         51.86         74.81        19.32 o                         
   1  -9  14         36.36         23.28        17.93 o                         
   2  -9  14         68.57         98.82        29.26 o                         
   3  -9  14         47.25         29.17        33.32 o                         
  -2  -8  14        204.33        185.99        38.49 o                         
  -1  -8  14          2.66          3.86        16.42 o                         
   0  -8  14          0.50         -2.69        16.73 o                         
   1  -8  14         25.25         49.77        18.90 o                         
   2  -8  14        265.26        290.21        30.37 o                         
   3  -8  14         80.46        109.21        37.52 o                         
   4  -8  14          2.41         27.44        35.56 o                         
  -3  -7  14          3.17         24.36        30.24 o                         
  -2  -7  14        628.26        692.73        74.21 o                         
  -1  -7  14         64.72         49.70        22.26 o                         
   0  -7  14        268.61        288.28        25.82 o                         
   1  -7  14          8.22          9.17        17.50 o                         
   2  -7  14        665.88        704.65        51.71 o                         
   3  -7  14         54.17         46.61        16.94 o                         
   4  -7  14        262.36        262.19        26.43 o                         
   5  -7  14          0.03          4.31        20.79 o                         
  -4  -6  14        235.08        227.91        39.48 o                         
  -3  -6  14         43.61         13.73        16.36 o                         
  -2  -6  14         10.28         21.81        14.19 o                         
  -1  -6  14        212.61        252.85        54.75 o                         
   0  -6  14         59.79         55.39        13.06 o                         
   1  -6  14         26.06         24.08        18.90 o                         
   2  -6  14        270.27        269.43        54.75 o                         
   3  -6  14        339.05        347.01        28.51 o                         
   4  -6  14          1.93         29.75        15.71 o                         
   5  -6  14          2.14         -5.83        17.13 o                         
  -5  -5  14         35.30         27.16        21.84 o                         
  -4  -5  14        105.48        129.62        18.69 o                         
  -3  -5  14        361.89        335.06        27.58 o                         
  -2  -5  14        254.93        249.98        22.32 o                         
  -1  -5  14        551.27        620.20        31.25 o                         
   0  -5  14        231.74        216.35        12.62 o                         
   1  -5  14        279.43        268.12        22.19 o                         
   2  -5  14         46.27         43.12         9.06 o                         
   3  -5  14        629.19        644.28        32.46 o                         
   4  -5  14         26.86         13.30        11.99 o                         
   5  -5  14         37.89         35.62        13.85 o                         
  -5  -4  14          6.94         -2.92        19.32 o                         
  -4  -4  14          2.20         -1.69        11.91 o                         
  -3  -4  14        512.57        599.68        34.07 o                         
  -2  -4  14        542.11        580.65        48.83 o                         
  -1  -4  14        118.68        105.16         9.25 o                         
   0  -4  14         42.49         30.97         6.92 o                         
   1  -4  14         88.82        101.18        16.25 o                         
   2  -4  14        515.81        565.41        28.30 o                         
   3  -4  14         44.48         34.99         8.91 o                         
   4  -4  14         61.46         52.30        10.58 o                         
   5  -4  14        138.43        120.63        24.14 o                         
  -6  -3  14         49.64         43.59        16.70 o                         
  -5  -3  14         26.21         27.20        13.74 o                         
  -4  -3  14        136.10        164.46        13.16 o                         
  -3  -3  14          2.93          5.56         7.92 o                         
  -2  -3  14        136.02        167.83        11.80 o                         
  -1  -3  14         15.76         12.07         6.24 o                         
   0  -3  14         26.96         30.27         6.95 o                         
   1  -3  14         16.49         10.15         6.58 o                         
   2  -3  14        276.65        225.45        13.84 o                         
   3  -3  14          0.89         -7.85         7.85 o                         
   4  -3  14        592.13        511.72        28.18 o                         
   5  -3  14         22.62         15.24        10.55 o                         
  -6  -2  14          0.11         -4.74        14.08 o                         
  -5  -2  14          2.17         -6.79        10.53 o                         
  -4  -2  14          0.89         -9.00         9.00 o                         
  -3  -2  14         45.26         35.64         7.72 o                         
  -2  -2  14         38.35         34.31         8.89 o                         
  -1  -2  14        280.86        310.37        17.85 o                         
   0  -2  14        210.56        239.01        14.00 o                         
   1  -2  14        707.64        685.28        32.77 o                         
   2  -2  14          5.76         10.78         7.64 o                         
   3  -2  14         12.61          2.80        10.10 o                         
   4  -2  14          0.04          1.20         9.78 o                         
   5  -2  14          2.22         -5.95         9.65 o                         
  -6  -1  14         85.49         66.13        12.65 o                         
  -5  -1  14        108.31        116.45        18.07 o                         
  -4  -1  14        529.25        553.86        32.10 o                         
  -3  -1  14         51.28         41.40         7.03 o                         
  -2  -1  14         12.07         11.43         5.49 o                         
  -1  -1  14          3.95          7.28         4.92 o                         
   0  -1  14        478.02        524.32        25.60 o                         
   1  -1  14        278.47        267.77        21.57 o                         
   2  -1  14         28.59         26.93         6.26 o                         
   3  -1  14        549.97        622.50        31.23 o                         
   4  -1  14        435.83        432.45        24.65 o                         
   5  -1  14        168.45        165.30        13.55 o                         
  -6   0  14        371.06        438.14        27.72 o                         
  -5   0  14         28.69         16.34        12.17 o                         
  -4   0  14        556.71        566.05        32.65 o                         
  -3   0  14         42.55         36.60         6.28 o                         
  -2   0  14       1469.31       1505.96        60.22 o                         
  -1   0  14        157.61        163.71         8.76 o                         
   0   0  14         17.45         10.03         7.82 o                         
   1   0  14        130.29        125.59        11.99 o                         
   2   0  14        102.26         96.42        13.98 o                         
   3   0  14          4.89          8.71         6.14 o                         
   4   0  14        260.59        248.10        21.99 o                         
   5   0  14          0.59         -6.42         8.51 o                         
  -6   1  14        232.09        217.30        16.67 o                         
  -5   1  14        298.81        281.22        20.55 o                         
  -4   1  14          0.41          3.02         6.42 o                         
  -3   1  14        190.47        182.35        12.15 o                         
  -2   1  14       1177.47       1164.21        60.83 o                         
  -1   1  14        196.90        223.44        13.76 o                         
   0   1  14         24.91         19.45         8.26 o                         
   1   1  14        526.57        563.73        32.62 o                         
   2   1  14        177.63        175.22        14.63 o                         
   3   1  14         42.37         47.31        11.74 o                         
   4   1  14         53.92         46.63        13.71 o                         
   5   1  14        244.27        302.61        24.62 o                         
  -6   2  14         94.46        102.64        11.33 o                         
  -5   2  14        413.98        372.28        22.90 o                         
  -4   2  14          2.17         12.12        11.54 o                         
  -3   2  14        223.23        209.31        18.43 o                         
  -2   2  14         56.29         27.94         8.55 o                         
  -1   2  14       1262.27       1328.25        60.44 o                         
   0   2  14        474.86        451.08        27.35 o                         
   1   2  14        285.87        322.62        26.94 o                         
   2   2  14        218.16        235.91        43.73 o                         
   3   2  14        452.02        534.20        42.89 o                         
   4   2  14        256.53        291.77        24.23 o                         
  -6   3  14         89.59         86.61        19.60 o                         
  -5   3  14        350.02        416.06        36.39 o                         
  -4   3  14        135.60        142.37        16.39 o                         
  -3   3  14        107.97         99.26        13.72 o                         
  -2   3  14         12.95         15.11         8.48 o                         
  -1   3  14       1456.04       1617.56        72.53 o                         
   0   3  14         56.26         52.26         9.44 o                         
   1   3  14        100.55         86.83        17.17 o                         
   2   3  14         90.28        121.86        27.17 o                         
   3   3  14        160.40        199.65        31.29 o                         
   4   3  14         46.37         66.21        15.17 o                         
  -6   4  14         44.14          9.57        18.08 o                         
  -5   4  14          6.12          2.22        14.14 o                         
  -4   4  14         25.28          9.50        14.14 o                         
  -3   4  14         30.22         17.38        11.27 o                         
  -2   4  14         14.40         17.89        10.50 o                         
  -1   4  14          5.03         -4.45        10.91 o                         
   0   4  14         14.30         -2.46         8.86 o                         
   1   4  14        103.51        117.20        12.65 o                         
   2   4  14          7.92          4.91         9.63 o                         
   3   4  14         56.22         44.73        11.79 o                         
  -5   5  14          6.09        -15.31        15.31 o                         
  -4   5  14         36.02         21.97        13.11 o                         
  -3   5  14        160.05        198.58        31.22 o                         
  -2   5  14         84.59         89.31        10.90 o                         
  -1   5  14         77.72         79.45         9.68 o                         
   0   5  14         33.82         39.26         8.83 o                         
   1   5  14        323.80        289.16        18.40 o                         
   2   5  14         18.73         15.42        10.69 o                         
  -5   6  14         41.41         28.10        16.78 o                         
  -4   6  14        188.42        225.72        32.76 o                         
  -3   6  14         57.00         54.83        12.64 o                         
  -2   6  14         19.06         21.29         9.00 o                         
  -1   6  14         39.84         35.72        17.74 o                         
   0   6  14        153.86        184.09        13.93 o                         
   1   6  14         52.16         34.90        10.43 o                         
  -3   7  14        129.22        130.80        16.87 o                         
  -2   7  14         32.91         33.16         9.37 o                         
  -1   7  14        240.51        277.70        70.99 o                         
   0  -9  15        147.40        176.95        29.96 o                         
   1  -9  15         17.61          1.68        22.96 o                         
  -2  -8  15          0.95         12.88        33.60 o                         
  -1  -8  15         70.85         57.41        34.16 o                         
   0  -8  15         83.63         99.97        34.72 o                         
   1  -8  15          0.35        -11.20        33.32 o                         
   2  -8  15         14.23        -12.88        35.00 o                         
   3  -8  15         80.20         73.37        36.12 o                         
  -3  -7  15        413.94        582.96        67.49 o                         
  -2  -7  15         19.05          0.28        18.03 o                         
  -1  -7  15        236.89        213.41        23.27 o                         
   0  -7  15         83.95         68.17        16.92 o                         
   1  -7  15        201.49        153.47        19.67 o                         
   2  -7  15          4.43         -4.55        16.41 o                         
   3  -7  15         40.47         35.79        16.88 o                         
   4  -7  15        243.88        249.53        26.46 o                         
  -4  -6  15          1.19         -3.81        18.41 o                         
  -3  -6  15        282.49        288.67        30.80 o                         
  -2  -6  15          6.40         -2.64        16.24 o                         
  -1  -6  15         57.99         50.96        15.22 o                         
   0  -6  15          3.13          8.71        13.08 o                         
   1  -6  15        127.47        129.87        17.25 o                         
   2  -6  15         52.35         57.64        15.38 o                         
   3  -6  15          2.95          7.70        15.02 o                         
   4  -6  15        265.67        231.00        23.93 o                         
   5  -6  15         68.46         23.24        21.84 o                         
  -4  -5  15          0.84          9.19        15.85 o                         
  -3  -5  15         79.64         96.15        21.28 o                         
  -2  -5  15        338.63        408.66        31.64 o                         
  -1  -5  15          4.33          1.73        12.73 o                         
   0  -5  15        132.32        139.12        10.70 o                         
   1  -5  15         83.97        107.33        11.12 o                         
   2  -5  15        577.68        662.89        33.84 o                         
   3  -5  15        224.47        207.29        19.20 o                         
   4  -5  15        187.43        203.02        17.70 o                         
   5  -5  15        142.06        131.42        16.54 o                         
  -5  -4  15          6.54         15.02        15.73 o                         
  -4  -4  15        104.02        141.89        23.37 o                         
  -3  -4  15        154.72        183.76        14.75 o                         
  -2  -4  15       1344.07       1444.65        66.27 o                         
  -1  -4  15        191.99        210.69        13.37 o                         
   0  -4  15         36.66         25.90         7.66 o                         
   1  -4  15        510.61        487.73        25.96 o                         
   2  -4  15       1399.28       1592.56        86.65 o                         
   3  -4  15         37.26         48.61         9.79 o                         
   4  -4  15         92.63         76.46        11.28 o                         
   5  -4  15        197.15        211.78        28.94 o                         
  -5  -3  15          0.16         -3.91        13.43 o                         
  -4  -3  15         72.41         80.70        19.28 o                         
  -3  -3  15          1.30         -6.10         8.50 o                         
  -2  -3  15        237.45        240.09        22.19 o                         
  -1  -3  15         62.64         70.09         7.78 o                         
   0  -3  15        368.03        378.30        20.37 o                         
   1  -3  15        318.24        324.02        17.86 o                         
   2  -3  15         70.30         79.07        15.00 o                         
   3  -3  15        103.34        103.73        14.50 o                         
   4  -3  15         84.53         69.06        10.70 o                         
   5  -3  15         54.60         32.49        11.61 o                         
  -6  -2  15         15.36         13.32        15.38 o                         
  -5  -2  15          0.01          7.70        11.20 o                         
  -4  -2  15          6.19         -5.05         9.50 o                         
  -3  -2  15        488.86        522.02        27.13 o                         
  -2  -2  15        139.24        156.93        10.28 o                         
  -1  -2  15         35.39         30.39         6.45 o                         
   0  -2  15          8.51          3.82         6.20 o                         
   1  -2  15         38.90         43.50         7.18 o                         
   2  -2  15        438.26        447.78        23.35 o                         
   3  -2  15         97.71        112.98        10.23 o                         
   4  -2  15          6.05          5.45         9.05 o                         
   5  -2  15          3.06         -3.35        10.65 o                         
  -6  -1  15         60.10         72.32        13.46 o                         
  -5  -1  15        252.08        232.70        19.87 o                         
  -4  -1  15          1.15          7.85         8.58 o                         
  -3  -1  15         44.99         61.65        18.24 o                         
  -2  -1  15          2.47         -1.98         8.54 o                         
  -1  -1  15         45.72         54.36         7.34 o                         
   0  -1  15         10.71         14.55         9.13 o                         
   1  -1  15        314.40        346.51        19.20 o                         
   2  -1  15        267.78        272.78        15.80 o                         
   3  -1  15        185.83        242.58        24.08 o                         
   4  -1  15         24.81          1.71         8.25 o                         
   5  -1  15          1.51         16.24        10.15 o                         
  -6   0  15         82.11         49.06        11.73 o                         
  -5   0  15        478.24        581.59        34.65 o                         
  -4   0  15         14.84         15.95         7.68 o                         
  -3   0  15        537.38        526.46        30.03 o                         
  -2   0  15          0.11          2.56         4.69 o                         
  -1   0  15          4.33          9.87         4.79 o                         
   0   0  15         84.76        101.13        20.87 o                         
   1   0  15         74.60         79.17        11.22 o                         
   2   0  15          0.67         -6.92         9.92 o                         
   3   0  15        111.41        123.83        14.63 o                         
   4   0  15          1.40         -6.20         6.20 o                         
   5   0  15          6.02          3.08         9.24 o                         
  -6   1  15          0.92         -1.34        10.00 o                         
  -5   1  15          1.36         -2.16         8.13 o                         
  -4   1  15        333.39        384.29        29.01 o                         
  -3   1  15          9.70          6.52        12.04 o                         
  -2   1  15        119.58        115.45        10.89 o                         
  -1   1  15        329.09        343.38        24.33 o                         
   0   1  15       1210.30       1336.62        85.92 o                         
   1   1  15         60.85         61.66        10.91 o                         
   2   1  15         21.84         20.60        10.67 o                         
   3   1  15          4.49         -0.41        12.38 o                         
   4   1  15        277.53        273.36        22.05 o                         
  -6   2  15        233.25        218.33        16.59 o                         
  -5   2  15         24.80         14.92        16.24 o                         
  -4   2  15        732.36        880.30        59.30 o                         
  -3   2  15         43.36         52.89        12.90 o                         
  -2   2  15        964.64       1006.54        55.33 o                         
  -1   2  15        275.11        293.79        22.72 o                         
   0   2  15        179.88        228.85        18.26 o                         
   1   2  15        141.35        134.74        13.44 o                         
   2   2  15         42.31         36.07        11.26 o                         
   3   2  15         51.27         46.60        12.95 o                         
   4   2  15        260.27        275.68        50.79 o                         
  -6   3  15        151.86        170.06        31.78 o                         
  -5   3  15        129.52        119.93        18.02 o                         
  -4   3  15        217.00        214.48        35.14 o                         
  -3   3  15          8.64         12.71        24.22 o                         
  -2   3  15        107.11        115.03        12.38 o                         
  -1   3  15        130.33        149.24        12.49 o                         
   0   3  15        167.43        187.85        26.72 o                         
   1   3  15          1.51        -10.07        10.07 o                         
   2   3  15          4.19         15.06        11.50 o                         
   3   3  15         96.54         90.26        14.56 o                         
  -5   4  15         19.29         10.32        15.39 o                         
  -4   4  15         32.85         49.09        20.58 o                         
  -3   4  15        257.88        315.51        34.44 o                         
  -2   4  15          1.43         -0.32         9.74 o                         
  -1   4  15        149.84        153.26        12.85 o                         
   0   4  15        700.71        716.87        40.92 o                         
   1   4  15        186.33        182.85        20.86 o                         
   2   4  15          0.21         -0.74        12.09 o                         
  -5   5  15        142.81        171.81        21.70 o                         
  -4   5  15        117.98        131.30        19.73 o                         
  -3   5  15          3.60         17.64        12.32 o                         
  -2   5  15          0.02          6.26         9.69 o                         
  -1   5  15        104.57        118.15        12.48 o                         
   0   5  15        243.41        293.48        31.10 o                         
   1   5  15         24.21         14.81        11.43 o                         
  -4   6  15        187.35        176.42        20.94 o                         
  -3   6  15        178.20        228.39        21.84 o                         
  -2   6  15          0.45          7.74         9.95 o                         
  -1   6  15          1.16          7.09         9.43 o                         
   0   6  15         48.79         71.16        11.00 o                         
  -1  -8  16         39.00         44.24        35.28 o                         
   0  -8  16         32.34         66.09        36.40 o                         
   1  -8  16        366.80        428.10        61.03 o                         
   2  -8  16         32.35         26.32        20.09 o                         
  -2  -7  16         38.20         65.30        19.58 o                         
  -1  -7  16        126.48        123.83        26.88 o                         
   0  -7  16          3.83         20.65        18.76 o                         
   1  -7  16        122.12        100.67        19.23 o                         
   2  -7  16         16.43         25.28        17.25 o                         
   3  -7  16         66.56         63.42        31.36 o                         
  -3  -6  16         23.18          4.12        17.56 o                         
  -2  -6  16         15.28         25.86        16.26 o                         
  -1  -6  16         18.52         -2.94        17.36 o                         
   0  -6  16         39.27         14.61        14.56 o                         
   1  -6  16          3.62        -13.41        14.98 o                         
   2  -6  16         28.56          5.98        14.92 o                         
   3  -6  16        377.58        441.49        35.04 o                         
   4  -6  16          4.51         23.81        17.76 o                         
  -4  -5  16          4.71         -0.66        18.76 o                         
  -3  -5  16        692.01        825.34        59.01 o                         
  -2  -5  16         82.56         93.03        16.16 o                         
  -1  -5  16        242.31        240.80        19.33 o                         
   0  -5  16          0.14          0.66         8.79 o                         
   1  -5  16        778.87        778.93        38.29 o                         
   2  -5  16        109.20         91.94        11.79 o                         
   3  -5  16        105.60         96.41        13.42 o                         
   4  -5  16        131.54        147.39        27.21 o                         
  -4  -4  16          3.20         17.45        13.33 o                         
  -3  -4  16        538.92        561.74        35.34 o                         
  -2  -4  16         79.81         78.37        15.28 o                         
  -1  -4  16        343.57        390.00        19.58 o                         
   0  -4  16         95.66         93.49        11.71 o                         
   1  -4  16        213.36        233.50        15.07 o                         
   2  -4  16        141.63        158.42        12.99 o                         
   3  -4  16        127.60        141.96        15.11 o                         
   4  -4  16          0.99        -10.31        10.81 o                         
  -5  -3  16          9.67         20.86        14.95 o                         
  -4  -3  16         90.48         82.88        13.03 o                         
  -3  -3  16        178.49        191.70        14.10 o                         
  -2  -3  16          8.79          4.80         8.54 o                         
  -1  -3  16         49.77         57.02         8.47 o                         
   0  -3  16        340.99        394.64        27.07 o                         
   1  -3  16         12.07         15.25         7.90 o                         
   2  -3  16        180.01        189.20        13.58 o                         
   3  -3  16        106.93        121.63        13.85 o                         
   4  -3  16        311.91        329.96        19.76 o                         
   5  -3  16         12.36         24.92        17.64 o                         
  -5  -2  16         72.27         35.24        12.28 o                         
  -4  -2  16          2.54        -11.70        12.00 o                         
  -3  -2  16         28.24         47.37         9.12 o                         
  -2  -2  16        335.01        367.97        23.61 o                         
  -1  -2  16        170.06        188.10        11.50 o                         
   0  -2  16         11.24          7.40         7.14 o                         
   1  -2  16         25.84         22.73         7.19 o                         
   2  -2  16         89.57        101.50         9.81 o                         
   3  -2  16        449.34        452.12        23.81 o                         
   4  -2  16         69.83         63.63        10.59 o                         
  -5  -1  16          0.02         -0.40        10.13 o                         
  -4  -1  16         15.66          9.78         9.19 o                         
  -3  -1  16        255.97        317.65        29.39 o                         
  -2  -1  16        364.17        378.04        18.30 o                         
  -1  -1  16        318.10        348.53        17.02 o                         
   0  -1  16        103.42         93.48         8.62 o                         
   1  -1  16        463.41        477.19        24.21 o                         
   2  -1  16          0.97         -2.77         6.50 o                         
   3  -1  16        164.97        179.03        12.59 o                         
   4  -1  16          0.12          1.02         8.39 o                         
  -6   0  16         20.85         33.00        12.67 o                         
  -5   0  16          9.16          7.70         9.54 o                         
  -4   0  16         62.53         47.84        11.50 o                         
  -3   0  16         41.22         33.17         7.07 o                         
  -2   0  16        183.57        156.41        11.88 o                         
  -1   0  16        101.61        105.84        11.54 o                         
   0   0  16         43.06         32.54        11.02 o                         
   1   0  16        466.37        474.63        41.06 o                         
   2   0  16         21.74         18.83        11.45 o                         
   3   0  16         15.95         18.49        12.65 o                         
   4   0  16         13.66         34.06        14.90 o                         
  -6   1  16         34.40         22.56        21.70 o                         
  -5   1  16        177.67        184.99        26.97 o                         
  -4   1  16          1.10         -2.71         5.66 o                         
  -3   1  16        122.75        142.81        17.55 o                         
  -2   1  16          0.10         -2.01         9.48 o                         
  -1   1  16          2.19         -1.46         9.51 o                         
   0   1  16          0.22          9.56        10.20 o                         
   1   1  16        288.45        400.87        28.22 o                         
   2   1  16        162.73        171.38        16.56 o                         
   3   1  16        105.40        102.28        14.81 o                         
   4   1  16         15.97         48.07        19.68 o                         
  -5   2  16       1135.83       1257.71        83.91 o                         
  -4   2  16          1.61          3.01        14.29 o                         
  -3   2  16        108.38        121.31        16.19 o                         
  -2   2  16          4.08         21.01        10.70 o                         
  -1   2  16        390.86        470.67        25.34 o                         
   0   2  16        220.48        238.86        18.15 o                         
   1   2  16        503.74        540.66        33.40 o                         
   2   2  16          8.23         14.32        11.82 o                         
   3   2  16        310.27        341.90        24.90 o                         
  -5   3  16        479.63        548.80        60.77 o                         
  -4   3  16         40.35         27.15        14.54 o                         
  -3   3  16          0.08          6.82        12.57 o                         
  -2   3  16        102.48        118.95        18.72 o                         
  -1   3  16        696.79        769.23        44.96 o                         
   0   3  16          8.16          4.23        11.07 o                         
   1   3  16         42.82         43.99        12.21 o                         
   2   3  16         30.80         16.01        12.40 o                         
  -5   4  16          0.05        -12.40        16.47 o                         
  -4   4  16        184.22        200.22        21.34 o                         
  -3   4  16         98.30        108.19        15.60 o                         
  -2   4  16          0.77        -10.49        10.55 o                         
  -1   4  16         98.78         98.61        17.98 o                         
   0   4  16        631.58        746.67        43.28 o                         
   1   4  16         39.34         58.85        12.69 o                         
   2   4  16         20.46         22.53        17.36 o                         
  -4   5  16         62.93         75.92        16.53 o                         
  -3   5  16          6.64         -1.84        13.57 o                         
  -2   5  16        147.89        171.55        15.72 o                         
  -1   5  16        180.80        176.24        15.94 o                         
   0   5  16        218.47        209.66        22.72 o                         
  -1  -7  17        308.19        314.34        30.01 o                         
   0  -7  17        260.41        266.51        27.09 o                         
   1  -7  17          4.52        -16.01        17.23 o                         
   2  -7  17         38.24         41.96        23.10 o                         
  -3  -6  17          1.36        -20.72        21.28 o                         
  -2  -6  17         26.37         19.11        17.09 o                         
  -1  -6  17          0.94         19.12        23.24 o                         
   0  -6  17         12.39         19.85        17.64 o                         
   1  -6  17        121.69        129.83        20.72 o                         
   2  -6  17          0.18         17.66        15.75 o                         
   3  -6  17          0.15        -12.76        16.66 o                         
  -3  -5  17          5.95         16.93        20.44 o                         
  -2  -5  17        844.42        981.55        67.75 o                         
  -1  -5  17          4.03         -3.57        13.50 o                         
   0  -5  17         33.51         37.73        10.49 o                         
   1  -5  17        171.13        190.91        20.84 o                         
   2  -5  17        332.76        303.90        19.13 o                         
   3  -5  17        106.64         99.78        15.09 o                         
   4  -5  17        108.37        132.85        31.44 o                         
  -4  -4  17         38.81         21.79        15.98 o                         
  -3  -4  17         14.18         10.20        12.33 o                         
  -2  -4  17        568.47        709.15        48.55 o                         
  -1  -4  17          2.42         -8.24         9.11 o                         
   0  -4  17         20.73         23.86         8.78 o                         
   1  -4  17          0.02         11.54         9.27 o                         
   2  -4  17        188.18        223.30        16.89 o                         
   3  -4  17          0.44         -2.60        10.33 o                         
   4  -4  17          7.09        -10.65        11.61 o                         
  -4  -3  17         90.10         97.61        26.56 o                         
  -3  -3  17          6.97         -2.97         9.93 o                         
  -2  -3  17         74.64         75.98        12.31 o                         
  -1  -3  17         54.30         49.25         8.70 o                         
   0  -3  17         92.09         84.02         9.74 o                         
   1  -3  17        118.76        119.39        16.28 o                         
   2  -3  17         96.28        118.01        12.12 o                         
   3  -3  17        310.83        356.93        39.93 o                         
   4  -3  17         21.58         25.66        11.21 o                         
  -5  -2  17        234.87        280.49        23.51 o                         
  -4  -2  17          0.54          1.22        10.29 o                         
  -3  -2  17        399.82        465.53        31.49 o                         
  -2  -2  17        381.85        397.38        19.77 o                         
  -1  -2  17        134.91        167.34        15.53 o                         
   0  -2  17          3.11          6.44         7.81 o                         
   1  -2  17        129.69        150.86        16.93 o                         
   2  -2  17        844.29        958.30        52.84 o                         
   3  -2  17        260.33        235.20        15.64 o                         
   4  -2  17         19.93         14.43        10.28 o                         
  -5  -1  17          0.38         10.77        11.09 o                         
  -4  -1  17          4.26         -1.22         9.94 o                         
  -3  -1  17        170.32        224.00        24.42 o                         
  -2  -1  17        287.06        304.13        16.05 o                         
  -1  -1  17        312.57        302.96        15.79 o                         
   0  -1  17        599.21        657.01        31.51 o                         
   1  -1  17        174.30        174.87        12.46 o                         
   2  -1  17        287.69        267.84        21.21 o                         
   3  -1  17         46.95         47.89        13.14 o                         
   4  -1  17         11.99         17.37         8.37 o                         
  -5   0  17         10.68         26.26        10.10 o                         
  -4   0  17          1.90         -7.95         7.95 o                         
  -3   0  17         25.07         28.13         6.78 o                         
  -2   0  17         29.89          7.98        10.58 o                         
  -1   0  17        171.73        190.22        14.45 o                         
   0   0  17         25.65         21.53        12.04 o                         
   1   0  17          8.80         14.55        12.08 o                         
   2   0  17          0.80         -0.19        12.69 o                         
   3   0  17        183.22        208.15        28.40 o                         
  -5   1  17        133.06        122.03        17.15 o                         
  -4   1  17         82.44         75.41        17.41 o                         
  -3   1  17          2.16         -6.64        13.68 o                         
  -2   1  17         51.12         45.65        11.35 o                         
  -1   1  17         16.17         24.22        10.57 o                         
   0   1  17        581.36        671.08        39.70 o                         
   1   1  17         12.99         23.64        12.33 o                         
   2   1  17         21.05         20.90        13.29 o                         
   3   1  17        293.24        322.78        26.28 o                         
  -5   2  17          2.06        -11.66        17.21 o                         
  -4   2  17        106.22        103.41        18.41 o                         
  -3   2  17          8.42         11.44        13.93 o                         
  -2   2  17        124.69        138.86        14.81 o                         
  -1   2  17          7.68         13.60        10.47 o                         
   0   2  17          5.14         -1.08        11.81 o                         
   1   2  17          6.17         11.45        11.93 o                         
   2   2  17          7.89         25.05        14.04 o                         
  -4   3  17        229.41        248.14        24.15 o                         
  -3   3  17         28.39         25.46        14.44 o                         
  -2   3  17        153.54        153.01        15.23 o                         
  -1   3  17         32.97         29.96        10.92 o                         
   0   3  17         31.23         20.18        12.11 o                         
   1   3  17         29.94         19.34        13.67 o                         
   2   3  17         36.52         29.16        14.09 o                         
  -4   4  17         34.20         34.19        32.90 o                         
  -3   4  17         98.67        108.24        17.36 o                         
  -2   4  17          4.91         -0.84        11.49 o                         
  -1   4  17        191.26        205.41        17.62 o                         
   0   4  17        139.24        143.22        19.10 o                         
   1   4  17         65.72        113.69        21.84 o                         
  -2   5  17         19.62          5.89        12.45 o                         
   0  -7  18        145.61        116.77        25.20 o                         
   1  -7  18         17.68         12.88        21.00 o                         
  -2  -6  18        121.86        124.61        23.65 o                         
  -1  -6  18          4.33         12.48        16.54 o                         
   0  -6  18        247.58        256.99        25.98 o                         
   1  -6  18         20.07         -1.77        26.18 o                         
   2  -6  18        196.59        208.78        24.25 o                         
  -3  -5  18        150.42        149.61        44.93 o                         
  -2  -5  18         15.17          4.13        15.66 o                         
  -1  -5  18          5.05         -5.46        15.26 o                         
   0  -5  18        303.98        354.31        37.71 o                         
   1  -5  18         78.99         90.03        17.58 o                         
   2  -5  18         23.38          9.76        12.82 o                         
   3  -5  18          9.95          3.32        14.05 o                         
  -3  -4  18         45.55         31.95        13.45 o                         
  -2  -4  18         82.51         98.68        12.80 o                         
  -1  -4  18        170.89        182.18        20.78 o                         
   0  -4  18          4.82          5.75         9.22 o                         
   1  -4  18         19.57         10.23        10.12 o                         
   2  -4  18          0.59         -6.52        10.22 o                         
   3  -4  18          3.61         -7.65        11.02 o                         
  -4  -3  18          2.53          5.57        19.60 o                         
  -3  -3  18         12.36          3.41        10.61 o                         
  -2  -3  18         58.71         57.21        11.16 o                         
  -1  -3  18         59.02         71.72        14.93 o                         
   0  -3  18         80.77        102.46        10.48 o                         
   1  -3  18         13.21          6.16         9.25 o                         
   2  -3  18        105.99        108.73        17.29 o                         
   3  -3  18          8.63          5.77        10.41 o                         
  -4  -2  18          1.83          4.92        11.17 o                         
  -3  -2  18         15.36         19.38        10.21 o                         
  -2  -2  18       1068.10       1222.74        50.49 o                         
  -1  -2  18        149.19        180.40        12.27 o                         
   0  -2  18          1.22          4.27         8.00 o                         
   1  -2  18         20.40         14.76         8.19 o                         
   2  -2  18        308.71        345.98        20.09 o                         
   3  -2  18        246.82        241.66        16.43 o                         
  -4  -1  18          5.47          5.91         9.55 o                         
  -3  -1  18        145.57        154.39        13.58 o                         
  -2  -1  18        433.47        511.71        23.96 o                         
  -1  -1  18          2.61          2.74         6.31 o                         
   0  -1  18          0.00          4.77         5.98 o                         
   1  -1  18        147.31        148.74        11.62 o                         
   2  -1  18         81.71        109.84        16.45 o                         
   3  -1  18         17.80         15.82        15.50 o                         
  -4   0  18          8.02         -2.20         7.58 o                         
  -3   0  18         47.97         41.76        15.78 o                         
  -2   0  18         46.24         67.20        12.59 o                         
  -1   0  18         28.61         25.82        11.77 o                         
   0   0  18        611.58        733.58        45.07 o                         
   1   0  18        135.09         94.27        15.15 o                         
   2   0  18        136.25        121.31        29.88 o                         
   3   0  18         21.27         23.99        16.23 o                         
  -4   1  18          6.61          2.44        17.22 o                         
  -3   1  18         64.44         89.07        26.46 o                         
  -2   1  18        322.98        338.66        23.74 o                         
  -1   1  18         37.39         20.83        11.64 o                         
   0   1  18        174.80        218.12        19.11 o                         
   1   1  18        147.10        171.53        17.72 o                         
   2   1  18        225.09        276.91        22.56 o                         
  -4   2  18          2.53         -6.48        17.66 o                         
  -3   2  18          0.49         -3.56        14.92 o                         
  -2   2  18         95.18        116.20        22.50 o                         
  -1   2  18         88.69         78.67        12.76 o                         
   0   2  18        130.51        133.93        16.09 o                         
   1   2  18         13.27          9.05        13.63 o                         
  -3   3  18         29.82          5.83        15.53 o                         
  -2   3  18         11.08         17.12        12.76 o                         
  -1   3  18         14.64         10.70        13.15 o                         
   0   3  18         27.49         -2.80        13.63 o                         
   1   3  18          2.30        -19.04        19.04 o                         
  -2   4  18          6.58         -7.92        13.29 o                         
  -1   4  18         21.51         -6.41        15.78 o                         
   0  -6  19          2.27         12.88        19.88 o                         
   1  -6  19        587.29        680.13        68.33 o                         
  -2  -5  19        177.54        163.79        25.20 o                         
  -1  -5  19         85.68        101.95        18.68 o                         
   0  -5  19          0.02         15.40        15.28 o                         
   1  -5  19        328.21        337.77        29.89 o                         
   2  -5  19         38.86         44.65        15.47 o                         
  -3  -4  19         19.27         32.20        18.48 o                         
  -2  -4  19         46.74         45.21        14.35 o                         
  -1  -4  19         17.81         25.27        10.72 o                         
   0  -4  19         25.93         23.57        10.25 o                         
   1  -4  19          0.37          9.35        11.19 o                         
   2  -4  19         22.22          7.01        11.56 o                         
  -3  -3  19          1.10         13.78        12.12 o                         
  -2  -3  19         30.72         25.16        10.69 o                         
  -1  -3  19        167.80        195.20        19.46 o                         
   0  -3  19        166.86        153.77        12.49 o                         
   1  -3  19         37.87         44.10        10.00 o                         
   2  -3  19         22.82         20.92        10.44 o                         
  -3  -2  19        153.45        150.30        21.76 o                         
  -2  -2  19         20.64         20.08         8.95 o                         
  -1  -2  19        171.05        231.68        20.07 o                         
   0  -2  19         74.61         55.79         8.84 o                         
   1  -2  19         75.89         67.51         9.76 o                         
   2  -2  19          7.13         10.31         8.68 o                         
  -4  -1  19        148.29        142.99        23.65 o                         
  -3  -1  19        110.90        139.95        18.29 o                         
  -2  -1  19         15.00         21.09         7.11 o                         
  -1  -1  19        346.05        372.35        19.14 o                         
   0  -1  19        165.00        190.60        19.43 o                         
   1  -1  19          0.98         -8.97        14.86 o                         
   2  -1  19          1.87          1.86        16.02 o                         
  -4   0  19         26.85         26.93         8.00 o                         
  -3   0  19         20.03         48.57        19.24 o                         
  -2   0  19         45.59         56.23        15.10 o                         
  -1   0  19        388.48        479.62        27.19 o                         
   0   0  19         13.14         17.07        14.67 o                         
   1   0  19         34.33         50.81        15.47 o                         
   2   0  19         17.60         22.61        16.41 o                         
  -3   1  19         42.42         35.38        26.46 o                         
  -2   1  19         65.50         79.04        24.14 o                         
  -1   1  19        181.36        251.46        20.78 o                         
   0   1  19         19.72         23.89        14.47 o                         
   1   1  19        120.98        110.11        20.84 o                         
  -3   2  19         47.36         44.20        17.85 o                         
  -2   2  19          0.00          2.54        14.20 o                         
  -1   2  19         27.59         10.00        13.07 o                         
   0   2  19         43.62         26.22        15.19 o                         
  -1  -4  20          8.86         25.29        11.53 o                         
   0  -4  20         25.33         30.43        11.31 o                         
   1  -4  20         88.98         75.05        17.64 o                         
  -2  -3  20         55.87         92.05        13.22 o                         
  -1  -3  20         19.45         12.49        10.17 o                         
   0  -3  20          0.94          1.62         9.93 o                         
   1  -3  20        361.53        445.25        25.83 o                         
  -2  -2  20        153.53        161.85        13.05 o                         
  -1  -2  20         79.37         90.10        11.26 o                         
   0  -2  20          5.54         15.07        10.24 o                         
   1  -2  20         93.78         88.88        10.57 o                         
  -2  -1  20         60.61         67.29        13.83 o                         
  -1  -1  20         14.05         23.31        14.54 o                         
   0  -1  20          2.72          5.75        14.25 o                         
   1  -1  20        197.65        248.60        23.07 o                         
  -2   0  20        204.59        232.81        21.83 o                         
  -1   0  20        260.50        338.82        23.01 o                         
   0   0  20        174.11        218.23        18.89 o                         
  -1   1  20        118.10        120.79        16.42 o                         
                                                                                
